# Supplementary material for: Crystal structure of 6-chloro-5-(2-chloro­eth­yl)-3-(propan-2-yl­idene)indolin-2-one
Source: Acta Crystallogr E Crystallogr Commun. 2015 Jul 22;71(Pt 8):o592–3. doi: 10.1107/S2056989015012268 (PMC4571414; doi:10.1107/S2056989015012268)
Supplement: Supplementary file 1 [file e-71-0o592-sup1.cif]

##############################################################################
#                                                                            #
# This CIF contains the data in a paper accepted for publication in          #
# Acta Crystallographica Section E. It conforms to the requirements of       #
# Notes for Authors for Acta Crystallographica Section E, and has been       #
# peer reviewed under the auspices of the IUCr Commission on Journals.       #
#                                                                            #
# Full details of the Crystallographic Information File format               #
# are given in the paper "The Crystallographic Information File (CIF):       #
# a New Standard Archive File for Crystallography" by S. R. Hall, F. H.      #
# Allen and I. D. Brown [Acta Cryst. (1991), A47, 655-685].                  #
#                                                                            #
# The current version of the core CIF dictionary is obtainable from          #
# ftp://ftp.iucr.org/pub/cif_core.dic.                                       #
#                                                                            #
# Software is freely available for graphical display of the structure(s)     #
# in this CIF. For information consult the CIF software page                 #
# http://www.iucr.org/resources/cif/software.                                #
#                                                                            #
# This file may be used for bona fide research purposes within the           #
# scientific community so long as proper attribution is given to the journal # 
# article from which it was obtained.                                        #
#                                                                            #
##############################################################################
data_I
_audit_creation_method     SHELXL-2014/6
_database_code_depnum_ccdc_archive     'CCDC 1408952'
_chemical_name_systematic
;
6-Chloro-5-(2-chloroethyl)-3-(propan-2-ylidene)indolin-2-one
;
_chemical_name_common     ?
_chemical_formula_moiety     'C13 H13 Cl2 N O'
_chemical_formula_sum     'C13 H13 Cl2 N O'
_chemical_formula_iupac     'C13 H13 Cl2 N O'
_chemical_formula_weight     270.14
_chemical_melting_point     ?
_shelx_space_group_comment
;
The symmetry employed for this shelxl refinement is uniquely defined
by the following loop, which should always be used as a source of
symmetry information in preference to the above space-group names.
They are only intended as comments.
;
_space_group_crystal_system     triclinic
_space_group_name_H-M_alt     'P -1'
_space_group_name_Hall     '-P 1'
loop_
    _space_group_symop_operation_xyz
    'x, y, z'
    '-x, -y, -z'
_cell_length_a     8.1079(10)
_cell_length_b     8.8699(10)
_cell_length_c     9.1714(12)
_cell_angle_alpha     101.136(6)
_cell_angle_beta     97.799(7)
_cell_angle_gamma     98.783(6)
_cell_volume     630.22(14)
_cell_formula_units_Z     2
_cell_measurement_reflns_used     2227
_cell_measurement_theta_min     2.297
_cell_measurement_theta_max     24.998
_cell_measurement_temperature     296(2)
_exptl_crystal_description     Plate
_exptl_crystal_colour     colourless
_exptl_crystal_size_max     0.24
_exptl_crystal_size_mid     0.20
_exptl_crystal_size_min     0.12
_exptl_crystal_density_diffrn     1.424
_exptl_crystal_density_meas     ?
_exptl_crystal_density_method     ?
_exptl_crystal_F_000     280
_exptl_absorpt_coefficient_mu     0.497
_exptl_absorpt_correction_type     multi-scan
_exptl_absorpt_process_details
;
(SADABS; Bruker, 2001)
;
_shelx_estimated_absorpt_T_min     ?
_shelx_estimated_absorpt_T_max     ?
_exptl_absorpt_correction_T_min     0.7700
_exptl_absorpt_correction_T_max     1.0000
_diffrn_ambient_temperature     296(2)
_diffrn_radiation_type     MoK\a
_diffrn_radiation_wavelength     0.71073
_diffrn_radiation_source     'fine-focus sealed tube'
_diffrn_radiation_monochromator     graphite
_diffrn_measurement_device_type     'Bruker SMART CCD area-detector'
_diffrn_measurement_method     '\w and \f scans'
_diffrn_detector_area_resol_mean     ?
_diffrn_reflns_number     25839
_diffrn_reflns_av_R_equivalents     0.0264
_diffrn_reflns_theta_min     2.297
_diffrn_reflns_theta_max     40.552
_diffrn_reflns_theta_full     25.242
_diffrn_measured_fraction_theta_max     0.958
_diffrn_measured_fraction_theta_full     0.997
_diffrn_reflns_limit_h_min     -14
_diffrn_reflns_limit_h_max     14
_diffrn_reflns_limit_k_min     -16
_diffrn_reflns_limit_k_max     15
_diffrn_reflns_limit_l_min     -16
_diffrn_reflns_limit_l_max     16
_refine_special_details     ?
_reflns_number_total     7740
_reflns_number_gt     4112
_reflns_threshold_expression     'I > 2\s(I)'
_refine_ls_structure_factor_coef     Fsqd
_refine_ls_matrix_type     full
_refine_ls_R_factor_all     0.0883
_refine_ls_R_factor_gt     0.0453
_refine_ls_wR_factor_gt     0.1332
_refine_ls_wR_factor_ref     0.1615
_refine_ls_goodness_of_fit_ref     1.007
_refine_ls_restrained_S_all     1.007
_refine_ls_number_reflns     7740
_refine_ls_number_parameters     206
_refine_ls_number_restraints     1
_refine_ls_hydrogen_treatment     mixed
_refine_ls_weighting_scheme     calc
_refine_ls_weighting_details
              'w=1/[\s^2^(Fo^2^)+(0.0793P)^2^+0.0329P] where P=(Fo^2^+2Fc^2^)/3'
_atom_sites_solution_hydrogens     mixed
_atom_sites_solution_primary     direct
_atom_sites_solution_secondary     difmap
_refine_ls_shift/su_max     0.001
_refine_ls_shift/su_mean     0.000
_refine_diff_density_max     0.321
_refine_diff_density_min     -0.356
_refine_ls_extinction_method     none
_refine_ls_extinction_coef     .
loop_
    _atom_type_symbol
    _atom_type_description
    _atom_type_scat_dispersion_real
    _atom_type_scat_dispersion_imag
    _atom_type_scat_source
    'C' 'C' 0.0033 0.0016
                         'International Tables Vol C Tables 4.2.6.8 and 6.1.1.4'
    'H' 'H' 0.0000 0.0000
                         'International Tables Vol C Tables 4.2.6.8 and 6.1.1.4'
    'N' 'N' 0.0061 0.0033
                         'International Tables Vol C Tables 4.2.6.8 and 6.1.1.4'
    'O' 'O' 0.0106 0.0060
                         'International Tables Vol C Tables 4.2.6.8 and 6.1.1.4'
    'Cl' 'Cl' 0.1484 0.1585
                         'International Tables Vol C Tables 4.2.6.8 and 6.1.1.4'
_computing_data_collection
;
SMART (Bruker, 2001)
;
_computing_cell_refinement
;
SAINT (Bruker, 2001)
;
_computing_data_reduction
;
SAINT (Bruker, 2001)
;
_computing_structure_solution
;
SHELXS2014 (Sheldrick, 2008)
;
_computing_structure_refinement
;
SHELXL2014 (Sheldrick, 2015)
;
_computing_molecular_graphics
;
PLATON (Spek, 2009)
;
_computing_publication_material
;
SHELXL2014 (Sheldrick, 2015) and PLATON (Spek, 2009)
;
loop_
    _atom_site_type_symbol
    _atom_site_label
    _atom_site_fract_x
    _atom_site_fract_y
    _atom_site_fract_z
    _atom_site_U_iso_or_equiv
    _atom_site_adp_type
    _atom_site_calc_flag
    _atom_site_occupancy
    _atom_site_disorder_assembly
    _atom_site_disorder_group
    Cl Cl1 0.45520(4) 0.23428(3) 0.16248(5) 0.06608(12) Uani d 1 . .
    O O3 -0.18925(11) -0.47480(8) 0.07844(11) 0.0570(2) Uani d 1 . .
    N N4 0.03386(12) -0.28722(9) 0.06869(11) 0.0481(2) Uani d 1 . .
    H H4N 0.0900(19) -0.3448(17) 0.0209(16) 0.060(4) Uiso d 1 . .
    C C5A 0.14655(19) 0.45717(14) 0.31712(16) 0.0492(3) Uani d 0.826(3) A 1
    H H5A 0.0248 0.4222 0.2917 0.059 Uiso calc 0.826(3) A 1
    H H5B 0.1900 0.4621 0.2243 0.059 Uiso calc 0.826(3) A 1
    C C6A 0.22507(18) 0.34151(14) 0.39194(15) 0.0474(3) Uani d 0.826(3) A 1
    H H6A 0.3473 0.3735 0.4117 0.057 Uiso calc 0.826(3) A 1
    H H6B 0.1873 0.3420 0.4879 0.057 Uiso calc 0.826(3) A 1
    C C7A 0.1785(2) 0.17773(16) 0.2953(2) 0.0415(3) Uani d 0.826(3) A 1
    C C8A 0.0297(2) 0.08170(18) 0.3081(2) 0.0413(3) Uani d 0.826(3) A 1
    H H8A -0.0388 0.1203 0.3744 0.050 Uiso calc 0.826(3) A 1
    Cl Cl2A 0.19269(15) 0.64754(8) 0.43853(13) 0.0676(2) Uani d 0.826(3) A 1
    C C5B 0.2356(13) 0.4300(10) 0.4328(10) 0.071(3) Uani d 0.174(3) A 2
    H H5C 0.3513 0.4122 0.4405 0.086 Uiso calc 0.174(3) A 2
    H H5D 0.1806 0.3749 0.5000 0.086 Uiso calc 0.174(3) A 2
    C C6B 0.1481(12) 0.3659(8) 0.2788(10) 0.064(2) Uani d 0.174(3) A 2
    H H6C 0.2072 0.4157 0.2105 0.076 Uiso calc 0.174(3) A 2
    H H6D 0.0344 0.3887 0.2691 0.076 Uiso calc 0.174(3) A 2
    C C7B 0.1384(12) 0.1876(7) 0.2341(11) 0.0481(17) Uani d 0.174(3) A 2
    C C8B -0.0029(14) 0.0948(8) 0.2517(10) 0.0476(18) Uani d 0.174(3) A 2
    H H8B -0.0919 0.1399 0.2833 0.057 Uiso calc 0.174(3) A 2
    Cl Cl2B 0.2382(6) 0.6281(5) 0.4909(6) 0.0703(10) Uani d 0.174(3) A 2
    C C9 -0.01760(13) -0.07171(10) 0.22234(11) 0.04093(19) Uani d 1 . .
    C C10 0.09453(12) -0.12925(9) 0.13136(11) 0.04079(19) Uani d 1 . .
    C C11 0.23847(14) -0.03796(11) 0.11071(13) 0.0458(2) Uani d 1 . .
    H H11 0.3089 -0.0779 0.0471 0.055 Uiso calc 1 . .
    C C12 0.27408(14) 0.11746(11) 0.18961(14) 0.0485(2) Uani d 1 . .
    C C13 -0.16019(13) -0.19963(10) 0.20926(12) 0.04115(19) Uani d 1 . .
    C C14 -0.11418(13) -0.33825(10) 0.11333(12) 0.0438(2) Uani d 1 . .
    C C15 -0.30879(13) -0.20048(10) 0.26028(12) 0.0436(2) Uani d 1 . .
    C C16 -0.44740(16) -0.33957(14) 0.22317(16) 0.0582(3) Uani d 1 . .
    H H16A -0.5159 -0.3334 0.3009 0.087 Uiso calc 0.5 . .
    H H16B -0.3996 -0.4328 0.2162 0.087 Uiso calc 0.5 . .
    H H16C -0.5161 -0.3423 0.1285 0.087 Uiso calc 0.5 . .
    H H16D -0.4385 -0.4056 0.1295 0.087 Uiso calc 0.5 . .
    H H16E -0.5548 -0.3062 0.2142 0.087 Uiso calc 0.5 . .
    H H16F -0.4383 -0.3967 0.3019 0.087 Uiso calc 0.5 . .
    C C17 -0.34756(17) -0.05701(15) 0.35607(17) 0.0619(3) Uani d 1 . .
    H H17A -0.4680 -0.0661 0.3497 0.093 Uiso calc 0.5 . .
    H H17B -0.3035 0.0335 0.3207 0.093 Uiso calc 0.5 . .
    H H17C -0.2960 -0.0467 0.4590 0.093 Uiso calc 0.5 . .
    H H17D -0.2437 0.0132 0.4032 0.093 Uiso calc 0.5 . .
    H H17E -0.4082 -0.0864 0.4322 0.093 Uiso calc 0.5 . .
    H H17F -0.4156 -0.0062 0.2940 0.093 Uiso calc 0.5 . .
loop_
    _atom_site_aniso_label
    _atom_site_aniso_U_11
    _atom_site_aniso_U_22
    _atom_site_aniso_U_33
    _atom_site_aniso_U_12
    _atom_site_aniso_U_13
    _atom_site_aniso_U_23
    Cl1 0.06298(19) 0.04108(14) 0.0925(3) -0.00484(12) 0.02704(16) 0.01226(14)
    O3 0.0557(4) 0.0259(3) 0.0826(6) 0.0007(3) 0.0216(4) -0.0057(3)
    N4 0.0511(5) 0.0260(3) 0.0636(5) 0.0041(3) 0.0207(4) -0.0043(3)
    C5A 0.0622(8) 0.0274(5) 0.0539(7) 0.0057(4) 0.0126(6) -0.0009(4)
    C6A 0.0556(7) 0.0301(5) 0.0482(7) -0.0009(4) 0.0035(5) -0.0009(4)
    C7A 0.0486(7) 0.0261(5) 0.0457(8) 0.0037(4) 0.0028(6) 0.0037(5)
    C8A 0.0477(8) 0.0268(5) 0.0470(9) 0.0057(4) 0.0113(7) 0.0005(6)
    Cl2A 0.0900(5) 0.02960(18) 0.0798(5) 0.0066(2) 0.0337(4) -0.0064(2)
    C5B 0.085(6) 0.049(4) 0.069(5) -0.008(4) 0.030(4) -0.008(3)
    C6B 0.087(5) 0.036(3) 0.073(5) 0.009(3) 0.023(4) 0.017(3)
    C7B 0.061(4) 0.0186(19) 0.059(5) 0.000(2) 0.010(4) 0.000(3)
    C8B 0.068(5) 0.022(2) 0.049(4) 0.007(2) 0.013(4) -0.001(3)
    Cl2B 0.083(2) 0.0326(11) 0.082(2) -0.0012(10) 0.0189(16) -0.0141(12)
    C9 0.0450(4) 0.0249(3) 0.0507(5) 0.0051(3) 0.0128(4) 0.0008(3)
    C10 0.0457(5) 0.0260(3) 0.0484(5) 0.0051(3) 0.0115(4) 0.0013(3)
    C11 0.0499(5) 0.0315(4) 0.0555(5) 0.0055(3) 0.0170(4) 0.0046(4)
    C12 0.0496(5) 0.0303(4) 0.0640(6) 0.0014(3) 0.0150(4) 0.0075(4)
    C13 0.0454(4) 0.0251(3) 0.0507(5) 0.0055(3) 0.0118(4) 0.0011(3)
    C14 0.0468(5) 0.0265(3) 0.0544(5) 0.0046(3) 0.0119(4) -0.0009(3)
    C15 0.0456(5) 0.0323(4) 0.0511(5) 0.0058(3) 0.0117(4) 0.0036(3)
    C16 0.0528(6) 0.0435(5) 0.0740(8) -0.0027(4) 0.0213(5) 0.0046(5)
    C17 0.0553(6) 0.0478(6) 0.0780(8) 0.0108(5) 0.0236(6) -0.0069(5)
_geom_special_details
;
 All esds (except the esd in the dihedral angle between two l.s. planes)
 are estimated using the full covariance matrix.  The cell esds are taken
 into account individually in the estimation of esds in distances, angles
 and torsion angles; correlations between esds in cell parameters are only
 used when they are defined by crystal symmetry.  An approximate (isotropic)
 treatment of cell esds is used for estimating esds involving l.s. planes.
;
loop_
    _geom_bond_atom_site_label_1
    _geom_bond_atom_site_label_2
    _geom_bond_site_symmetry_2
    _geom_bond_distance
    _geom_bond_publ_flag
    Cl1 C12 . 1.7396(11) ?
    O3 C14 . 1.2297(11) ?
    N4 C14 . 1.3609(13) ?
    N4 C10 . 1.3919(11) ?
    N4 H4N . 0.836(13) ?
    C5A C6A . 1.510(2) ?
    C5A Cl2A . 1.7886(14) ?
    C5A H5A . 0.9700 ?
    C5A H5B . 0.9700 ?
    C6A C7A . 1.5109(19) ?
    C6A H6A . 0.9700 ?
    C6A H6B . 0.9700 ?
    C7A C12 . 1.399(2) ?
    C7A C8A . 1.399(2) ?
    C8A C9 . 1.4008(18) ?
    C8A H8A . 0.9300 ?
    C5B C6B . 1.455(13) ?
    C5B Cl2B . 1.731(10) ?
    C5B H5C . 0.9700 ?
    C5B H5D . 0.9700 ?
    C6B C7B . 1.542(9) ?
    C6B H6C . 0.9700 ?
    C6B H6D . 0.9700 ?
    C7B C8B . 1.353(12) ?
    C7B C12 . 1.413(8) ?
    C8B C9 . 1.433(7) ?
    C8B H8B . 0.9300 ?
    C9 C10 . 1.4023(13) ?
    C9 C13 . 1.4654(13) ?
    C10 C11 . 1.3727(13) ?
    C11 C12 . 1.3942(14) ?
    C11 H11 . 0.9300 ?
    C13 C15 . 1.3500(14) ?
    C13 C14 . 1.4954(12) ?
    C15 C16 . 1.4871(15) ?
    C15 C17 . 1.5017(14) ?
    C16 H16A . 0.9600 ?
    C16 H16B . 0.9600 ?
    C16 H16C . 0.9600 ?
    C16 H16D . 0.9600 ?
    C16 H16E . 0.9600 ?
    C16 H16F . 0.9600 ?
    C17 H17A . 0.9600 ?
    C17 H17B . 0.9600 ?
    C17 H17C . 0.9600 ?
    C17 H17D . 0.9600 ?
    C17 H17E . 0.9600 ?
    C17 H17F . 0.9600 ?
loop_
    _geom_angle_atom_site_label_1
    _geom_angle_atom_site_label_2
    _geom_angle_atom_site_label_3
    _geom_angle_site_symmetry_1
    _geom_angle_site_symmetry_3
    _geom_angle
    _geom_angle_publ_flag
    C14 N4 C10 . . 111.45(8) ?
    C14 N4 H4N . . 124.9(11) ?
    C10 N4 H4N . . 123.0(11) ?
    C6A C5A Cl2A . . 111.04(11) ?
    C6A C5A H5A . . 109.4 ?
    Cl2A C5A H5A . . 109.4 ?
    C6A C5A H5B . . 109.4 ?
    Cl2A C5A H5B . . 109.4 ?
    H5A C5A H5B . . 108.0 ?
    C7A C6A C5A . . 111.94(12) ?
    C7A C6A H6A . . 109.2 ?
    C5A C6A H6A . . 109.2 ?
    C7A C6A H6B . . 109.2 ?
    C5A C6A H6B . . 109.2 ?
    H6A C6A H6B . . 107.9 ?
    C12 C7A C8A . . 117.68(12) ?
    C12 C7A C6A . . 123.44(13) ?
    C8A C7A C6A . . 118.85(14) ?
    C7A C8A C9 . . 120.94(14) ?
    C7A C8A H8A . . 119.5 ?
    C9 C8A H8A . . 119.5 ?
    C6B C5B Cl2B . . 112.9(8) ?
    C6B C5B H5C . . 109.0 ?
    Cl2B C5B H5C . . 109.0 ?
    C6B C5B H5D . . 109.0 ?
    Cl2B C5B H5D . . 109.0 ?
    H5C C5B H5D . . 107.8 ?
    C5B C6B C7B . . 111.6(8) ?
    C5B C6B H6C . . 109.3 ?
    C7B C6B H6C . . 109.3 ?
    C5B C6B H6D . . 109.3 ?
    C7B C6B H6D . . 109.3 ?
    H6C C6B H6D . . 108.0 ?
    C8B C7B C12 . . 118.7(5) ?
    C8B C7B C6B . . 117.4(7) ?
    C12 C7B C6B . . 123.6(6) ?
    C7B C8B C9 . . 121.0(7) ?
    C7B C8B H8B . . 119.5 ?
    C9 C8B H8B . . 119.5 ?
    C8A C9 C10 . . 117.85(11) ?
    C10 C9 C8B . . 114.1(4) ?
    C8A C9 C13 . . 134.61(11) ?
    C10 C9 C13 . . 107.42(7) ?
    C8B C9 C13 . . 132.8(4) ?
    C11 C10 N4 . . 127.85(9) ?
    C11 C10 C9 . . 123.12(8) ?
    N4 C10 C9 . . 109.03(8) ?
    C10 C11 C12 . . 116.87(9) ?
    C10 C11 H11 . . 121.6 ?
    C12 C11 H11 . . 121.6 ?
    C11 C12 C7A . . 122.91(10) ?
    C11 C12 C7B . . 118.4(3) ?
    C11 C12 Cl1 . . 117.09(8) ?
    C7A C12 Cl1 . . 119.82(9) ?
    C7B C12 Cl1 . . 119.4(3) ?
    C15 C13 C9 . . 130.75(8) ?
    C15 C13 C14 . . 124.22(9) ?
    C9 C13 C14 . . 104.91(8) ?
    O3 C14 N4 . . 123.89(9) ?
    O3 C14 C13 . . 129.12(10) ?
    N4 C14 C13 . . 106.99(8) ?
    C13 C15 C16 . . 123.31(9) ?
    C13 C15 C17 . . 121.65(9) ?
    C16 C15 C17 . . 115.01(10) ?
    C15 C16 H16A . . 109.5 ?
    C15 C16 H16B . . 109.5 ?
    H16A C16 H16B . . 109.5 ?
    C15 C16 H16C . . 109.5 ?
    H16A C16 H16C . . 109.5 ?
    H16B C16 H16C . . 109.5 ?
    C15 C16 H16D . . 109.5 ?
    H16A C16 H16D . . 141.1 ?
    H16B C16 H16D . . 56.3 ?
    H16C C16 H16D . . 56.3 ?
    C15 C16 H16E . . 109.5 ?
    H16A C16 H16E . . 56.3 ?
    H16B C16 H16E . . 141.1 ?
    H16C C16 H16E . . 56.3 ?
    H16D C16 H16E . . 109.5 ?
    C15 C16 H16F . . 109.5 ?
    H16A C16 H16F . . 56.3 ?
    H16B C16 H16F . . 56.3 ?
    H16C C16 H16F . . 141.1 ?
    H16D C16 H16F . . 109.5 ?
    H16E C16 H16F . . 109.5 ?
    C15 C17 H17A . . 109.5 ?
    C15 C17 H17B . . 109.5 ?
    H17A C17 H17B . . 109.5 ?
    C15 C17 H17C . . 109.5 ?
    H17A C17 H17C . . 109.5 ?
    H17B C17 H17C . . 109.5 ?
    C15 C17 H17D . . 109.5 ?
    H17A C17 H17D . . 141.1 ?
    H17B C17 H17D . . 56.3 ?
    H17C C17 H17D . . 56.3 ?
    C15 C17 H17E . . 109.5 ?
    H17A C17 H17E . . 56.3 ?
    H17B C17 H17E . . 141.1 ?
    H17C C17 H17E . . 56.3 ?
    H17D C17 H17E . . 109.5 ?
    C15 C17 H17F . . 109.5 ?
    H17A C17 H17F . . 56.3 ?
    H17B C17 H17F . . 56.3 ?
    H17C C17 H17F . . 141.1 ?
    H17D C17 H17F . . 109.5 ?
    H17E C17 H17F . . 109.5 ?
loop_
    _geom_torsion_atom_site_label_1
    _geom_torsion_atom_site_label_2
    _geom_torsion_atom_site_label_3
    _geom_torsion_atom_site_label_4
    _geom_torsion_site_symmetry_1
    _geom_torsion_site_symmetry_2
    _geom_torsion_site_symmetry_3
    _geom_torsion_site_symmetry_4
    _geom_torsion
    _geom_torsion_publ_flag
    Cl2A C5A C6A C7A . . . . 176.40(11) ?
    C5A C6A C7A C12 . . . . 90.18(18) ?
    C5A C6A C7A C8A . . . . -87.90(17) ?
    C12 C7A C8A C9 . . . . 2.7(2) ?
    C6A C7A C8A C9 . . . . -179.14(15) ?
    Cl2B C5B C6B C7B . . . . -176.5(6) ?
    C5B C6B C7B C8B . . . . 94.2(10) ?
    C5B C6B C7B C12 . . . . -79.7(11) ?
    C12 C7B C8B C9 . . . . -1.6(12) ?
    C6B C7B C8B C9 . . . . -175.8(8) ?
    C7A C8A C9 C10 . . . . 4.3(2) ?
    C7A C8A C9 C13 . . . . 179.65(13) ?
    C7B C8B C9 C10 . . . . -19.6(9) ?
    C7B C8B C9 C13 . . . . -169.1(6) ?
    C14 N4 C10 C11 . . . . -179.28(11) ?
    C14 N4 C10 C9 . . . . 0.11(13) ?
    C8A C9 C10 C11 . . . . -6.94(18) ?
    C8B C9 C10 C11 . . . . 19.4(5) ?
    C13 C9 C10 C11 . . . . 176.52(10) ?
    C8A C9 C10 N4 . . . . 173.63(12) ?
    C8B C9 C10 N4 . . . . -160.0(5) ?
    C13 C9 C10 N4 . . . . -2.90(12) ?
    N4 C10 C11 C12 . . . . -178.46(11) ?
    C9 C10 C11 C12 . . . . 2.23(16) ?
    C10 C11 C12 C7A . . . . 5.36(18) ?
    C10 C11 C12 C7B . . . . -24.8(5) ?
    C10 C11 C12 Cl1 . . . . -179.38(8) ?
    C8A C7A C12 C11 . . . . -7.8(2) ?
    C6A C7A C12 C11 . . . . 174.13(13) ?
    C8A C7A C12 Cl1 . . . . 177.11(12) ?
    C6A C7A C12 Cl1 . . . . -1.0(2) ?
    C8B C7B C12 C11 . . . . 24.6(10) ?
    C6B C7B C12 C11 . . . . -161.5(7) ?
    C8B C7B C12 Cl1 . . . . 178.7(6) ?
    C6B C7B C12 Cl1 . . . . -7.5(11) ?
    C8A C9 C13 C15 . . . . 12.5(2) ?
    C10 C9 C13 C15 . . . . -171.78(11) ?
    C8B C9 C13 C15 . . . . -20.8(5) ?
    C8A C9 C13 C14 . . . . -171.37(15) ?
    C10 C9 C13 C14 . . . . 4.33(11) ?
    C8B C9 C13 C14 . . . . 155.4(5) ?
    C10 N4 C14 O3 . . . . -176.79(10) ?
    C10 N4 C14 C13 . . . . 2.67(13) ?
    C15 C13 C14 O3 . . . . -8.40(19) ?
    C9 C13 C14 O3 . . . . 175.16(11) ?
    C15 C13 C14 N4 . . . . 172.17(11) ?
    C9 C13 C14 N4 . . . . -4.27(12) ?
    C9 C13 C15 C16 . . . . 173.69(11) ?
    C14 C13 C15 C16 . . . . -1.76(18) ?
    C9 C13 C15 C17 . . . . -4.40(19) ?
    C14 C13 C15 C17 . . . . -179.85(11) ?
loop_
    _geom_hbond_atom_site_label_D
    _geom_hbond_atom_site_label_H
    _geom_hbond_atom_site_label_A
    _geom_hbond_site_symmetry_A
    _geom_hbond_distance_DH
    _geom_hbond_distance_HA
    _geom_hbond_distance_DA
    _geom_hbond_angle_DHA
    N4 H4N O3 2_545 0.836(13) 2.017(13) 2.8349(11) 166.0(15)
_shelx_hkl_file
;
  -1   0   0   57.58    1.48
  -1   0   0   56.92    1.43
   1   0   0   57.09    1.44
   1   0   0   57.79    1.48
   1   0   0   57.35    1.56
   1   0   0   56.68    1.45
  -2   0   0    9.95    0.27
  -2   0   0    8.54    0.28
   2   0   0   10.09    0.25
   2   0   0   10.10    0.27
   2   0   0   10.06    0.27
   2   0   0   10.55    0.28
  -3   0   0   73.65    1.88
   3   0   0   73.61    1.88
   3   0   0   74.07    1.88
   3   0   0   70.78    1.79
   3   0   0   74.98    1.83
  -4   0   0   18.32    0.50
   4   0   0   17.73    0.50
   4   0   0   18.45    0.45
   4   0   0   18.59    0.49
  -5   0   0    8.34    0.25
   5   0   0    8.50    0.26
   5   0   0    8.21    0.22
  -6   0   0    3.44    0.12
  -6   0   0    2.99    0.11
  -6   0   0    3.35    0.13
   6   0   0    3.13    0.10
   6   0   0    3.30    0.13
  -7   0   0    0.65    0.05
  -7   0   0    0.65    0.06
  -7   0   0    0.61    0.05
   7   0   0    0.65    0.04
   7   0   0    0.68    0.06
  -8   0   0    1.20    0.07
  -8   0   0    1.19    0.08
   8   0   0    1.25    0.07
   8   0   0    1.17    0.05
  -9   0   0    1.06    0.08
  -9   0   0    1.03    0.08
   9   0   0    0.85    0.05
   9   0   0    1.02    0.08
 -10   0   0    0.11    0.03
 -10   0   0    0.12    0.05
  10   0   0    0.12    0.03
  10   0   0    0.19    0.04
 -11   0   0    0.25    0.05
 -11   0   0    0.18    0.06
  11   0   0    0.16    0.05
  11   0   0    0.22    0.04
 -12   0   0    0.06    0.05
  12   0   0    0.02    0.02
 -13   0   0    0.00    0.04
 -14   0   0    0.01    0.04
 -14   1   0   -0.04    0.04
 -13   1   0    0.01    0.04
  12  -1   0    0.04    0.03
 -12   1   0    0.01    0.04
  11  -1   0    0.03    0.02
 -11   1   0   -0.01    0.04
  10  -1   0    0.03    0.02
  10  -1   0    0.07    0.04
 -10   1   0    0.05    0.03
 -10   1   0    0.03    0.04
   9  -1   0    0.51    0.05
   9  -1   0    0.45    0.03
  -9   1   0    0.48    0.06
  -9   1   0    0.44    0.05
   8  -1   0    0.25    0.02
  -8   1   0    0.26    0.05
   7  -1   0    5.24    0.17
   7  -1   0    5.38    0.15
  -7   1   0    5.56    0.19
  -7   1   0    5.15    0.16
  -7   1   0    5.54    0.18
   6  -1   0   20.42    0.51
   6  -1   0   20.10    0.57
  -6   1   0   21.21    0.63
  -6   1   0   20.43    0.57
   5  -1   0    1.65    0.05
   5  -1   0    1.59    0.07
   5  -1   0    1.57    0.05
  -5   1   0    1.67    0.07
   4  -1   0    4.51    0.14
   4  -1   0    4.37    0.14
  -4   1   0    4.10    0.14
  -4   1   0    4.34    0.13
   3  -1   0  183.95    4.77
   3  -1   0  190.71    4.80
  -3   1   0  188.81    4.68
  -3   1   0  184.27    4.80
   2  -1   0    1.78    0.06
   2  -1   0    1.79    0.06
  -2   1   0    1.78    0.06
   1  -1   0   68.36    1.86
   1  -1   0   66.54    1.72
   1  -1   0   72.74    1.77
   1  -1   0   71.17    1.77
  -1   1   0   70.73    1.77
  -1   1   0   67.46    1.74
  -1   1   0   66.61    2.08
  -1   1   0   69.02    2.08
   0  -1   0    0.35    0.02
   0  -1   0    0.38    0.01
   0   1   0    0.36    0.01
   0   1   0    0.36    0.02
   0   1   0    0.39    0.02
   0   1   0    0.35    0.01
  -1  -1   0   80.86    2.36
  -1  -1   0   86.53    2.24
  -1  -1   0   88.60    2.46
   1   1   0   83.84    2.21
   1   1   0   91.08    2.47
   1   1   0   86.83    2.31
   1   1   0   88.66    2.22
  -2  -1   0   80.77    2.04
  -2  -1   0   76.05    2.15
   2   1   0   79.85    2.04
   2   1   0   84.01    2.28
   2   1   0   80.56    2.04
  -3  -1   0   31.82    0.89
   3   1   0   31.93    0.80
   3   1   0   32.45    0.85
   3   1   0   32.12    0.85
   3   1   0   32.97    0.92
   3   1   0   33.81    0.81
  -4  -1   0   33.21    0.91
  -4  -1   0   34.79    0.95
   4   1   0   34.11    0.85
   4   1   0   35.25    0.97
   4   1   0   34.91    0.86
   4   1   0   34.00    0.91
  -5  -1   0   11.09    0.32
  -5  -1   0   10.68    0.32
  -5  -1   0   10.56    0.30
  -5  -1   0   10.55    0.34
   5   1   0   10.75    0.28
   5   1   0   10.33    0.32
  -6  -1   0   13.99    0.37
  -6  -1   0   14.38    0.39
  -6  -1   0   13.75    0.39
  -6  -1   0   14.41    0.45
   6   1   0   13.41    0.37
   6   1   0   14.53    0.37
  -7  -1   0    1.63    0.08
  -7  -1   0    1.43    0.08
  -7  -1   0    1.59    0.09
   7   1   0    1.55    0.07
   7   1   0    1.47    0.08
  -8  -1   0    0.99    0.07
  -8  -1   0    1.09    0.07
  -8  -1   0    0.98    0.08
   8   1   0    1.02    0.06
   8   1   0    1.00    0.07
  -9  -1   0    0.32    0.04
  -9  -1   0    0.28    0.05
   9   1   0    0.27    0.03
   9   1   0    0.40    0.05
 -10  -1   0   -0.02    0.03
 -10  -1   0    0.04    0.03
  10   1   0   -0.01    0.02
  10   1   0   -0.02    0.03
 -11  -1   0    0.03    0.04
 -11  -1   0    0.01    0.03
  11   1   0    0.02    0.03
  11   1   0    0.01    0.04
 -12  -1   0   -0.02    0.03
 -12  -1   0   -0.04    0.04
  12   1   0   -0.03    0.04
 -13  -1   0    0.07    0.05
 -13  -1   0    0.02    0.04
  13   1   0   -0.05    0.05
 -14  -1   0    0.09    0.06
 -14   2   0    0.06    0.05
 -13   2   0    0.04    0.05
  12  -2   0    0.14    0.03
 -12   2   0    0.04    0.05
  11  -2   0    0.00    0.02
 -11   2   0    0.01    0.04
  10  -2   0   -0.01    0.01
 -10   2   0   -0.03    0.03
   9  -2   0   -0.01    0.01
  -9   2   0   -0.03    0.03
   8  -2   0    6.92    0.19
  -8   2   0    7.16    0.24
  -8   2   0    7.29    0.21
   7  -2   0    2.45    0.07
   7  -2   0    2.45    0.09
  -7   2   0    2.51    0.10
  -7   2   0    2.38    0.11
   6  -2   0    3.84    0.14
  -6   2   0    3.96    0.14
  -6   2   0    3.64    0.12
  -6   2   0    3.56    0.13
   5  -2   0    3.14    0.11
  -5   2   0    3.04    0.11
  -5   2   0    3.06    0.11
   4  -2   0    0.38    0.03
   4  -2   0    0.39    0.03
  -4   2   0    0.33    0.03
  -4   2   0    0.50    0.03
   3  -2   0    0.48    0.03
   3  -2   0    0.44    0.03
  -3   2   0    0.39    0.02
  -3   2   0    0.53    0.03
   2  -2   0   57.12    1.44
   2  -2   0   57.06    1.45
  -2   2   0   56.88    1.71
  -2   2   0   56.14    1.45
  -2   2   0   55.86    1.71
  -2   2   0   55.93    1.42
   1  -2   0  125.69    3.69
   1  -2   0  121.05    3.68
   1  -2   0  125.36    3.27
  -1   2   0  121.92    3.69
  -1   2   0  115.80    3.04
   0  -2   0   37.61    1.00
   0  -2   0   37.38    0.94
   0  -2   0   38.40    1.13
   0  -2   0   37.40    0.95
   0  -2   0   35.59    1.13
   0   2   0   37.27    1.13
   0   2   0   38.45    0.96
   0   2   0   38.16    0.95
   0   2   0   37.47    0.94
  -1  -2   0    0.27    0.02
   1   2   0    0.24    0.02
   1   2   0    0.29    0.02
  -2  -2   0   29.90    0.79
  -2  -2   0   30.44    0.93
  -2  -2   0   31.54    0.87
  -2  -2   0   30.48    0.83
   2   2   0   30.30    0.79
   2   2   0   30.23    0.76
   2   2   0   29.68    0.75
   2   2   0   30.53    0.83
   2   2   0   30.86    0.79
  -3  -2   0   54.35    1.46
  -3  -2   0   52.44    1.39
   3   2   0   54.04    1.39
   3   2   0   53.29    1.45
   3   2   0   53.40    1.39
   3   2   0   54.71    1.53
   3   2   0   54.37    1.32
  -4  -2   0    0.02    0.01
  -4  -2   0    0.02    0.01
  -4  -2   0    0.03    0.01
   4   2   0    0.04    0.01
   4   2   0    0.04    0.01
   4   2   0    0.04    0.02
   4   2   0    0.03    0.01
  -5  -2   0    1.89    0.08
  -5  -2   0    1.82    0.09
  -5  -2   0    1.77    0.07
  -5  -2   0    1.77    0.08
  -5  -2   0    1.74    0.08
   5   2   0    1.71    0.09
   5   2   0    1.81    0.07
   5   2   0    1.57    0.09
  -6  -2   0    1.39    0.08
  -6  -2   0    1.51    0.08
  -6  -2   0    1.55    0.08
  -6  -2   0    1.50    0.07
  -6  -2   0    1.49    0.08
   6   2   0    1.47    0.06
   6   2   0    1.51    0.09
   6   2   0    1.37    0.07
  -7  -2   0    9.63    0.26
  -7  -2   0    9.10    0.28
  -7  -2   0    9.13    0.28
   7   2   0    8.89    0.26
   7   2   0    8.68    0.31
   7   2   0    9.09    0.26
  -8  -2   0   -0.03    0.03
  -8  -2   0    0.05    0.03
  -8  -2   0    0.01    0.03
   8   2   0   -0.02    0.02
   8   2   0    0.04    0.03
  -9  -2   0    0.27    0.06
  -9  -2   0    0.20    0.04
  -9  -2   0    0.22    0.05
   9   2   0    0.26    0.04
   9   2   0    0.22    0.05
 -10  -2   0    0.30    0.05
 -10  -2   0    0.28    0.06
  10   2   0    0.23    0.04
  10   2   0    0.33    0.06
 -11  -2   0    0.06    0.04
 -11  -2   0    0.04    0.05
  11   2   0    0.02    0.03
  11   2   0    0.05    0.05
 -12  -2   0    0.06    0.04
 -12  -2   0   -0.04    0.05
  12   2   0    0.08    0.06
 -13  -2   0   -0.04    0.04
 -13  -2   0   -0.02    0.04
  13   2   0   -0.06    0.05
 -14   3   0    0.02    0.04
 -13   3   0    0.04    0.05
 -12   3   0    0.05    0.05
  11  -3   0   -0.01    0.02
 -11   3   0   -0.01    0.03
  10  -3   0    0.04    0.01
 -10   3   0    0.07    0.04
   9  -3   0    2.03    0.07
  -9   3   0    2.21    0.11
   8  -3   0    5.38    0.15
  -8   3   0    5.28    0.18
  -8   3   0    5.71    0.19
   7  -3   0    1.44    0.08
   7  -3   0    1.46    0.05
  -7   3   0    1.51    0.08
  -7   3   0    1.45    0.08
  -7   3   0    1.38    0.08
   6  -3   0    2.15    0.06
   6  -3   0    2.10    0.09
  -6   3   0    2.26    0.09
   5  -3   0    0.79    0.03
   5  -3   0    0.77    0.03
   5  -3   0    0.73    0.04
   5  -3   0    0.83    0.04
  -5   3   0    0.73    0.05
  -5   3   0    0.68    0.04
   4  -3   0   48.91    1.26
   4  -3   0   50.38    1.25
   4  -3   0   48.21    1.19
  -4   3   0   48.50    1.46
  -4   3   0   48.60    1.25
  -4   3   0   48.32    1.24
   3  -3   0    0.48    0.02
   3  -3   0    0.46    0.02
   3  -3   0    0.47    0.02
  -3   3   0    0.46    0.02
  -3   3   0    0.41    0.03
  -3   3   0    0.38    0.03
   2  -3   0    1.70    0.06
   2  -3   0    1.82    0.06
   2  -3   0    1.74    0.05
   2  -3   0    1.77    0.05
   2  -3   0    1.77    0.06
  -2   3   0    1.77    0.07
  -2   3   0    1.70    0.07
   1  -3   0    0.60    0.04
   1  -3   0    0.53    0.03
  -1   3   0    0.50    0.03
  -1   3   0    0.54    0.04
   0  -3   0   10.42    0.28
   0  -3   0   10.60    0.34
   0  -3   0   10.72    0.34
   0   3   0   11.10    0.28
   0   3   0   10.36    0.34
   0   3   0   10.76    0.27
   0   3   0   10.62    0.28
   0   3   0    9.69    0.29
  -1  -3   0    3.11    0.10
  -1  -3   0    3.19    0.12
  -1  -3   0    3.26    0.12
   1   3   0    3.18    0.11
   1   3   0    3.17    0.10
   1   3   0    2.99    0.09
   1   3   0    3.09    0.12
  -2  -3   0    1.48    0.07
  -2  -3   0    1.74    0.07
  -2  -3   0    1.68    0.07
  -2  -3   0    1.61    0.07
  -2  -3   0    1.71    0.08
   2   3   0    1.60    0.05
   2   3   0    1.63    0.07
   2   3   0    1.73    0.07
   2   3   0    1.59    0.06
  -3  -3   0    1.99    0.08
  -3  -3   0    1.93    0.08
  -3  -3   0    2.10    0.07
  -3  -3   0    1.93    0.09
  -3  -3   0    2.05    0.08
  -3  -3   0    2.02    0.10
   3   3   0    2.13    0.08
   3   3   0    1.96    0.06
   3   3   0    2.06    0.07
   3   3   0    2.05    0.09
  -4  -3   0    4.44    0.15
  -4  -3   0    4.54    0.15
  -4  -3   0    4.63    0.16
  -4  -3   0    4.25    0.17
   4   3   0    4.50    0.16
   4   3   0    4.30    0.14
   4   3   0    4.37    0.16
  -5  -3   0    8.91    0.25
  -5  -3   0    8.73    0.27
  -5  -3   0    8.89    0.31
  -5  -3   0    9.41    0.29
   5   3   0    9.06    0.25
   5   3   0    8.84    0.29
   5   3   0    8.82    0.25
  -6  -3   0   11.71    0.34
  -6  -3   0   11.29    0.36
  -6  -3   0   11.49    0.32
  -6  -3   0   11.47    0.34
   6   3   0   11.69    0.38
   6   3   0   11.53    0.32
   6   3   0   11.98    0.32
  -7  -3   0    0.32    0.04
  -7  -3   0    0.31    0.05
  -7  -3   0    0.34    0.05
  -7  -3   0    0.34    0.05
   7   3   0    0.35    0.05
   7   3   0    0.34    0.04
   7   3   0    0.27    0.04
  -8  -3   0    0.49    0.05
  -8  -3   0    0.61    0.07
  -8  -3   0    0.50    0.07
   8   3   0    0.51    0.05
   8   3   0    0.57    0.06
  -9  -3   0    0.17    0.04
  -9  -3   0    0.17    0.05
  -9  -3   0    0.22    0.05
   9   3   0    0.24    0.05
   9   3   0    0.16    0.03
 -10  -3   0    0.32    0.07
 -10  -3   0    0.33    0.05
  10   3   0    0.40    0.06
  10   3   0    0.26    0.04
 -11  -3   0    0.21    0.05
 -11  -3   0    0.10    0.05
  11   3   0    0.20    0.04
  11   3   0    0.12    0.05
 -12  -3   0    0.12    0.06
 -12  -3   0    0.09    0.05
  12   3   0    0.21    0.06
 -13  -3   0    0.00    0.05
 -13  -3   0    0.01    0.04
  13   3   0   -0.05    0.05
 -12   4   0    0.03    0.04
  11  -4   0   -0.01    0.01
 -11   4   0   -0.01    0.03
  10  -4   0    0.03    0.01
 -10   4   0    0.00    0.04
   9  -4   0    0.22    0.02
  -9   4   0    0.36    0.05
  -9   4   0    0.34    0.06
   8  -4   0    1.03    0.04
  -8   4   0    1.10    0.08
  -8   4   0    1.10    0.07
   7  -4   0    1.02    0.04
  -7   4   0    1.07    0.07
  -7   4   0    0.94    0.07
  -7   4   0    1.11    0.07
   6  -4   0    0.89    0.04
  -6   4   0    0.94    0.04
  -6   4   0    0.97    0.06
   5  -4   0    0.56    0.03
   5  -4   0    0.61    0.04
  -5   4   0    0.54    0.03
  -5   4   0    0.59    0.04
  -5   4   0    0.55    0.04
   4  -4   0   21.68    0.55
   4  -4   0   21.47    0.55
   4  -4   0   20.84    0.52
  -4   4   0   21.06    0.56
  -4   4   0   20.58    0.55
  -4   4   0   20.61    0.65
   3  -4   0    3.43    0.11
   3  -4   0    3.64    0.10
   3  -4   0    4.13    0.10
  -3   4   0    3.59    0.13
  -3   4   0    3.61    0.12
   2  -4   0    0.05    0.01
   2  -4   0    0.03    0.01
  -2   4   0    0.06    0.02
  -2   4   0    0.02    0.01
  -2   4   0    0.03    0.01
   1  -4   0  141.74    3.42
   1  -4   0  144.38    4.25
  -1   4   0  141.82    3.50
  -1   4   0  134.56    4.22
   0  -4   0    5.51    0.20
   0  -4   0    5.40    0.15
   0  -4   0    5.55    0.16
   0   4   0    5.08    0.17
   0   4   0    5.82    0.15
   0   4   0    5.76    0.20
   0   4   0    5.60    0.16
   0   4   0    5.63    0.15
  -1  -4   0    0.86    0.05
  -1  -4   0    0.84    0.04
  -1  -4   0    0.88    0.06
   1   4   0    0.92    0.05
   1   4   0    0.86    0.06
   1   4   0    0.86    0.04
   1   4   0    0.84    0.04
   1   4   0    0.83    0.04
  -2  -4   0   50.63    1.53
  -2  -4   0   48.99    1.29
  -2  -4   0   50.12    1.42
  -2  -4   0   49.89    1.52
  -2  -4   0   49.44    1.27
  -2  -4   0   51.41    1.36
   2   4   0   46.67    1.29
   2   4   0   50.42    1.28
   2   4   0   50.49    1.23
   2   4   0   49.82    1.25
   2   4   0   49.42    1.34
  -3  -4   0    4.75    0.19
  -3  -4   0    4.97    0.16
  -3  -4   0    4.83    0.16
   3   4   0    4.86    0.17
   3   4   0    5.00    0.14
   3   4   0    5.00    0.16
   3   4   0    4.71    0.15
  -4  -4   0    8.04    0.22
  -4  -4   0    7.79    0.25
  -4  -4   0    7.73    0.28
  -4  -4   0    7.79    0.24
  -4  -4   0    8.04    0.26
   4   4   0    7.96    0.26
   4   4   0    8.36    0.25
   4   4   0    7.95    0.22
   4   4   0    8.00    0.23
  -5  -4   0    0.36    0.05
  -5  -4   0    0.39    0.04
  -5  -4   0    0.43    0.05
  -5  -4   0    0.45    0.05
  -5  -4   0    0.32    0.04
   5   4   0    0.37    0.04
   5   4   0    0.43    0.04
   5   4   0    0.53    0.06
  -6  -4   0    0.39    0.05
  -6  -4   0    0.42    0.05
  -6  -4   0    0.40    0.04
  -6  -4   0    0.43    0.05
   6   4   0    0.37    0.05
   6   4   0    0.42    0.05
   6   4   0    0.41    0.05
  -7  -4   0    3.28    0.14
  -7  -4   0    3.44    0.14
  -7  -4   0    3.18    0.15
  -7  -4   0    3.32    0.13
   7   4   0    3.30    0.13
   7   4   0    3.15    0.13
  -8  -4   0    0.12    0.04
  -8  -4   0    0.08    0.04
  -8  -4   0    0.10    0.04
   8   4   0    0.08    0.03
   8   4   0    0.04    0.04
  -9  -4   0    0.07    0.04
  -9  -4   0    0.02    0.04
  -9  -4   0    0.04    0.03
   9   4   0    0.02    0.03
   9   4   0    0.03    0.04
 -10  -4   0    0.98    0.10
 -10  -4   0    0.81    0.08
  10   4   0    0.84    0.09
  10   4   0    0.72    0.07
 -11  -4   0   -0.03    0.04
 -11  -4   0    0.03    0.04
  11   4   0    0.09    0.05
 -12  -4   0    0.12    0.05
 -12  -4   0    0.16    0.06
  12   4   0    0.01    0.05
 -13  -4   0    0.08    0.06
 -13  -4   0   -0.01    0.04
  13   4   0   -0.06    0.05
  10  -5   0    0.22    0.02
 -10   5   0    0.30    0.06
   9  -5   0    0.03    0.01
  -9   5   0   -0.06    0.03
   8  -5   0    1.10    0.05
  -8   5   0    1.10    0.08
  -8   5   0    1.20    0.08
   7  -5   0    5.27    0.15
  -7   5   0    5.58    0.18
  -7   5   0    5.15    0.18
  -7   5   0    5.34    0.19
   6  -5   0    0.94    0.04
  -6   5   0    0.91    0.06
  -6   5   0    0.95    0.06
  -6   5   0    0.88    0.05
   5  -5   0    0.58    0.03
  -5   5   0    0.63    0.04
  -5   5   0    0.64    0.05
   4  -5   0   14.68    0.37
  -4   5   0   14.11    0.40
  -4   5   0   14.27    0.46
   3  -5   0    1.13    0.05
   3  -5   0    1.28    0.05
  -3   5   0    1.33    0.04
  -3   5   0    1.10    0.06
  -3   5   0    1.20    0.07
  -3   5   0    1.32    0.06
   2  -5   0    2.30    0.08
   2  -5   0    2.13    0.09
  -2   5   0    2.22    0.10
  -2   5   0    2.24    0.08
  -2   5   0    2.12    0.09
   1  -5   0    0.93    0.06
   1  -5   0    0.87    0.05
  -1   5   0    0.87    0.05
  -1   5   0    0.87    0.06
   0  -5   0    1.06    0.06
   0  -5   0    0.96    0.04
   0  -5   0    1.00    0.05
   0  -5   0    1.01    0.05
   0   5   0    1.13    0.07
   0   5   0    1.06    0.04
   0   5   0    1.06    0.04
   0   5   0    0.90    0.05
   0   5   0    1.03    0.05
  -1  -5   0   59.83    1.50
  -1  -5   0   57.78    1.55
  -1  -5   0   59.63    1.53
  -1  -5   0   58.48    1.84
   1   5   0   63.42    1.49
   1   5   0   60.49    1.55
   1   5   0   62.53    1.54
   1   5   0   59.97    1.62
   1   5   0   61.45    1.52
   1   5   0   59.66    1.85
  -2  -5   0    7.16    0.27
  -2  -5   0    7.14    0.22
  -2  -5   0    7.50    0.24
  -2  -5   0    7.33    0.22
  -2  -5   0    7.28    0.24
   2   5   0    7.39    0.23
   2   5   0    7.61    0.21
   2   5   0    7.42    0.21
   2   5   0    6.93    0.22
   2   5   0    7.49    0.22
  -3  -5   0   17.63    0.48
  -3  -5   0   17.21    0.44
  -3  -5   0   16.93    0.57
  -3  -5   0   17.57    0.49
  -3  -5   0   17.87    0.52
   3   5   0   17.31    0.44
   3   5   0   17.43    0.47
   3   5   0   17.82    0.51
   3   5   0   17.74    0.49
  -4  -5   0    4.23    0.15
  -4  -5   0    4.20    0.18
  -4  -5   0    4.37    0.15
  -4  -5   0    4.08    0.16
  -4  -5   0    4.06    0.14
  -4  -5   0    4.20    0.15
   4   5   0    4.35    0.17
   4   5   0    4.35    0.16
   4   5   0    3.96    0.14
   4   5   0    4.11    0.14
  -5  -5   0    0.64    0.06
  -5  -5   0    0.60    0.05
  -5  -5   0    0.67    0.06
  -5  -5   0    0.59    0.06
  -5  -5   0    0.61    0.05
   5   5   0    0.62    0.06
   5   5   0    0.66    0.05
   5   5   0    0.70    0.06
  -6  -5   0    0.02    0.03
  -6  -5   0    0.03    0.02
  -6  -5   0   -0.01    0.02
  -6  -5   0   -0.01    0.02
   6   5   0    0.03    0.03
   6   5   0    0.03    0.02
   6   5   0   -0.01    0.02
  -7  -5   0    2.20    0.12
  -7  -5   0    2.26    0.11
  -7  -5   0    2.00    0.11
   7   5   0    2.29    0.11
   7   5   0    2.23    0.11
  -8  -5   0    0.00    0.04
  -8  -5   0    0.07    0.03
  -8  -5   0    0.01    0.04
   8   5   0    0.03    0.03
   8   5   0    0.00    0.03
  -9  -5   0   -0.06    0.03
  -9  -5   0    0.06    0.05
  -9  -5   0    0.03    0.04
   9   5   0   -0.04    0.04
   9   5   0    0.02    0.03
 -10  -5   0    0.05    0.05
 -10  -5   0   -0.02    0.03
 -10  -5   0   -0.07    0.04
  10   5   0    0.00    0.03
  10   5   0    0.02    0.04
 -11  -5   0    0.02    0.04
 -11  -5   0   -0.02    0.04
  11   5   0   -0.02    0.04
 -12  -5   0    0.06    0.05
 -12  -5   0   -0.01    0.04
  12   5   0   -0.03    0.05
 -11   6   0    0.05    0.04
  10  -6   0    0.32    0.03
 -10   6   0    0.28    0.06
   9  -6   0    0.03    0.02
  -9   6   0    0.01    0.03
   8  -6   0    0.31    0.03
  -8   6   0    0.47    0.06
   7  -6   0    0.14    0.02
  -7   6   0    0.24    0.04
   6  -6   0    1.38    0.06
  -6   6   0    1.55    0.07
  -6   6   0    1.60    0.09
  -6   6   0    1.29    0.08
   5  -6   0    0.99    0.05
  -5   6   0    1.01    0.07
  -5   6   0    0.97    0.06
  -5   6   0    1.02    0.06
   4  -6   0    0.14    0.02
  -4   6   0    0.14    0.03
  -4   6   0    0.17    0.03
  -4   6   0    0.16    0.03
   3  -6   0    0.35    0.03
  -3   6   0    0.24    0.04
  -3   6   0    0.28    0.02
  -3   6   0    0.28    0.03
  -3   6   0    0.24    0.03
   2  -6   0   56.35    1.38
   2  -6   0   55.08    1.41
  -2   6   0   56.70    1.50
  -2   6   0   55.16    1.71
  -2   6   0   56.23    1.42
  -2   6   0   54.57    1.27
   1  -6   0    0.61    0.05
   1  -6   0    0.73    0.05
  -1   6   0    0.68    0.04
  -1   6   0    0.66    0.04
  -1   6   0    0.51    0.04
  -1   6   0    0.65    0.06
   0  -6   0    2.13    0.09
   0  -6   0    2.14    0.09
   0   6   0    2.13    0.08
   0   6   0    2.07    0.11
   0   6   0    2.09    0.08
   0   6   0    1.68    0.08
  -1  -6   0   14.52    0.40
   1   6   0   14.53    0.42
   1   6   0   14.66    0.40
  -2  -6   0   11.84    0.41
  -2  -6   0   11.41    0.33
  -2  -6   0   11.73    0.37
  -2  -6   0   11.74    0.34
   2   6   0   12.04    0.34
   2   6   0   12.06    0.36
  -3  -6   0   51.08    1.38
  -3  -6   0   49.96    1.28
  -3  -6   0   49.85    1.19
  -3  -6   0   48.92    1.20
  -3  -6   0   50.35    1.30
  -3  -6   0   46.11    1.54
   3   6   0   50.09    1.36
   3   6   0   47.79    1.19
   3   6   0   52.37    1.25
  -4  -6   0    7.74    0.24
  -4  -6   0    7.34    0.22
  -4  -6   0    7.83    0.25
  -4  -6   0    7.83    0.23
  -4  -6   0    7.73    0.27
  -4  -6   0    7.33    0.29
   4   6   0    7.90    0.24
   4   6   0    7.67    0.23
   4   6   0    7.46    0.26
  -5  -6   0    0.04    0.03
  -5  -6   0    0.12    0.03
  -5  -6   0    0.04    0.03
  -5  -6   0    0.08    0.03
  -5  -6   0    0.01    0.02
   5   6   0    0.05    0.03
   5   6   0    0.12    0.03
   5   6   0    0.04    0.02
  -6  -6   0    1.26    0.09
  -6  -6   0    1.23    0.08
  -6  -6   0    1.11    0.08
   6   6   0    1.20    0.08
   6   6   0    1.21    0.08
  -7  -6   0    3.21    0.15
  -7  -6   0    3.13    0.15
  -7  -6   0    3.12    0.14
   7   6   0    3.34    0.14
   7   6   0    3.01    0.14
  -8  -6   0   -0.07    0.03
  -8  -6   0    0.02    0.04
  -8  -6   0   -0.03    0.03
   8   6   0   -0.05    0.02
   8   6   0   -0.07    0.03
  -9  -6   0    0.11    0.04
  -9  -6   0    0.06    0.04
  -9  -6   0    0.14    0.05
   9   6   0    0.10    0.04
   9   6   0    0.04    0.04
 -10  -6   0   -0.01    0.05
 -10  -6   0    0.06    0.04
 -10  -6   0   -0.01    0.04
  10   6   0    0.04    0.04
 -11  -6   0    0.00    0.05
 -11  -6   0    0.09    0.04
  11   6   0    0.04    0.04
 -12  -6   0   -0.03    0.04
 -12  -6   0   -0.01    0.04
  12   6   0    0.00    0.05
  11  -7   0    0.00    0.02
 -11   7   0   -0.02    0.03
  10  -7   0    0.01    0.02
 -10   7   0   -0.07    0.03
   9  -7   0    0.92    0.05
  -9   7   0    0.85    0.09
   8  -7   0    0.31    0.03
  -8   7   0    0.28    0.05
   7  -7   0    0.03    0.02
  -7   7   0    0.02    0.03
   6  -7   0    1.73    0.07
  -6   7   0    1.61    0.08
  -6   7   0    1.67    0.09
  -6   7   0    1.54    0.09
   5  -7   0   18.68    0.48
   5  -7   0   19.30    0.50
  -5   7   0   18.80    0.48
  -5   7   0   18.66    0.53
  -5   7   0   17.84    0.49
   4  -7   0    1.00    0.06
   4  -7   0    1.04    0.06
  -4   7   0    0.94    0.07
  -4   7   0    1.05    0.06
  -4   7   0    0.94    0.06
  -4   7   0    0.96    0.04
   3  -7   0    7.56    0.22
   3  -7   0    7.22    0.21
   3  -7   0    7.46    0.22
  -3   7   0    7.33    0.23
  -3   7   0    7.35    0.21
  -3   7   0    7.40    0.28
  -3   7   0    7.34    0.24
  -3   7   0    7.34    0.19
   2  -7   0   17.68    0.45
   2  -7   0   17.73    0.48
   2  -7   0   17.62    0.47
  -2   7   0   17.78    0.49
  -2   7   0   17.50    0.43
  -2   7   0   17.63    0.40
  -2   7   0   17.25    0.59
  -2   7   0   18.10    0.51
   1  -7   0    6.02    0.18
   1  -7   0    6.16    0.19
   1  -7   0    6.10    0.19
  -1   7   0    6.14    0.17
  -1   7   0    6.13    0.20
  -1   7   0    5.98    0.16
  -1   7   0    5.89    0.20
  -1   7   0    5.89    0.24
   0  -7   0   42.42    1.08
   0  -7   0   41.90    1.10
   0  -7   0   42.38    1.04
   0   7   0   41.91    1.10
   0   7   0   43.44    1.00
   0   7   0   44.06    1.34
  -1  -7   0    0.81    0.06
  -1  -7   0    0.78    0.06
   1   7   0    0.94    0.06
   1   7   0    0.93    0.06
   1   7   0    0.97    0.06
  -2  -7   0    2.45    0.11
  -2  -7   0    2.53    0.12
  -2  -7   0    2.69    0.10
   2   7   0    2.43    0.11
   2   7   0    2.37    0.10
  -3  -7   0    5.93    0.19
  -3  -7   0    5.78    0.22
  -3  -7   0    6.26    0.19
  -3  -7   0    6.39    0.21
   3   7   0    5.92    0.19
   3   7   0    6.12    0.22
   3   7   0    5.81    0.19
  -4  -7   0    1.26    0.07
  -4  -7   0    1.08    0.07
  -4  -7   0    1.05    0.07
  -4  -7   0    1.00    0.08
  -4  -7   0    1.01    0.08
   4   7   0    0.97    0.07
   4   7   0    1.10    0.07
   4   7   0    1.04    0.07
  -5  -7   0    0.53    0.06
  -5  -7   0    0.68    0.07
  -5  -7   0    0.63    0.06
  -5  -7   0    0.51    0.07
   5   7   0    0.54    0.06
  -6  -7   0    2.34    0.13
  -6  -7   0    2.22    0.12
  -6  -7   0    2.25    0.11
   6   7   0    2.23    0.12
   6   7   0    2.07    0.11
  -7  -7   0    0.08    0.04
  -7  -7   0    0.06    0.04
  -7  -7   0    0.03    0.03
   7   7   0    0.02    0.03
   7   7   0   -0.02    0.03
  -8  -7   0    0.06    0.04
  -8  -7   0    0.08    0.05
  -8  -7   0    0.09    0.05
   8   7   0    0.08    0.04
   8   7   0    0.12    0.04
  -9  -7   0    0.01    0.04
  -9  -7   0    0.04    0.04
  -9  -7   0    0.01    0.04
   9   7   0   -0.01    0.03
   9   7   0    0.03    0.04
 -10  -7   0   -0.02    0.04
 -10  -7   0   -0.01    0.05
 -10  -7   0    0.01    0.04
  10   7   0    0.05    0.05
 -11  -7   0    0.00    0.05
  11   7   0    0.09    0.05
 -12   8   0    0.02    0.05
  11  -8   0   -0.01    0.02
 -11   8   0    0.03    0.04
  10  -8   0    0.04    0.02
 -10   8   0    0.05    0.04
   9  -8   0    0.29    0.04
  -9   8   0    0.40    0.07
   8  -8   0    0.16    0.03
  -8   8   0    0.21    0.05
   7  -8   0    0.61    0.05
  -7   8   0    0.63    0.07
   6  -8   0    0.28    0.04
   6  -8   0    0.28    0.04
  -6   8   0    0.39    0.05
  -6   8   0    0.27    0.05
   5  -8   0    4.91    0.16
   5  -8   0    4.56    0.16
  -5   8   0    4.66    0.15
  -5   8   0    4.60    0.17
  -5   8   0    4.30    0.18
   4  -8   0    0.19    0.03
   4  -8   0    0.14    0.03
  -4   8   0    0.10    0.03
  -4   8   0    0.12    0.03
  -4   8   0    0.19    0.03
  -4   8   0    0.20    0.02
   3  -8   0   11.38    0.31
   3  -8   0   11.59    0.33
   3  -8   0   11.65    0.33
  -3   8   0   11.25    0.35
  -3   8   0   11.28    0.27
  -3   8   0   11.23    0.29
  -3   8   0   11.10    0.32
   2  -8   0    0.04    0.02
   2  -8   0    0.03    0.02
   2  -8   0    0.05    0.03
  -2   8   0    0.05    0.03
  -2   8   0    0.06    0.02
  -2   8   0    0.01    0.02
  -2   8   0    0.08    0.02
  -2   8   0    0.08    0.03
   1  -8   0   11.25    0.33
   1  -8   0   11.18    0.31
   1  -8   0   11.50    0.33
  -1   8   0   10.76    0.30
  -1   8   0   11.38    0.34
  -1   8   0   11.80    0.41
  -1   8   0   11.00    0.27
   0  -8   0    0.19    0.04
   0  -8   0    0.13    0.03
   0   8   0    0.18    0.03
   0   8   0    0.23    0.03
   0   8   0    0.16    0.03
  -1  -8   0    0.00    0.02
  -1  -8   0    0.02    0.02
   1   8   0   -0.02    0.02
   1   8   0    0.00    0.02
  -2  -8   0    0.00    0.02
  -2  -8   0    0.01    0.03
  -2  -8   0    0.03    0.02
   2   8   0    0.03    0.02
   2   8   0    0.03    0.02
  -3  -8   0   -0.03    0.03
  -3  -8   0    0.05    0.03
   3   8   0   -0.01    0.02
   3   8   0    0.00    0.02
   3   8   0    0.01    0.02
  -4  -8   0    0.19    0.04
  -4  -8   0    0.14    0.04
   4   8   0    0.14    0.04
   4   8   0    0.08    0.03
  -5  -8   0    1.04    0.08
  -5  -8   0    1.14    0.09
   5   8   0    1.03    0.08
   5   8   0    0.97    0.08
  -6  -8   0    3.89    0.16
  -6  -8   0    3.75    0.18
  -6  -8   0    3.79    0.16
   6   8   0    3.61    0.16
   6   8   0    3.82    0.16
  -7  -8   0    0.11    0.05
  -7  -8   0    0.12    0.04
  -7  -8   0    0.08    0.05
   7   8   0    0.12    0.05
   7   8   0    0.13    0.04
  -8  -8   0    0.06    0.05
  -8  -8   0    0.10    0.05
   8   8   0    0.11    0.05
   8   8   0    0.10    0.05
  -9  -8   0    0.43    0.08
  -9  -8   0    0.40    0.08
   9   8   0    0.38    0.07
   9   8   0    0.44    0.07
 -10  -8   0   -0.01    0.04
  10   8   0   -0.06    0.04
  10   8   0    0.02    0.04
  11   8   0    0.02    0.05
 -13   9   0    0.00    0.05
 -12   9   0   -0.03    0.04
 -11   9   0    0.02    0.05
  10  -9   0    0.03    0.02
 -10   9   0   -0.02    0.04
   9  -9   0    0.15    0.03
  -9   9   0    0.17    0.05
   8  -9   0    0.18    0.04
  -8   9   0    0.24    0.06
   7  -9   0    0.05    0.03
  -7   9   0    0.06    0.04
  -7   9   0    0.04    0.03
   6  -9   0    1.88    0.10
   6  -9   0    2.19    0.10
  -6   9   0    2.03    0.11
  -6   9   0    2.09    0.10
   5  -9   0    0.21    0.04
   5  -9   0    0.23    0.04
  -5   9   0    0.23    0.05
   4  -9   0    0.51    0.05
   4  -9   0    0.36    0.05
  -4   9   0    0.44    0.06
  -4   9   0    0.40    0.03
  -4   9   0    0.37    0.03
   3  -9   0    1.27    0.08
   3  -9   0    1.29    0.08
   3  -9   0    1.25    0.08
  -3   9   0    1.27    0.06
  -3   9   0    1.26    0.08
  -3   9   0    1.22    0.06
  -3   9   0    1.37    0.09
   2  -9   0    2.63    0.11
   2  -9   0    2.64    0.12
   2  -9   0    2.73    0.12
  -2   9   0    2.54    0.12
  -2   9   0    2.43    0.11
  -2   9   0    2.64    0.09
  -2   9   0    2.60    0.10
   1  -9   0    6.83    0.23
   1  -9   0    6.85    0.22
   1  -9   0    7.01    0.23
   1  -9   0    6.78    0.22
  -1   9   0    7.20    0.21
  -1   9   0    6.99    0.24
  -1   9   0    7.07    0.19
   0  -9   0    4.87    0.17
   0  -9   0    4.80    0.18
   0   9   0    4.77    0.16
  -1  -9   0    0.15    0.04
  -1  -9   0    0.17    0.04
   1   9   0    0.21    0.04
  -2  -9   0    2.17    0.11
  -2  -9   0    2.06    0.12
  -3  -9   0    8.01    0.27
  -3  -9   0    7.48    0.24
   3   9   0    7.35    0.24
  -4  -9   0    0.12    0.04
  -4  -9   0    0.21    0.05
   4   9   0    0.26    0.05
  -5  -9   0    1.68    0.11
  -5  -9   0    1.47    0.10
   5   9   0    1.46    0.09
   5   9   0    1.57    0.10
  -6  -9   0    0.11    0.05
   6   9   0    0.00    0.03
   6   9   0   -0.04    0.03
  -7  -9   0    0.04    0.05
   7   9   0    0.05    0.04
   7   9   0    0.03    0.04
  -8  -9   0   -0.02    0.05
   8   9   0   -0.07    0.04
   8   9   0   -0.02    0.04
   9   9   0    0.02    0.04
   9   9   0    0.03    0.04
  10   9   0   -0.02    0.05
 -12  10   0   -0.08    0.04
 -11  10   0   -0.04    0.04
 -10  10   0   -0.02    0.04
   9 -10   0    0.13    0.04
  -9  10   0    0.13    0.05
   8 -10   0    0.08    0.03
  -8  10   0    0.07    0.04
   7 -10   0    0.17    0.04
   7 -10   0    0.16    0.04
  -7  10   0    0.14    0.05
   6 -10   0    0.31    0.05
   6 -10   0    0.22    0.04
  -6  10   0    0.26    0.05
  -6  10   0    0.28    0.03
   5 -10   0    0.11    0.03
   5 -10   0    0.15    0.04
  -5  10   0    0.11    0.03
  -5  10   0    0.16    0.05
   4 -10   0    0.06    0.03
   4 -10   0    0.08    0.03
  -4  10   0    0.03    0.02
  -4  10   0    0.03    0.03
  -4  10   0    0.07    0.02
   3 -10   0    3.96    0.16
   3 -10   0    4.08    0.16
   3 -10   0    4.01    0.16
  -3  10   0    4.10    0.16
  -3  10   0    4.03    0.13
  -3  10   0    3.98    0.13
   2 -10   0    0.35    0.05
   2 -10   0    0.22    0.04
   2 -10   0    0.31    0.05
   2 -10   0    0.34    0.05
  -2  10   0    0.26    0.04
  -2  10   0    0.23    0.04
  -2  10   0    0.32    0.05
   1 -10   0    0.12    0.04
   1 -10   0    0.08    0.04
  -1  10   0    0.06    0.03
  -1  10   0    0.13    0.03
   0 -10   0    4.02    0.16
   0 -10   0    4.38    0.17
   0  10   0    4.51    0.16
  -1 -10   0    0.29    0.05
  -1 -10   0    0.42    0.06
   1  10   0    0.23    0.05
  -2 -10   0    2.85    0.14
  -2 -10   0    2.60    0.13
  -3 -10   0    1.94    0.11
  -3 -10   0    1.97    0.12
  -4 -10   0    0.10    0.04
  -4 -10   0    0.09    0.05
  -5 -10   0    1.65    0.10
  -5 -10   0    1.65    0.12
   5  10   0    1.60    0.11
  -6 -10   0    1.41    0.12
   6  10   0    1.34    0.10
  -7 -10   0    0.07    0.05
   7  10   0    0.09    0.05
   8  10   0    0.05    0.05
   9  10   0    0.46    0.08
 -12  11   0    0.05    0.05
 -11  11   0    0.04    0.05
 -10  11   0    0.09    0.05
  -9  11   0    0.84    0.10
   8 -11   0    0.02    0.03
  -8  11   0   -0.02    0.04
   7 -11   0    0.30    0.06
   7 -11   0    0.26    0.05
  -7  11   0    0.25    0.03
  -7  11   0    0.34    0.07
   6 -11   0    0.81    0.07
   6 -11   0    0.85    0.08
  -6  11   0    0.77    0.09
  -6  11   0    0.80    0.06
   5 -11   0   -0.02    0.03
   5 -11   0    0.00    0.03
  -5  11   0    0.00    0.02
  -5  11   0   -0.03    0.03
   4 -11   0    0.46    0.06
   4 -11   0    0.48    0.06
  -4  11   0    0.57    0.07
  -4  11   0    0.42    0.05
  -4  11   0    0.49    0.04
   3 -11   0    3.31    0.15
   3 -11   0    3.33    0.14
   3 -11   0    3.32    0.15
  -3  11   0    3.22    0.12
  -3  11   0    3.30    0.15
  -3  11   0    3.23    0.12
   2 -11   0    0.35    0.06
   2 -11   0    0.31    0.05
   2 -11   0    0.29    0.05
  -2  11   0    0.37    0.04
  -2  11   0    0.24    0.04
   1 -11   0    4.72    0.19
   1 -11   0    4.52    0.18
  -1  11   0    4.75    0.17
   0 -11   0    0.48    0.06
   0 -11   0    0.56    0.07
   0  11   0    0.45    0.06
  -1 -11   0    0.88    0.09
  -1 -11   0    1.04    0.08
   1  11   0    1.02    0.08
  -2 -11   0    1.51    0.10
  -2 -11   0    1.33    0.11
  -3 -11   0    1.14    0.09
  -3 -11   0    0.96    0.10
  -4 -11   0    0.08    0.04
  -4 -11   0    0.10    0.05
  -5 -11   0    2.92    0.17
  -5 -11   0    3.03    0.15
  -6 -11   0    0.35    0.07
   7  11   0   -0.02    0.04
   8  11   0    0.31    0.07
 -11  12   0   -0.05    0.04
 -11  12   0    0.01    0.02
 -10  12   0    0.00    0.02
 -10  12   0    0.04    0.05
  -9  12   0    0.09    0.06
  -9  12   0    0.00    0.02
  -8  12   0    0.08    0.03
  -8  12   0    0.10    0.05
   7 -12   0    0.33    0.06
   7 -12   0    0.30    0.06
  -7  12   0    0.30    0.04
  -7  12   0    0.25    0.07
   6 -12   0    0.27    0.05
   6 -12   0    0.32    0.06
  -6  12   0    0.20    0.04
  -6  12   0    0.17    0.06
   5 -12   0    0.03    0.03
   5 -12   0    0.01    0.04
   5 -12   0   -0.01    0.04
  -5  12   0   -0.02    0.04
  -5  12   0   -0.03    0.03
   4 -12   0    1.15    0.09
   4 -12   0    0.95    0.09
   4 -12   0    0.90    0.09
  -4  12   0    0.93    0.05
  -4  12   0    1.07    0.09
  -4  12   0    1.05    0.07
   3 -12   0    0.04    0.04
   3 -12   0   -0.02    0.03
  -3  12   0    0.00    0.03
  -3  12   0    0.06    0.02
   2 -12   0    0.95    0.08
   2 -12   0    0.72    0.08
  -2  12   0    0.86    0.07
  -2  12   0    0.84    0.07
   1 -12   0    0.71    0.08
   1 -12   0    0.81    0.08
  -1  12   0    0.70    0.07
   0 -12   0    0.08    0.04
   0 -12   0    0.03    0.04
   0  12   0    0.11    0.04
  -1 -12   0   -0.03    0.04
  -1 -12   0    0.04    0.04
   1  12   0    0.02    0.03
  -2 -12   0    0.58    0.08
  -2 -12   0    0.63    0.08
  -3 -12   0    0.10    0.05
  -3 -12   0    0.03    0.04
  -4 -12   0    0.30    0.06
  -4 -12   0    0.23    0.07
  -5 -12   0    0.38    0.08
  -5 -12   0    0.48    0.07
 -10  13   0    0.02    0.05
 -10  13   0    0.01    0.03
  -9  13   0    0.00    0.03
  -9  13   0   -0.02    0.05
  -8  13   0    0.09    0.06
  -8  13   0   -0.01    0.03
   7 -13   0    0.12    0.05
   7 -13   0    0.05    0.05
  -7  13   0    0.02    0.05
  -7  13   0    0.03    0.03
   6 -13   0    0.22    0.06
   6 -13   0    0.25    0.07
  -6  13   0    0.15    0.04
  -6  13   0    0.25    0.07
   5 -13   0    0.27    0.06
   5 -13   0    0.27    0.07
   5 -13   0    0.18    0.06
  -5  13   0    0.17    0.04
   4 -13   0    0.04    0.04
   4 -13   0    0.04    0.04
  -4  13   0    0.05    0.03
  -4  13   0    0.06    0.02
   3 -13   0    0.87    0.09
  -3  13   0    0.66    0.07
  -3  13   0    0.60    0.05
   2 -13   0    4.70    0.20
  -2  13   0    4.68    0.17
   1 -13   0    0.18    0.06
   1 -13   0    0.10    0.05
  -1  13   0    0.12    0.04
   0 -13   0    0.48    0.08
   0 -13   0    0.41    0.07
   0  13   0    0.50    0.06
  -1 -13   0    0.82    0.09
  -1 -13   0    0.85    0.09
   1  13   0    0.97    0.09
  -2 -13   0    0.28    0.06
  -2 -13   0    0.29    0.07
  -3 -13   0    0.02    0.05
  -3 -13   0    0.04    0.05
  -4 -13   0    0.28    0.06
  -5 -13   0    0.01    0.04
   9 -14   0   -0.03    0.05
  -9  14   0    0.03    0.05
  -9  14   0    0.01    0.03
   8 -14   0   -0.02    0.05
  -8  14   0    0.00    0.03
  -8  14   0   -0.01    0.05
   7 -14   0    0.02    0.04
   7 -14   0    0.00    0.05
  -7  14   0    0.02    0.03
   6 -14   0    0.10    0.05
   6 -14   0    0.01    0.05
  -6  14   0    0.06    0.04
   5 -14   0    0.36    0.07
   5 -14   0    0.34    0.07
  -5  14   0    0.34    0.05
   4 -14   0   -0.04    0.04
   4 -14   0    0.01    0.05
  -4  14   0    0.02    0.04
   3 -14   0    0.47    0.07
  -3  14   0    0.56    0.05
   2 -14   0    0.04    0.05
  -2  14   0    0.04    0.03
   1 -14   0    0.01    0.04
  -1  14   0    0.04    0.03
   0 -14   0    0.14    0.06
   0 -14   0    0.17    0.06
   0  14   0    0.19    0.05
  -1 -14   0    0.81    0.09
  -1 -14   0    0.89    0.10
   1  14   0    0.85    0.09
  -2 -14   0    0.24    0.06
  -3 -14   0    0.04    0.04
  -4 -14   0    0.05    0.05
   7 -15   0    0.01    0.05
   7 -15   0    0.05    0.06
  -7  15   0   -0.02    0.03
   6 -15   0   -0.01    0.05
   6 -15   0    0.06    0.05
  -6  15   0   -0.02    0.04
   5 -15   0    0.02    0.05
   5 -15   0    0.00    0.05
  -5  15   0    0.03    0.04
   4 -15   0   -0.02    0.04
   3 -15   0   -0.01    0.04
  -3  15   0    0.04    0.03
   2 -15   0    0.00    0.04
   1 -15   0   -0.02    0.04
   0 -15   0    0.05    0.05
  -1 -15   0    0.35    0.07
  -2 -15   0   -0.08    0.04
  -2 -15   1    0.01    0.04
  -1 -15   1    0.28    0.07
   0 -15   1    0.10    0.05
  -1  15  -1    0.73    0.07
   1 -15   1    0.73    0.09
  -2  15  -1    0.13    0.04
   2 -15   1    0.03    0.05
  -3  15  -1    0.02    0.02
   3 -15   1    0.03    0.05
   4 -15   1    0.54    0.08
  -5  15  -1    0.09    0.04
   5 -15   1    0.11    0.05
  -6  15  -1   -0.01    0.03
   6 -15   1    0.03    0.05
   6 -15   1    0.04    0.05
  -7  15  -1   -0.02    0.03
   7 -15   1    0.03    0.05
  -4 -14   1   -0.01    0.04
  -3 -14   1    0.02    0.04
  -2 -14   1    1.65    0.13
  -2 -14   1    1.48    0.11
   1  14  -1    0.08    0.04
  -1 -14   1   -0.01    0.04
  -1 -14   1    0.04    0.05
   0  14  -1    0.29    0.05
   0 -14   1    0.22    0.06
  -1  14  -1    0.06    0.03
   1 -14   1    0.06    0.04
  -2  14  -1    0.23    0.04
   2 -14   1    0.15    0.05
  -3  14  -1    0.00    0.02
   3 -14   1    0.02    0.04
  -4  14  -1    0.14    0.04
   4 -14   1    0.07    0.05
  -5  14  -1    0.05    0.03
   5 -14   1   -0.04    0.04
   5 -14   1    0.02    0.05
  -6  14  -1    0.03    0.05
  -6  14  -1    0.09    0.04
   6 -14   1   -0.01    0.05
   6 -14   1    0.04    0.04
  -7  14  -1   -0.05    0.04
  -7  14  -1   -0.01    0.03
   7 -14   1    0.02    0.05
  -8  14  -1   -0.01    0.05
  -8  14  -1   -0.01    0.03
  -9  14  -1   -0.02    0.03
  -9  14  -1   -0.02    0.05
  -5 -13   1    0.18    0.06
  -4 -13   1    0.03    0.05
  -4 -13   1    0.07    0.04
  -3 -13   1   -0.04    0.04
  -3 -13   1    0.04    0.05
  -2 -13   1    0.07    0.05
  -2 -13   1    0.02    0.04
   1  13  -1    0.01    0.04
  -1 -13   1   -0.03    0.04
  -1 -13   1   -0.05    0.04
   0  13  -1    1.28    0.09
   0 -13   1    1.25    0.10
   0 -13   1    1.33    0.11
  -1  13  -1    0.06    0.03
   1 -13   1   -0.04    0.03
  -2  13  -1    0.00    0.03
   2 -13   1    0.04    0.04
  -3  13  -1    0.19    0.04
  -3  13  -1    0.10    0.04
   3 -13   1    0.31    0.06
  -4  13  -1    0.62    0.06
  -4  13  -1    0.62    0.09
  -4  13  -1    0.53    0.04
   4 -13   1    0.60    0.08
   4 -13   1    0.64    0.08
  -5  13  -1    0.64    0.06
  -5  13  -1    0.65    0.09
   5 -13   1    0.62    0.08
   5 -13   1    0.86    0.10
   5 -13   1    0.70    0.08
  -6  13  -1    0.60    0.09
  -6  13  -1    0.62    0.06
   6 -13   1    0.91    0.09
  -7  13  -1    0.18    0.06
  -7  13  -1    0.11    0.04
  -8  13  -1    0.20    0.04
  -8  13  -1    0.14    0.06
  -9  13  -1    0.00    0.05
  -9  13  -1    0.01    0.03
 -10  13  -1    0.00    0.05
 -10  13  -1    0.00    0.03
  -6 -12   1    0.04    0.04
  -5 -12   1    0.03    0.04
  -5 -12   1   -0.04    0.04
  -4 -12   1    0.66    0.09
  -4 -12   1    0.56    0.08
  -3 -12   1    0.12    0.05
  -3 -12   1    0.08    0.04
  -2 -12   1    0.63    0.08
  -2 -12   1    0.55    0.08
   1  12  -1    0.02    0.03
  -1 -12   1    0.01    0.04
  -1 -12   1   -0.02    0.04
   0  12  -1    0.54    0.06
   0 -12   1    0.51    0.07
   0 -12   1    0.58    0.07
  -1  12  -1    0.34    0.05
   1 -12   1    0.42    0.07
   1 -12   1    0.37    0.06
  -2  12  -1    0.40    0.05
  -2  12  -1    0.49    0.05
   2 -12   1    0.52    0.07
  -3  12  -1    0.13    0.05
  -3  12  -1    0.16    0.04
  -3  12  -1    0.11    0.03
   3 -12   1    0.12    0.05
  -4  12  -1   -0.04    0.02
  -4  12  -1    0.00    0.02
  -4  12  -1    0.00    0.04
   4 -12   1   -0.04    0.03
   4 -12   1    0.00    0.03
  -5  12  -1    0.05    0.04
  -5  12  -1    0.03    0.03
   5 -12   1    0.00    0.03
   5 -12   1    0.06    0.04
  -6  12  -1    0.04    0.04
  -6  12  -1   -0.01    0.03
   6 -12   1   -0.04    0.03
   6 -12   1   -0.01    0.03
  -7  12  -1    0.22    0.04
  -7  12  -1    0.23    0.06
   7 -12   1    0.28    0.05
  -8  12  -1    0.00    0.02
  -8  12  -1    0.03    0.05
  -9  12  -1    0.00    0.05
 -10  12  -1   -0.02    0.05
 -11  12  -1    0.03    0.05
   8  11  -1    0.44    0.07
  -7 -11   1    0.03    0.05
  -6 -11   1    0.14    0.05
  -6 -11   1    0.09    0.05
  -5 -11   1    0.35    0.06
  -5 -11   1    0.48    0.08
  -4 -11   1    0.03    0.04
  -4 -11   1   -0.03    0.04
  -3 -11   1    2.39    0.13
  -3 -11   1    2.57    0.14
  -2 -11   1    2.17    0.13
  -2 -11   1    2.86    0.13
   1  11  -1    0.17    0.04
  -1 -11   1    0.22    0.05
  -1 -11   1    0.23    0.05
   0  11  -1    4.03    0.15
   0 -11   1    4.04    0.17
   0 -11   1    3.92    0.17
  -1  11  -1    0.11    0.03
   1 -11   1    0.11    0.04
   1 -11   1    0.07    0.04
  -2  11  -1    0.22    0.04
  -2  11  -1    0.26    0.04
   2 -11   1    0.20    0.05
  -3  11  -1    1.00    0.06
  -3  11  -1    1.01    0.09
  -3  11  -1    0.98    0.06
   3 -11   1    0.98    0.08
   3 -11   1    0.90    0.08
  -4  11  -1   -0.02    0.01
  -4  11  -1   -0.01    0.02
  -4  11  -1    0.01    0.03
   4 -11   1   -0.03    0.03
   4 -11   1   -0.01    0.02
  -5  11  -1    0.08    0.03
  -5  11  -1    0.03    0.04
   5 -11   1    0.05    0.03
   5 -11   1    0.03    0.04
  -6  11  -1    0.17    0.05
  -6  11  -1    0.08    0.03
   6 -11   1    0.10    0.04
   6 -11   1    0.12    0.04
  -7  11  -1   -0.04    0.04
   7 -11   1    0.02    0.03
  -8  11  -1    0.05    0.05
   8 -11   1   -0.01    0.03
  -9  11  -1    0.00    0.04
 -10  11  -1    0.05    0.05
 -11  11  -1   -0.06    0.04
 -12  11  -1    0.00    0.05
   9  10  -1    0.07    0.05
   9  10  -1    0.02    0.05
   8  10  -1    0.10    0.05
   8  10  -1    0.08    0.05
  -8 -10   1    0.05    0.05
   7  10  -1    0.39    0.06
   7  10  -1    0.44    0.07
  -7 -10   1    0.36    0.08
   6  10  -1    1.46    0.10
   6  10  -1    1.38    0.10
  -6 -10   1    1.22    0.11
  -6 -10   1    1.30    0.10
   5  10  -1    0.54    0.07
  -5 -10   1    0.46    0.07
  -5 -10   1    0.52    0.07
  -4 -10   1    2.65    0.15
  -4 -10   1    2.91    0.14
  -3 -10   1    0.59    0.07
  -3 -10   1    0.73    0.07
  -2 -10   1    0.18    0.05
  -2 -10   1    0.07    0.04
   1  10  -1    0.61    0.06
  -1 -10   1    0.49    0.06
  -1 -10   1    0.68    0.07
   0  10  -1    2.89    0.12
   0 -10   1    2.77    0.13
   0 -10   1    2.62    0.12
  -1  10  -1    0.16    0.03
  -1  10  -1    0.28    0.04
   1 -10   1    0.22    0.04
   1 -10   1    0.19    0.04
  -2  10  -1    0.81    0.05
  -2  10  -1    0.82    0.06
  -2  10  -1    0.89    0.08
   2 -10   1    0.83    0.07
   2 -10   1    0.98    0.07
   2 -10   1    0.88    0.07
  -3  10  -1    0.25    0.05
  -3  10  -1    0.16    0.03
  -3  10  -1    0.06    0.02
   3 -10   1    0.12    0.04
   3 -10   1    0.13    0.04
  -4  10  -1    0.21    0.03
  -4  10  -1    0.22    0.03
  -4  10  -1    0.23    0.05
   4 -10   1    0.20    0.04
   4 -10   1    0.21    0.04
  -5  10  -1    0.96    0.05
  -5  10  -1    1.02    0.08
   5 -10   1    1.06    0.08
   5 -10   1    1.08    0.08
  -6  10  -1   -0.02    0.03
   6 -10   1    0.01    0.03
   6 -10   1    0.01    0.03
  -7  10  -1    0.36    0.07
   7 -10   1    0.32    0.05
  -8  10  -1    0.04    0.04
   8 -10   1    0.01    0.03
  -9  10  -1    0.04    0.04
   9 -10   1    0.00    0.03
 -10  10  -1    0.01    0.05
 -11  10  -1   -0.03    0.04
 -12  10  -1    0.03    0.05
  10   9  -1    0.07    0.06
  10   9  -1    0.01    0.05
   9   9  -1    0.19    0.05
   9   9  -1    0.11    0.05
  -9  -9   1    0.02    0.05
   8   9  -1    0.06    0.04
   8   9  -1    0.06    0.05
  -8  -9   1    0.09    0.06
   7   9  -1    0.00    0.04
   7   9  -1    0.02    0.04
  -7  -9   1    0.02    0.05
  -7  -9   1    0.08    0.04
   6   9  -1    0.30    0.06
   6   9  -1    0.33    0.06
  -6  -9   1    0.31    0.06
  -6  -9   1    0.26    0.05
  -6  -9   1    0.36    0.06
   5   9  -1    0.89    0.08
   5   9  -1    0.77    0.08
  -5  -9   1    0.76    0.08
  -5  -9   1    0.74    0.08
   4   9  -1    0.32    0.05
   4   9  -1    0.27    0.05
  -4  -9   1    0.26    0.05
  -4  -9   1    0.33    0.06
   3   9  -1    0.25    0.04
  -3  -9   1    0.22    0.04
  -3  -9   1    0.23    0.05
   2   9  -1    0.19    0.04
  -2  -9   1    0.09    0.03
  -2  -9   1    0.23    0.04
   1   9  -1    9.59    0.31
   1   9  -1    9.21    0.27
  -1  -9   1    9.07    0.28
  -1  -9   1    9.57    0.30
   0   9  -1    0.30    0.03
   0   9  -1    0.35    0.04
   0   9  -1    0.25    0.04
   0  -9   1    0.24    0.04
   0  -9   1    0.32    0.04
  -1   9  -1    1.39    0.08
  -1   9  -1    1.40    0.06
  -1   9  -1    1.29    0.08
  -1   9  -1    1.30    0.07
   1  -9   1    1.49    0.08
   1  -9   1    1.31    0.08
   1  -9   1    1.41    0.08
  -2   9  -1    5.91    0.17
  -2   9  -1    5.68    0.21
  -2   9  -1    5.83    0.16
  -2   9  -1    5.76    0.19
   2  -9   1    5.53    0.19
   2  -9   1    6.00    0.20
   2  -9   1    5.81    0.20
  -3   9  -1   -0.02    0.02
  -3   9  -1   -0.01    0.01
  -3   9  -1   -0.02    0.02
  -3   9  -1   -0.01    0.01
   3  -9   1    0.00    0.02
   3  -9   1   -0.02    0.02
  -4   9  -1    2.42    0.08
  -4   9  -1    2.42    0.12
   4  -9   1    2.47    0.11
   4  -9   1    2.31    0.11
  -5   9  -1    3.36    0.15
   5  -9   1    3.43    0.14
   5  -9   1    3.41    0.13
  -6   9  -1    0.91    0.09
   6  -9   1    0.90    0.07
   6  -9   1    0.81    0.06
  -7   9  -1    2.68    0.14
   7  -9   1    2.52    0.11
  -8   9  -1    0.10    0.04
   8  -9   1    0.05    0.03
  -9   9  -1    0.01    0.04
   9  -9   1    0.04    0.03
 -10   9  -1   -0.02    0.04
  10  -9   1    0.06    0.03
 -11   9  -1    0.03    0.05
 -12   9  -1   -0.02    0.04
 -13   9  -1   -0.02    0.04
  11   8  -1    0.14    0.06
  11   8  -1    0.04    0.05
  10   8  -1   -0.02    0.04
  10   8  -1    0.00    0.04
 -10  -8   1   -0.06    0.04
 -10  -8   1   -0.02    0.05
   9   8  -1    0.01    0.04
   9   8  -1    0.00    0.04
  -9  -8   1   -0.01    0.05
  -9  -8   1    0.00    0.04
  -9  -8   1   -0.01    0.04
   8   8  -1    0.76    0.09
   8   8  -1    0.56    0.07
  -8  -8   1    0.66    0.08
  -8  -8   1    0.60    0.07
  -8  -8   1    0.55    0.08
   7   8  -1    1.14    0.09
   7   8  -1    0.99    0.09
  -7  -8   1    1.02    0.09
  -7  -8   1    0.96    0.10
   6   8  -1    0.25    0.05
   6   8  -1    0.23    0.05
  -6  -8   1    0.14    0.05
  -6  -8   1    0.18    0.04
  -6  -8   1    0.21    0.05
   5   8  -1    0.81    0.07
   5   8  -1    0.79    0.07
  -5  -8   1    0.73    0.07
  -5  -8   1    0.73    0.08
  -5  -8   1    0.84    0.07
   4   8  -1    6.67    0.22
   4   8  -1    6.99    0.21
  -4  -8   1    6.59    0.21
  -4  -8   1    6.88    0.24
  -4  -8   1    6.48    0.22
   3   8  -1    0.27    0.04
   3   8  -1    0.22    0.04
   3   8  -1    0.24    0.04
  -3  -8   1    0.14    0.03
  -3  -8   1    0.15    0.04
  -3  -8   1    0.23    0.04
   2   8  -1    0.05    0.03
   2   8  -1    0.02    0.02
  -2  -8   1   -0.01    0.02
  -2  -8   1    0.08    0.03
  -2  -8   1   -0.03    0.02
   1   8  -1   14.83    0.40
   1   8  -1   15.16    0.42
   1   8  -1   14.75    0.39
   1   8  -1   14.98    0.45
  -1  -8   1   15.07    0.40
  -1  -8   1   14.25    0.46
  -1  -8   1   15.33    0.43
   0   8  -1    0.01    0.02
   0   8  -1    0.01    0.02
   0   8  -1    0.02    0.02
   0   8  -1   -0.01    0.02
   0  -8   1    0.01    0.02
   0  -8   1    0.01    0.02
  -1   8  -1   19.13    0.47
  -1   8  -1   19.18    0.64
  -1   8  -1   18.64    0.43
  -1   8  -1   18.99    0.55
  -1   8  -1   18.53    0.52
   1  -8   1   18.55    0.51
   1  -8   1   19.14    0.51
   1  -8   1   18.63    0.49
  -2   8  -1    0.84    0.06
  -2   8  -1    0.85    0.06
  -2   8  -1    0.86    0.04
  -2   8  -1    0.87    0.08
  -2   8  -1    0.98    0.06
  -2   8  -1    1.08    0.06
   2  -8   1    1.00    0.06
   2  -8   1    0.77    0.06
   2  -8   1    0.86    0.06
  -3   8  -1    1.49    0.08
  -3   8  -1    1.38    0.06
  -3   8  -1    1.48    0.09
   3  -8   1    1.45    0.08
   3  -8   1    1.40    0.07
  -4   8  -1   -0.02    0.02
  -4   8  -1    0.01    0.02
   4  -8   1    0.05    0.02
   4  -8   1    0.01    0.02
  -5   8  -1    1.82    0.10
  -5   8  -1    1.91    0.10
   5  -8   1    1.82    0.08
   5  -8   1    1.62    0.08
  -6   8  -1    1.09    0.08
   6  -8   1    1.06    0.07
  -7   8  -1    0.67    0.07
   7  -8   1    0.63    0.05
  -8   8  -1    0.05    0.04
   8  -8   1    0.02    0.02
  -9   8  -1   -0.03    0.03
   9  -8   1    0.00    0.02
 -10   8  -1    0.17    0.05
  10  -8   1    0.12    0.03
 -11   8  -1    0.02    0.04
  11  -8   1   -0.01    0.02
 -12   8  -1    0.09    0.05
  11   7  -1    0.16    0.06
  11   7  -1    0.11    0.06
 -11  -7   1    0.04    0.04
 -11  -7   1    0.11    0.06
  10   7  -1    0.28    0.07
  10   7  -1    0.15    0.05
 -10  -7   1    0.16    0.05
 -10  -7   1    0.26    0.07
 -10  -7   1    0.21    0.07
   9   7  -1    0.03    0.04
   9   7  -1    0.07    0.04
  -9  -7   1    0.10    0.05
  -9  -7   1    0.03    0.04
  -9  -7   1   -0.04    0.03
   8   7  -1    0.29    0.06
   8   7  -1    0.28    0.05
  -8  -7   1    0.21    0.05
  -8  -7   1    0.26    0.06
  -8  -7   1    0.34    0.06
   7   7  -1    1.63    0.10
   7   7  -1    1.47    0.10
  -7  -7   1    1.29    0.10
  -7  -7   1    1.54    0.11
  -7  -7   1    1.62    0.10
   6   7  -1    0.04    0.03
   6   7  -1    0.04    0.03
   6   7  -1    0.07    0.04
  -6  -7   1    0.13    0.04
  -6  -7   1    0.14    0.05
  -6  -7   1    0.11    0.04
  -6  -7   1    0.04    0.03
   5   7  -1    1.99    0.10
   5   7  -1    1.99    0.10
  -5  -7   1    2.04    0.10
  -5  -7   1    2.02    0.10
  -5  -7   1    1.94    0.10
  -5  -7   1    2.10    0.11
   4   7  -1    0.26    0.04
   4   7  -1    0.26    0.04
   4   7  -1    0.30    0.04
  -4  -7   1    0.29    0.05
  -4  -7   1    0.30    0.04
  -4  -7   1    0.25    0.04
  -4  -7   1    0.32    0.04
   3   7  -1    0.10    0.03
   3   7  -1    0.13    0.03
   3   7  -1    0.11    0.03
  -3  -7   1    0.10    0.03
  -3  -7   1    0.17    0.04
  -3  -7   1    0.12    0.03
  -3  -7   1    0.13    0.03
   2   7  -1   10.36    0.32
   2   7  -1   10.44    0.29
   2   7  -1    9.97    0.28
  -2  -7   1    9.89    0.27
  -2  -7   1   10.40    0.29
  -2  -7   1   10.53    0.31
  -2  -7   1    9.97    0.33
   1   7  -1   22.78    0.65
   1   7  -1   23.20    0.61
   1   7  -1   22.39    0.55
  -1  -7   1   22.48    0.61
  -1  -7   1   22.75    0.58
  -1  -7   1   22.58    0.66
   0   7  -1    1.53    0.10
   0   7  -1    1.56    0.08
   0   7  -1    1.67    0.08
   0   7  -1    1.45    0.07
   0  -7   1    1.57    0.08
   0  -7   1    1.50    0.07
  -1   7  -1    6.55    0.18
  -1   7  -1    6.72    0.17
  -1   7  -1    6.79    0.21
  -1   7  -1    6.67    0.22
  -1   7  -1    6.44    0.26
   1  -7   1    6.49    0.20
   1  -7   1    6.66    0.20
  -2   7  -1    1.32    0.07
  -2   7  -1    1.31    0.09
  -2   7  -1    1.25    0.06
  -2   7  -1    1.28    0.05
  -2   7  -1    1.38    0.07
   2  -7   1    1.48    0.07
   2  -7   1    1.24    0.07
  -3   7  -1    0.08    0.03
  -3   7  -1    0.06    0.02
  -3   7  -1    0.09    0.03
  -3   7  -1    0.12    0.03
   3  -7   1    0.13    0.02
   3  -7   1    0.12    0.02
  -4   7  -1    4.79    0.15
  -4   7  -1    4.74    0.17
  -4   7  -1    4.63    0.12
  -4   7  -1    4.65    0.16
  -4   7  -1    4.79    0.17
   4  -7   1    4.56    0.15
   4  -7   1    4.92    0.16
  -5   7  -1    1.40    0.07
  -5   7  -1    1.42    0.08
  -5   7  -1    1.44    0.08
   5  -7   1    1.43    0.07
   5  -7   1    1.19    0.07
  -6   7  -1    0.67    0.07
  -6   7  -1    0.76    0.06
   6  -7   1    0.67    0.05
  -7   7  -1    1.08    0.08
   7  -7   1    1.12    0.06
  -8   7  -1    0.09    0.04
   8  -7   1    0.10    0.02
  -9   7  -1    0.39    0.06
   9  -7   1    0.34    0.04
 -10   7  -1    0.02    0.04
  10  -7   1    0.01    0.02
 -11   7  -1   -0.04    0.04
  11  -7   1    0.04    0.02
 -12   7  -1   -0.02    0.04
  12   6  -1    0.02    0.05
 -12  -6   1    0.00    0.04
 -12  -6   1    0.03    0.05
  11   6  -1   -0.03    0.04
 -11  -6   1   -0.02    0.04
 -11  -6   1    0.01    0.04
 -11  -6   1    0.02    0.05
  10   6  -1   -0.06    0.04
 -10  -6   1    0.05    0.05
 -10  -6   1    0.00    0.04
 -10  -6   1    0.00    0.04
   9   6  -1    0.07    0.03
   9   6  -1    0.03    0.04
  -9  -6   1    0.07    0.04
  -9  -6   1   -0.04    0.04
  -9  -6   1    0.10    0.04
   8   6  -1    0.09    0.04
   8   6  -1    0.15    0.04
  -8  -6   1    0.20    0.05
  -8  -6   1    0.10    0.04
  -8  -6   1    0.16    0.06
   7   6  -1    2.45    0.12
   7   6  -1    2.48    0.12
  -7  -6   1    2.72    0.12
  -7  -6   1    2.55    0.13
  -7  -6   1    2.68    0.14
   6   6  -1    1.96    0.10
   6   6  -1    1.73    0.10
  -6  -6   1    1.76    0.09
  -6  -6   1    1.95    0.11
  -6  -6   1    1.80    0.10
  -6  -6   1    1.87    0.10
   5   6  -1    9.11    0.32
   5   6  -1    9.62    0.29
   5   6  -1    9.48    0.27
  -5  -6   1    9.79    0.30
  -5  -6   1    9.42    0.27
  -5  -6   1    9.21    0.29
  -5  -6   1    9.29    0.27
  -5  -6   1    9.48    0.32
   4   6  -1    0.04    0.03
   4   6  -1    0.04    0.02
   4   6  -1    0.06    0.03
   4   6  -1    0.05    0.02
  -4  -6   1    0.05    0.02
  -4  -6   1    0.03    0.03
  -4  -6   1    0.08    0.03
  -4  -6   1    0.06    0.03
  -4  -6   1    0.09    0.03
  -4  -6   1    0.09    0.03
   3   6  -1   10.30    0.33
   3   6  -1   10.31    0.30
   3   6  -1    9.98    0.28
  -3  -6   1   10.19    0.28
  -3  -6   1   10.31    0.31
  -3  -6   1   10.55    0.33
  -3  -6   1   10.41    0.31
  -3  -6   1   10.28    0.37
  -3  -6   1   10.54    0.29
   2   6  -1   12.28    0.34
   2   6  -1   12.45    0.34
   2   6  -1   12.35    0.37
   2   6  -1   12.37    0.35
  -2  -6   1   12.38    0.38
  -2  -6   1   12.00    0.35
  -2  -6   1   12.02    0.34
  -2  -6   1   12.29    0.42
   1   6  -1    0.61    0.04
   1   6  -1    0.57    0.06
   1   6  -1    0.54    0.04
   1   6  -1    0.56    0.04
  -1  -6   1    0.49    0.05
  -1  -6   1    0.60    0.03
  -1  -6   1    0.60    0.05
   0   6  -1   13.00    0.44
   0   6  -1   13.33    0.36
   0   6  -1   12.89    0.38
   0  -6   1   12.68    0.35
   0  -6   1   12.65    0.35
  -1   6  -1    1.34    0.06
  -1   6  -1    1.49    0.07
  -1   6  -1    1.35    0.07
  -1   6  -1    1.43    0.08
   1  -6   1    1.36    0.07
   1  -6   1    1.56    0.07
  -2   6  -1   16.86    0.55
  -2   6  -1   16.86    0.48
  -2   6  -1   16.81    0.46
  -2   6  -1   16.47    0.40
   2  -6   1   17.06    0.44
  -3   6  -1   18.26    0.43
  -3   6  -1   18.70    0.52
  -3   6  -1   17.54    0.50
  -3   6  -1   18.22    0.59
   3  -6   1   18.51    0.48
  -4   6  -1    5.61    0.21
  -4   6  -1    5.75    0.19
  -4   6  -1    5.83    0.20
   4  -6   1    6.02    0.17
  -5   6  -1    1.05    0.07
  -5   6  -1    1.09    0.07
   5  -6   1    1.07    0.05
  -6   6  -1    8.01    0.24
  -6   6  -1    7.41    0.24
  -6   6  -1    7.93    0.26
   6  -6   1    7.77    0.22
  -7   6  -1    0.12    0.03
  -7   6  -1    0.07    0.03
  -7   6  -1    0.14    0.04
   7  -6   1    0.13    0.02
  -8   6  -1    0.01    0.03
  -8   6  -1    0.01    0.03
  -8   6  -1   -0.01    0.02
   8  -6   1    0.04    0.02
  -9   6  -1    0.21    0.05
   9  -6   1    0.25    0.03
 -10   6  -1    0.04    0.04
  10  -6   1    0.05    0.02
 -11   6  -1    0.07    0.05
  11  -6   1    0.07    0.02
  12   5  -1    0.02    0.05
 -12  -5   1   -0.01    0.05
 -12  -5   1    0.00    0.04
  11   5  -1   -0.01    0.04
 -11  -5   1    0.05    0.05
 -11  -5   1    0.01    0.05
 -11  -5   1    0.06    0.05
  10   5  -1    0.13    0.05
  10   5  -1    0.14    0.04
 -10  -5   1    0.06    0.05
 -10  -5   1    0.03    0.04
 -10  -5   1    0.12    0.05
   9   5  -1    1.08    0.08
   9   5  -1    1.23    0.10
  -9  -5   1    1.32    0.11
  -9  -5   1    1.12    0.09
  -9  -5   1    1.12    0.10
   8   5  -1    1.05    0.09
   8   5  -1    0.95    0.07
  -8  -5   1    1.13    0.08
  -8  -5   1    1.17    0.10
  -8  -5   1    1.03    0.08
   7   5  -1    0.39    0.05
   7   5  -1    0.45    0.05
  -7  -5   1    0.45    0.06
  -7  -5   1    0.47    0.05
  -7  -5   1    0.50    0.06
   6   5  -1    0.17    0.04
   6   5  -1    0.14    0.03
   6   5  -1    0.11    0.03
  -6  -5   1    0.18    0.04
  -6  -5   1    0.19    0.04
  -6  -5   1    0.14    0.04
  -6  -5   1    0.13    0.04
  -6  -5   1    0.19    0.04
   5   5  -1    2.62    0.12
   5   5  -1    2.67    0.10
   5   5  -1    2.48    0.10
  -5  -5   1    2.35    0.11
  -5  -5   1    2.60    0.13
  -5  -5   1    2.54    0.11
  -5  -5   1    2.53    0.10
  -5  -5   1    2.40    0.10
  -5  -5   1    2.59    0.12
   4   5  -1    6.74    0.22
   4   5  -1    6.55    0.23
   4   5  -1    6.20    0.19
   4   5  -1    6.63    0.20
  -4  -5   1    6.76    0.23
  -4  -5   1    6.46    0.19
  -4  -5   1    6.74    0.22
  -4  -5   1    6.92    0.21
  -4  -5   1    6.68    0.22
   3   5  -1   17.20    0.47
   3   5  -1   17.90    0.49
   3   5  -1   17.41    0.51
   3   5  -1   17.97    0.46
  -3  -5   1   17.73    0.52
  -3  -5   1   17.44    0.49
  -3  -5   1   17.72    0.48
   2   5  -1   35.54    0.96
   2   5  -1   34.25    1.09
   2   5  -1   35.52    0.89
   2   5  -1   35.74    0.91
   2   5  -1   31.46    0.91
   2   5  -1   35.70    0.88
  -2  -5   1   34.11    0.90
  -2  -5   1   35.83    0.97
  -2  -5   1   33.28    0.91
  -2  -5   1   36.03    1.09
   1   5  -1   10.51    0.28
   1   5  -1   10.14    0.28
   1   5  -1   10.15    0.28
   1   5  -1    9.96    0.35
   1   5  -1   10.16    0.28
   1   5  -1   10.31    0.30
  -1  -5   1   10.11    0.28
  -1  -5   1    9.75    0.28
   0   5  -1    0.05    0.01
   0   5  -1    0.04    0.01
   0   5  -1    0.06    0.02
   0   5  -1    0.03    0.01
   0   5  -1    0.03    0.01
   0  -5   1    0.05    0.01
  -1   5  -1   46.58    1.43
  -1   5  -1   47.66    1.26
  -1   5  -1   45.46    1.19
  -1   5  -1   45.70    1.18
   1  -5   1   47.20    1.42
   1  -5   1   47.10    1.16
  -2   5  -1   11.91    0.40
  -2   5  -1   12.20    0.35
  -2   5  -1   12.04    0.34
   2  -5   1   12.37    0.32
   2  -5   1   12.43    0.39
  -3   5  -1    8.56    0.21
  -3   5  -1    8.66    0.26
  -3   5  -1    8.38    0.29
  -3   5  -1    8.34    0.22
  -3   5  -1    8.56    0.25
   3  -5   1    8.98    0.28
   3  -5   1    8.83    0.24
  -4   5  -1    1.67    0.08
  -4   5  -1    1.61    0.08
  -4   5  -1    1.50    0.08
   4  -5   1    1.60    0.06
  -5   5  -1    1.48    0.07
  -5   5  -1    1.42    0.08
   5  -5   1    1.49    0.06
  -6   5  -1    2.88    0.12
  -6   5  -1    2.73    0.11
   6  -5   1    2.76    0.09
  -7   5  -1    0.63    0.06
  -7   5  -1    0.59    0.06
  -7   5  -1    0.67    0.06
   7  -5   1    0.58    0.04
  -8   5  -1    0.04    0.03
  -8   5  -1   -0.02    0.03
   8  -5   1    0.01    0.01
  -9   5  -1   -0.02    0.03
  -9   5  -1    0.02    0.03
   9  -5   1    0.02    0.02
 -10   5  -1    0.36    0.06
 -10   5  -1    0.32    0.06
  10  -5   1    0.29    0.03
 -11   5  -1    0.01    0.04
  11  -5   1   -0.01    0.02
 -12   5  -1    0.09    0.05
  13   4  -1    0.07    0.05
 -13  -4   1    0.02    0.04
 -13  -4   1    0.04    0.05
  12   4  -1    0.05    0.05
 -12  -4   1    0.04    0.04
 -12  -4   1    0.05    0.05
  11   4  -1    0.08    0.05
 -11  -4   1    0.05    0.04
 -11  -4   1    0.06    0.05
  10   4  -1    0.09    0.05
  10   4  -1    0.07    0.03
 -10  -4   1    0.17    0.06
 -10  -4   1    0.19    0.06
 -10  -4   1    0.15    0.04
   9   4  -1    0.41    0.06
   9   4  -1    0.29    0.05
  -9  -4   1    0.37    0.06
  -9  -4   1    0.46    0.07
  -9  -4   1    0.53    0.07
   8   4  -1    2.63    0.12
   8   4  -1    2.55    0.11
  -8  -4   1    2.81    0.14
  -8  -4   1    2.81    0.13
  -8  -4   1    2.93    0.14
   7   4  -1    0.59    0.05
   7   4  -1    0.62    0.06
  -7  -4   1    0.67    0.07
  -7  -4   1    0.62    0.07
  -7  -4   1    0.58    0.07
  -7  -4   1    0.54    0.05
   6   4  -1    0.45    0.05
   6   4  -1    0.43    0.05
   6   4  -1    0.44    0.05
  -6  -4   1    0.39    0.05
  -6  -4   1    0.47    0.05
  -6  -4   1    0.30    0.04
  -6  -4   1    0.45    0.05
  -6  -4   1    0.48    0.05
   5   4  -1   28.65    0.74
   5   4  -1   30.11    0.85
   5   4  -1   31.51    0.77
  -5  -4   1   29.00    0.85
  -5  -4   1   29.83    0.79
  -5  -4   1   29.70    0.74
  -5  -4   1   30.43    0.77
   4   4  -1    0.49    0.04
   4   4  -1    0.37    0.04
   4   4  -1    0.40    0.04
   4   4  -1    0.29    0.03
  -4  -4   1    0.42    0.04
  -4  -4   1    0.35    0.04
  -4  -4   1    0.31    0.03
  -4  -4   1    0.39    0.04
   3   4  -1    5.17    0.16
   3   4  -1    5.27    0.18
   3   4  -1    5.29    0.15
   3   4  -1    5.24    0.17
  -3  -4   1    5.24    0.17
  -3  -4   1    5.25    0.18
  -3  -4   1    5.16    0.16
   2   4  -1   91.15    2.24
   2   4  -1   81.14    2.24
   2   4  -1   89.23    2.19
   2   4  -1   88.55    2.65
   2   4  -1   88.12    2.34
   2   4  -1   89.18    2.15
  -2  -4   1   84.99    2.24
  -2  -4   1   87.25    2.65
  -2  -4   1   91.12    2.37
  -2  -4   1   86.37    2.20
   1   4  -1    2.30    0.08
   1   4  -1    2.34    0.08
   1   4  -1    2.35    0.10
   1   4  -1    2.39    0.08
   1   4  -1    2.47    0.09
  -1  -4   1    2.42    0.09
  -1  -4   1    2.27    0.08
  -1  -4   1    2.17    0.08
  -1  -4   1    2.47    0.10
   0   4  -1    7.06    0.24
   0   4  -1    7.16    0.19
   0   4  -1    6.88    0.19
   0   4  -1    7.10    0.20
   0   4  -1    7.05    0.21
   0  -4   1    6.82    0.19
   0  -4   1    6.96    0.24
  -1   4  -1    5.80    0.16
  -1   4  -1    5.97    0.21
  -1   4  -1    5.98    0.17
  -1   4  -1    5.99    0.16
  -1   4  -1    6.04    0.18
   1  -4   1    6.05    0.17
   1  -4   1    5.90    0.16
  -2   4  -1    0.15    0.02
  -2   4  -1    0.15    0.02
  -2   4  -1    0.21    0.01
  -2   4  -1    0.09    0.02
   2  -4   1    0.12    0.02
   2  -4   1    0.14    0.02
  -3   4  -1   28.88    0.93
  -3   4  -1   31.59    0.79
  -3   4  -1   29.39    0.78
  -3   4  -1   30.94    0.84
   3  -4   1   31.28    0.76
   3  -4   1   31.11    0.92
   3  -4   1   30.57    0.78
   3  -4   1   30.72    0.79
  -4   4  -1   16.33    0.45
  -4   4  -1   16.12    0.52
  -4   4  -1   16.41    0.44
   4  -4   1   17.05    0.44
   4  -4   1   16.89    0.44
   4  -4   1   16.56    0.42
  -5   4  -1    0.62    0.04
  -5   4  -1    0.60    0.04
  -5   4  -1    0.69    0.05
   5  -4   1    0.62    0.03
   5  -4   1    0.61    0.04
  -6   4  -1    2.19    0.09
  -6   4  -1    1.96    0.08
   6  -4   1    2.01    0.07
  -7   4  -1    2.49    0.11
  -7   4  -1    2.55    0.11
  -7   4  -1    2.62    0.11
   7  -4   1    2.50    0.08
  -8   4  -1    0.19    0.04
  -8   4  -1    0.18    0.04
   8  -4   1    0.16    0.02
  -9   4  -1    2.48    0.12
  -9   4  -1    2.53    0.12
   9  -4   1    2.15    0.08
 -10   4  -1    0.10    0.05
  10  -4   1    0.08    0.02
 -11   4  -1    0.09    0.05
  11  -4   1    0.05    0.02
 -12   4  -1   -0.01    0.03
  12  -4   1   -0.02    0.02
 -13   4  -1    0.06    0.05
 -14   4  -1    0.00    0.04
  13   3  -1    0.00    0.05
 -13  -3   1    0.03    0.04
 -13  -3   1   -0.02    0.04
  12   3  -1    0.11    0.05
 -12  -3   1    0.01    0.05
 -12  -3   1    0.15    0.05
  11   3  -1    0.83    0.09
  11   3  -1    0.66    0.07
 -11  -3   1    0.80    0.10
 -11  -3   1    0.70    0.07
  10   3  -1    0.02    0.04
  10   3  -1    0.00    0.02
 -10  -3   1   -0.04    0.04
 -10  -3   1    0.04    0.04
 -10  -3   1    0.07    0.04
   9   3  -1    1.02    0.08
   9   3  -1    0.76    0.06
  -9  -3   1    0.81    0.08
  -9  -3   1    0.93    0.09
  -9  -3   1    0.99    0.08
   8   3  -1    0.63    0.05
   8   3  -1    0.56    0.06
  -8  -3   1    0.64    0.07
  -8  -3   1    0.67    0.07
  -8  -3   1    0.54    0.06
   7   3  -1    2.18    0.12
   7   3  -1    2.32    0.09
   7   3  -1    2.29    0.10
  -7  -3   1    2.36    0.12
  -7  -3   1    2.36    0.11
  -7  -3   1    2.36    0.10
  -7  -3   1    2.12    0.11
   6   3  -1    0.03    0.02
   6   3  -1   -0.01    0.02
   6   3  -1   -0.02    0.02
  -6  -3   1    0.02    0.02
  -6  -3   1   -0.02    0.02
  -6  -3   1    0.05    0.02
  -6  -3   1    0.01    0.02
   5   3  -1    6.26    0.22
   5   3  -1    5.94    0.18
   5   3  -1    6.48    0.21
   5   3  -1    6.23    0.18
  -5  -3   1    6.44    0.21
  -5  -3   1    6.24    0.21
  -5  -3   1    6.15    0.20
  -5  -3   1    6.19    0.18
   4   3  -1    3.07    0.12
   4   3  -1    2.95    0.12
   4   3  -1    2.95    0.10
  -4  -3   1    3.20    0.12
  -4  -3   1    3.04    0.12
  -4  -3   1    3.04    0.11
   3   3  -1   26.79    0.74
   3   3  -1   27.02    0.67
   3   3  -1   26.43    0.71
  -3  -3   1   26.11    0.74
  -3  -3   1   26.50    0.83
  -3  -3   1   27.75    0.76
  -3  -3   1   25.68    0.70
  -3  -3   1   26.29    0.69
   2   3  -1    0.04    0.01
   2   3  -1    0.05    0.02
   2   3  -1    0.03    0.01
   2   3  -1    0.02    0.01
   2   3  -1    0.03    0.01
  -2  -3   1    0.03    0.01
  -2  -3   1    0.02    0.01
  -2  -3   1    0.04    0.01
  -2  -3   1    0.04    0.01
  -2  -3   1    0.03    0.01
   1   3  -1   56.82    1.75
   1   3  -1   58.24    1.48
   1   3  -1   57.43    1.44
   1   3  -1   59.44    1.55
  -1  -3   1   55.85    1.48
  -1  -3   1   59.12    1.56
  -1  -3   1   57.72    1.75
  -1  -3   1   57.91    1.48
   0   3  -1  102.11    3.17
   0   3  -1  108.62    2.71
   0   3  -1  105.48    2.82
   0   3  -1  106.75    2.71
   0   3  -1  108.09    2.66
   0  -3   1  103.29    3.17
   0  -3   1  105.87    2.71
  -1   3  -1   25.17    0.67
  -1   3  -1   24.50    0.76
  -1   3  -1   25.30    0.63
  -1   3  -1   24.31    0.63
   1  -3   1   24.71    0.76
   1  -3   1   24.99    0.63
  -2   3  -1   13.54    0.37
  -2   3  -1   13.41    0.35
  -2   3  -1   13.45    0.34
  -2   3  -1   13.18    0.41
   2  -3   1   12.83    0.33
   2  -3   1   13.17    0.34
  -3   3  -1   77.03    1.98
  -3   3  -1   77.95    2.35
  -3   3  -1   77.21    1.95
   3  -3   1   77.93    1.89
   3  -3   1   78.77    1.98
  -4   3  -1    0.72    0.04
  -4   3  -1    0.75    0.04
  -4   3  -1    0.74    0.04
   4  -3   1    0.86    0.03
   4  -3   1    0.79    0.04
   4  -3   1    0.79    0.04
  -5   3  -1    4.99    0.16
  -5   3  -1    4.97    0.17
   5  -3   1    4.95    0.16
   5  -3   1    4.89    0.13
  -6   3  -1    0.39    0.04
  -6   3  -1    0.39    0.03
  -6   3  -1    0.33    0.04
   6  -3   1    0.40    0.04
   6  -3   1    0.36    0.02
  -7   3  -1    1.62    0.09
   7  -3   1    1.75    0.06
  -8   3  -1    1.73    0.09
  -8   3  -1    1.71    0.10
   8  -3   1    1.65    0.06
  -9   3  -1    0.95    0.08
   9  -3   1    0.81    0.04
 -10   3  -1    0.01    0.04
  10  -3   1    0.08    0.02
 -11   3  -1    0.15    0.05
  11  -3   1    0.17    0.03
 -12   3  -1    0.03    0.04
  12  -3   1    0.12    0.03
 -13   3  -1    0.02    0.05
 -14   3  -1   -0.05    0.04
  14   2  -1   -0.06    0.05
 -14  -2   1   -0.04    0.04
  13   2  -1    0.00    0.05
 -13  -2   1    0.04    0.05
 -13  -2   1    0.01    0.04
  12   2  -1    0.08    0.05
 -12  -2   1    0.09    0.04
 -12  -2   1    0.04    0.05
  11   2  -1    0.02    0.04
  11   2  -1   -0.01    0.02
 -11  -2   1    0.03    0.04
 -11  -2   1    0.01    0.03
  10   2  -1    0.28    0.05
  10   2  -1    0.31    0.04
 -10  -2   1    0.31    0.05
 -10  -2   1    0.33    0.06
 -10  -2   1    0.32    0.06
   9   2  -1    1.24    0.07
   9   2  -1    1.51    0.09
  -9  -2   1    1.13    0.09
  -9  -2   1    1.42    0.09
  -9  -2   1    1.33    0.09
   8   2  -1   -0.01    0.02
   8   2  -1    0.00    0.02
  -8  -2   1    0.00    0.02
  -8  -2   1    0.02    0.03
  -8  -2   1    0.05    0.03
   7   2  -1    3.58    0.13
   7   2  -1    3.47    0.12
   7   2  -1    3.38    0.15
  -7  -2   1    3.55    0.14
  -7  -2   1    3.44    0.13
  -7  -2   1    3.67    0.14
   6   2  -1    0.19    0.03
   6   2  -1    0.16    0.02
   6   2  -1    0.22    0.04
  -6  -2   1    0.15    0.03
  -6  -2   1    0.13    0.03
  -6  -2   1    0.18    0.03
  -6  -2   1    0.18    0.03
   5   2  -1    0.66    0.05
   5   2  -1    0.69    0.04
   5   2  -1    0.60    0.05
  -5  -2   1    0.68    0.05
  -5  -2   1    0.64    0.05
  -5  -2   1    0.76    0.05
   4   2  -1    9.90    0.26
   4   2  -1    9.86    0.29
   4   2  -1   10.09    0.30
   4   2  -1   10.25    0.31
  -4  -2   1    9.52    0.28
  -4  -2   1    9.92    0.29
  -4  -2   1    9.78    0.33
  -4  -2   1    9.96    0.30
   3   2  -1   73.24    1.94
   3   2  -1   72.51    1.77
   3   2  -1   75.38    1.87
   3   2  -1   73.08    1.87
  -3  -2   1   73.51    2.19
  -3  -2   1   72.79    1.86
  -3  -2   1   67.99    1.96
  -3  -2   1   72.74    1.86
   2   2  -1    0.09    0.02
   2   2  -1    0.09    0.02
   2   2  -1    0.13    0.02
  -2  -2   1    0.12    0.02
  -2  -2   1    0.17    0.01
  -2  -2   1    0.15    0.02
  -2  -2   1    0.09    0.02
  -2  -2   1    0.13    0.02
   1   2  -1   38.84    1.04
   1   2  -1   38.97    0.99
   1   2  -1   38.35    0.99
   1   2  -1   38.65    1.17
  -1  -2   1   38.44    0.99
  -1  -2   1   39.35    1.05
  -1  -2   1   38.13    0.99
  -1  -2   1   38.56    1.17
   0   2  -1    0.28    0.02
   0   2  -1    0.31    0.02
   0   2  -1    0.33    0.02
   0   2  -1    0.28    0.01
   0  -2   1    0.29    0.01
  -1   2  -1   44.40    1.15
  -1   2  -1   44.74    1.11
  -1   2  -1   42.83    1.29
  -1   2  -1   42.35    1.08
   1  -2   1   40.42    1.11
   1  -2   1   43.14    1.29
  -2   2  -1  163.14    4.15
  -2   2  -1  158.09    4.03
  -2   2  -1  151.62    4.87
  -2   2  -1  168.09    4.31
   2  -2   1  166.24    4.14
  -3   2  -1    2.43    0.08
  -3   2  -1    2.26    0.08
   3  -2   1    2.18    0.06
   3  -2   1    2.29    0.07
  -4   2  -1    1.37    0.06
  -4   2  -1    1.36    0.05
  -4   2  -1    1.39    0.06
   4  -2   1    1.34    0.06
   4  -2   1    1.35    0.04
   4  -2   1    1.38    0.06
  -5   2  -1   30.43    0.76
  -5   2  -1   28.49    0.78
  -5   2  -1   30.01    0.89
   5  -2   1   29.84    0.72
   5  -2   1   28.87    0.78
   5  -2   1   29.30    0.72
  -6   2  -1    0.59    0.04
  -6   2  -1    0.60    0.05
  -6   2  -1    0.62    0.04
   6  -2   1    0.52    0.03
   6  -2   1    0.71    0.05
  -7   2  -1    1.02    0.07
   7  -2   1    1.18    0.05
  -8   2  -1    0.48    0.06
   8  -2   1    0.52    0.04
  -9   2  -1    0.05    0.03
   9  -2   1    0.05    0.02
 -10   2  -1    0.00    0.03
  10  -2   1    0.07    0.02
 -11   2  -1    0.11    0.05
  11  -2   1    0.06    0.02
 -12   2  -1    0.01    0.04
  12  -2   1    0.00    0.02
 -13   2  -1    0.04    0.05
 -14   2  -1   -0.02    0.05
 -14  -1   1    0.02    0.05
  13   1  -1    0.02    0.05
 -13  -1   1    0.02    0.04
 -13  -1   1    0.05    0.05
  12   1  -1   -0.01    0.04
 -12  -1   1    0.00    0.04
 -12  -1   1   -0.01    0.03
  11   1  -1    0.07    0.04
  11   1  -1    0.05    0.03
 -11  -1   1    0.11    0.05
 -11  -1   1    0.03    0.03
  10   1  -1    0.27    0.05
  10   1  -1    0.24    0.03
 -10  -1   1    0.19    0.04
 -10  -1   1    0.23    0.05
   9   1  -1   -0.03    0.03
   9   1  -1    0.00    0.02
  -9  -1   1   -0.04    0.03
  -9  -1   1    0.03    0.03
  -9  -1   1   -0.02    0.02
   8   1  -1    0.24    0.04
   8   1  -1    0.29    0.05
   8   1  -1    0.27    0.03
  -8  -1   1    0.24    0.04
  -8  -1   1    0.26    0.04
  -8  -1   1    0.30    0.05
   7   1  -1    1.47    0.06
   7   1  -1    1.40    0.09
   7   1  -1    1.50    0.08
  -7  -1   1    1.42    0.08
  -7  -1   1    1.50    0.08
  -7  -1   1    1.40    0.08
   6   1  -1    1.09    0.05
   6   1  -1    1.01    0.07
   6   1  -1    1.04    0.06
   6   1  -1    1.02    0.04
  -6  -1   1    1.10    0.06
  -6  -1   1    1.04    0.07
   5   1  -1    6.05    0.20
   5   1  -1    5.84    0.18
   5   1  -1    5.91    0.17
   5   1  -1    6.52    0.18
  -5  -1   1    5.92    0.19
  -5  -1   1    6.09    0.20
  -5  -1   1    6.15    0.21
   4   1  -1   73.96    1.81
   4   1  -1   75.32    1.92
   4   1  -1   71.95    2.10
   4   1  -1   76.29    2.00
  -4  -1   1   76.83    2.02
  -4  -1   1   73.34    2.24
  -4  -1   1   74.10    1.92
   3   1  -1   16.76    0.44
   3   1  -1   16.29    0.44
   3   1  -1   15.45    0.44
   3   1  -1   15.28    0.39
   3   1  -1   15.32    0.42
   3   1  -1   15.88    0.42
  -3  -1   1   15.32    0.42
  -3  -1   1   15.54    0.44
  -3  -1   1   15.60    0.48
  -3  -1   1   15.18    0.42
   2   1  -1    2.36    0.08
   2   1  -1    2.22    0.08
   2   1  -1    2.31    0.07
   2   1  -1    2.27    0.08
   2   1  -1    2.31    0.07
  -2  -1   1    2.22    0.08
  -2  -1   1    2.16    0.08
  -2  -1   1    2.12    0.08
  -2  -1   1    2.31    0.08
   1   1  -1   64.99    1.72
   1   1  -1   65.01    1.70
   1   1  -1   64.51    1.63
   1   1  -1   65.64    1.63
   1   1  -1   60.10    1.81
   1   1  -1   63.50    1.92
  -1  -1   1   65.71    1.69
  -1  -1   1   57.69    1.80
  -1  -1   1   65.43    1.63
  -1  -1   1   62.09    1.62
  -1  -1   1   63.88    1.93
  -1  -1   1   65.26    1.73
   0   1  -1    1.91    0.06
   0   1  -1    1.91    0.06
   0   1  -1    1.82    0.07
   0  -1   1    1.81    0.06
   0  -1   1    1.94    0.06
   0  -1   1    1.93    0.06
   0  -1   1    1.97    0.06
  -1   1  -1    1.38    0.05
  -1   1  -1    1.36    0.05
  -1   1  -1    1.37    0.04
   1  -1   1    1.31    0.05
   1  -1   1    1.34    0.04
   1  -1   1    1.33    0.05
  -2   1  -1    6.73    0.18
  -2   1  -1    6.46    0.18
  -2   1  -1    6.56    0.21
   2  -1   1    6.57    0.18
   2  -1   1    6.99    0.18
   2  -1   1    6.45    0.20
   2  -1   1    6.60    0.18
  -3   1  -1   19.20    0.49
  -3   1  -1   19.04    0.58
  -3   1  -1   18.99    0.51
   3  -1   1   18.96    0.47
   3  -1   1   19.38    0.50
  -4   1  -1    0.10    0.01
  -4   1  -1    0.12    0.02
  -4   1  -1    0.11    0.02
   4  -1   1    0.14    0.02
   4  -1   1    0.11    0.01
   4  -1   1    0.12    0.02
  -5   1  -1    1.89    0.08
  -5   1  -1    1.99    0.09
  -5   1  -1    1.95    0.07
   5  -1   1    1.84    0.06
   5  -1   1    1.89    0.08
  -6   1  -1    5.45    0.18
  -6   1  -1    5.45    0.19
   6  -1   1    5.19    0.19
   6  -1   1    5.50    0.15
  -7   1  -1    1.20    0.07
  -7   1  -1    1.25    0.08
   7  -1   1    1.28    0.05
   7  -1   1    1.12    0.07
  -8   1  -1    0.00    0.02
  -8   1  -1    0.05    0.03
   8  -1   1    0.02    0.02
   8  -1   1    0.05    0.03
  -9   1  -1    0.05    0.04
  -9   1  -1    0.05    0.03
   9  -1   1    0.04    0.02
   9  -1   1    0.06    0.03
 -10   1  -1    0.21    0.05
  10  -1   1    0.17    0.03
 -11   1  -1   -0.01    0.04
  11  -1   1    0.03    0.02
 -12   1  -1    0.02    0.04
  12  -1   1   -0.01    0.02
 -13   1  -1   -0.02    0.04
 -14   1  -1   -0.02    0.04
 -14   0   1    0.03    0.05
 -13   0   1   -0.03    0.04
  12   0  -1    0.01    0.02
  12   0  -1    0.00    0.04
 -12   0   1    0.02    0.04
 -12   0   1   -0.02    0.03
  11   0  -1    0.10    0.03
  11   0  -1    0.05    0.04
 -11   0   1    0.06    0.04
 -11   0   1    0.09    0.04
  10   0  -1    0.20    0.05
  10   0  -1    0.29    0.03
 -10   0   1    0.28    0.04
 -10   0   1    0.35    0.06
   9   0  -1    0.58    0.04
   9   0  -1    0.67    0.07
  -9   0   1    0.63    0.06
  -9   0   1    0.50    0.05
  -9   0   1    0.66    0.07
   8   0  -1    0.24    0.04
   8   0  -1    0.20    0.02
  -8   0   1    0.23    0.03
  -8   0   1    0.24    0.04
  -8   0   1    0.27    0.05
   7   0  -1    1.63    0.08
   7   0  -1    1.76    0.06
  -7   0   1    1.59    0.08
  -7   0   1    1.64    0.09
  -7   0   1    1.67    0.08
   6   0  -1    2.62    0.08
   6   0  -1    2.69    0.11
  -6   0   1    2.67    0.11
  -6   0   1    2.66    0.10
   5   0  -1    3.94    0.14
   5   0  -1    4.11    0.11
   5   0  -1    3.94    0.11
  -5   0   1    3.77    0.13
  -5   0   1    4.15    0.14
   4   0  -1    8.43    0.22
   4   0  -1    8.58    0.25
   4   0  -1    9.15    0.25
  -4   0   1    8.48    0.25
  -4   0   1    8.74    0.25
   3   0  -1    0.20    0.02
   3   0  -1    0.19    0.02
  -3   0   1    0.20    0.02
  -3   0   1    0.18    0.02
   2   0  -1  161.18    4.19
   2   0  -1  162.81    4.17
  -2   0   1  162.65    4.17
  -2   0   1  163.07    4.18
   1   0  -1   35.56    0.90
   1   0  -1   34.43    1.06
   1   0  -1   35.49    0.94
  -1   0   1   35.54    0.93
  -1   0   1   33.89    0.90
  -1   0   1   34.06    1.07
   0   0  -1   17.40    0.46
   0   0  -1   17.47    0.47
   0   0  -1   17.68    0.50
   0   0  -1   18.45    0.54
   0   0   1   17.44    0.46
   0   0   1   17.78    0.50
   0   0   1   17.61    0.47
  -1   0  -1   23.55    0.66
  -1   0  -1   22.70    0.70
  -1   0  -1   23.15    0.59
   1   0   1   22.73    0.70
   1   0   1   23.10    0.65
   1   0   1   23.12    0.59
  -2   0  -1   15.69    0.49
  -2   0  -1   15.46    0.42
  -2   0  -1   16.05    0.40
  -2   0  -1   15.92    0.44
   2   0   1   16.14    0.44
   2   0   1   15.86    0.40
   2   0   1   16.17    0.49
   2   0   1   16.87    0.46
   2   0   1   15.82    0.42
  -3   0  -1    0.00    0.01
  -3   0  -1    0.00    0.01
  -3   0  -1    0.00    0.00
  -3   0  -1    0.01    0.01
   3   0   1    0.01    0.01
   3   0   1    0.00    0.01
   3   0   1    0.00    0.00
  -4   0  -1   12.26    0.35
  -4   0  -1   12.12    0.38
  -4   0  -1   12.33    0.31
  -4   0  -1   12.09    0.35
   4   0   1   12.07    0.35
   4   0   1   11.80    0.31
   4   0   1   12.48    0.35
   4   0   1   12.24    0.31
  -5   0  -1   31.71    0.98
  -5   0  -1   32.50    0.86
   5   0   1   32.09    0.86
   5   0   1   32.34    0.80
   5   0   1   32.25    0.91
  -6   0  -1    0.41    0.04
  -6   0  -1    0.56    0.05
  -6   0  -1    0.58    0.05
  -6   0  -1    0.64    0.04
   6   0   1    0.67    0.04
   6   0   1    0.63    0.05
  -7   0  -1    0.65    0.05
  -7   0  -1    0.62    0.06
   7   0   1    0.59    0.05
   7   0   1    0.58    0.04
  -8   0  -1    0.19    0.04
  -8   0  -1    0.13    0.03
   8   0   1    0.14    0.02
   8   0   1    0.14    0.03
  -9   0  -1   -0.01    0.03
  -9   0  -1    0.02    0.03
   9   0   1    0.08    0.02
   9   0   1    0.05    0.03
 -10   0  -1    0.05    0.04
 -10   0  -1    0.06    0.03
  10   0   1    0.08    0.02
  10   0   1    0.03    0.04
 -11   0  -1    0.07    0.05
 -11   0  -1   -0.01    0.03
  11   0   1    0.06    0.03
  11   0   1    0.02    0.04
 -12   0  -1    0.04    0.05
 -13   0  -1    0.08    0.05
 -14   0  -1    0.08    0.05
 -14   1   1    0.04    0.05
 -13   1   1    0.01    0.04
  12  -1  -1    0.19    0.03
 -12   1   1    0.23    0.06
  11  -1  -1   -0.02    0.04
  11  -1  -1    0.04    0.02
 -11   1   1    0.05    0.03
 -11   1   1    0.04    0.04
  10  -1  -1    0.00    0.02
  10  -1  -1    0.04    0.04
 -10   1   1    0.08    0.04
 -10   1   1    0.07    0.03
   9  -1  -1    0.05    0.02
   9  -1  -1    0.05    0.03
  -9   1   1    0.06    0.03
  -9   1   1    0.07    0.03
   8  -1  -1    0.12    0.02
   8  -1  -1    0.09    0.03
  -8   1   1    0.12    0.04
  -8   1   1    0.11    0.03
  -8   1   1    0.16    0.03
   7  -1  -1    0.14    0.01
  -7   1   1    0.13    0.03
  -7   1   1    0.17    0.03
  -7   1   1    0.10    0.03
   6  -1  -1    7.01    0.18
   6  -1  -1    7.55    0.24
  -6   1   1    7.41    0.23
  -6   1   1    7.52    0.22
   5  -1  -1    6.21    0.20
  -5   1   1    6.12    0.19
   4  -1  -1   50.77    1.29
   4  -1  -1   48.72    1.29
  -4   1   1   50.24    1.29
  -4   1   1   49.52    1.29
   3  -1  -1    0.02    0.01
   3  -1  -1    0.02    0.01
  -3   1   1    0.00    0.01
  -3   1   1    0.04    0.01
   2  -1  -1   33.52    0.85
   2  -1  -1   32.75    0.85
  -2   1   1   33.38    0.85
  -2   1   1   32.72    0.83
   1  -1  -1   97.73    2.44
   1  -1  -1   98.03    2.88
   1  -1  -1   89.72    2.52
   1  -1  -1  100.19    2.40
  -1   1   1   97.39    2.45
  -1   1   1   88.84    2.88
  -1   1   1   95.03    2.40
   0  -1  -1   30.82    0.88
   0  -1  -1   32.05    0.79
   0  -1  -1   30.91    0.94
   0   1   1   31.39    0.79
   0   1   1   31.54    0.78
   0   1   1   30.47    0.94
  -1  -1  -1    5.97    0.15
  -1  -1  -1    5.78    0.18
  -1  -1  -1    5.88    0.16
  -1  -1  -1    6.04    0.19
   1   1   1    5.84    0.16
   1   1   1    5.88    0.18
   1   1   1    5.88    0.19
  -2  -1  -1   39.88    1.22
  -2  -1  -1   41.61    1.14
  -2  -1  -1   40.43    1.04
  -2  -1  -1   38.25    1.09
   2   1   1   41.27    1.15
   2   1   1   41.19    1.04
  -3  -1  -1    0.43    0.03
  -3  -1  -1    0.51    0.03
  -3  -1  -1    0.41    0.03
   3   1   1    0.48    0.03
   3   1   1    0.47    0.03
   3   1   1    0.45    0.03
  -4  -1  -1   17.54    0.49
  -4  -1  -1   17.32    0.56
   4   1   1   17.72    0.49
   4   1   1   18.60    0.46
   4   1   1   18.49    0.52
  -5  -1  -1    5.25    0.18
  -5  -1  -1    5.15    0.16
  -5  -1  -1    5.20    0.19
   5   1   1    5.09    0.18
   5   1   1    5.39    0.15
  -6  -1  -1    2.49    0.11
  -6  -1  -1    2.22    0.10
  -6  -1  -1    2.30    0.09
  -6  -1  -1    2.33    0.10
   6   1   1    2.31    0.09
   6   1   1    2.44    0.09
  -7  -1  -1    0.00    0.03
  -7  -1  -1    0.07    0.02
  -7  -1  -1    0.10    0.03
   7   1   1    0.07    0.02
   7   1   1    0.08    0.03
  -8  -1  -1    1.03    0.08
  -8  -1  -1    1.03    0.07
   8   1   1    0.86    0.06
   8   1   1    1.06    0.08
  -9  -1  -1    0.08    0.03
  -9  -1  -1    0.04    0.04
   9   1   1    0.07    0.04
   9   1   1    0.09    0.03
 -10  -1  -1    0.50    0.06
 -10  -1  -1    0.47    0.07
  10   1   1    0.44    0.06
  10   1   1    0.40    0.05
 -11  -1  -1    0.07    0.05
 -11  -1  -1    0.12    0.04
  11   1   1    0.11    0.03
  11   1   1    0.23    0.05
 -12  -1  -1   -0.01    0.05
 -12  -1  -1    0.00    0.04
  12   1   1   -0.01    0.05
 -13  -1  -1    0.13    0.06
 -14   2   1    0.06    0.05
 -13   2   1    0.11    0.05
  12  -2  -1    0.01    0.02
 -12   2   1    0.01    0.04
  11  -2  -1    0.26    0.03
 -11   2   1    0.33    0.06
  10  -2  -1    0.76    0.04
 -10   2   1    0.78    0.08
   9  -2  -1    0.05    0.01
   9  -2  -1    0.02    0.03
  -9   2   1    0.03    0.03
  -9   2   1    0.07    0.03
   8  -2  -1    5.33    0.17
  -8   2   1    5.28    0.17
  -8   2   1    5.18    0.18
  -7   2   1    9.67    0.26
  -7   2   1    9.36    0.28
  -7   2   1    9.52    0.28
   6  -2  -1    0.32    0.04
  -6   2   1    0.40    0.04
  -6   2   1    0.41    0.04
   5  -2  -1    0.01    0.01
  -5   2   1   -0.01    0.01
  -5   2   1    0.02    0.01
   4  -2  -1   16.82    0.45
   4  -2  -1   17.08    0.45
  -4   2   1   16.78    0.45
  -4   2   1   16.73    0.45
   3  -2  -1    3.86    0.11
   3  -2  -1    3.69    0.11
  -3   2   1    3.61    0.12
  -3   2   1    3.81    0.11
  -3   2   1    3.64    0.11
   2  -2  -1  123.70    3.09
   2  -2  -1  113.14    3.22
   2  -2  -1  121.62    3.09
  -2   2   1  121.36    3.02
  -2   2   1  121.41    3.65
  -2   2   1  125.73    3.10
  -2   2   1  117.80    3.64
   1  -2  -1    6.05    0.20
   1  -2  -1    6.27    0.19
   1  -2  -1    6.06    0.16
   1  -2  -1    6.13    0.17
  -1   2   1    5.94    0.20
  -1   2   1    5.90    0.17
  -1   2   1    5.84    0.20
  -1   2   1    6.25    0.16
  -1   2   1    5.96    0.17
   0  -2  -1   28.46    0.75
   0  -2  -1   27.88    0.85
   0  -2  -1   28.55    0.72
   0  -2  -1   27.72    0.85
   0   2   1   27.79    0.71
   0   2   1   27.57    0.75
   0   2   1   28.00    0.85
   0   2   1   28.19    0.72
  -1  -2  -1  100.06    2.57
  -1  -2  -1  105.74    2.61
  -1  -2  -1  106.51    2.95
  -1  -2  -1  104.52    3.10
   1   2   1   93.41    2.75
   1   2   1  102.56    2.58
   1   2   1  105.33    2.64
   1   2   1  103.55    3.08
  -2  -2  -1   64.21    1.95
  -2  -2  -1   67.27    1.83
  -2  -2  -1   63.26    1.66
   2   2   1   64.33    1.59
   2   2   1   65.01    1.83
   2   2   1   64.16    1.61
   2   2   1   65.16    1.66
  -3  -2  -1    6.10    0.17
  -3  -2  -1    5.44    0.18
  -3  -2  -1    5.73    0.20
  -3  -2  -1    5.86    0.18
   3   2   1    5.69    0.16
   3   2   1    5.87    0.19
  -4  -2  -1   25.06    0.67
  -4  -2  -1   25.83    0.70
  -4  -2  -1   25.52    0.80
  -4  -2  -1   26.07    0.72
   4   2   1   26.31    0.65
   4   2   1   26.25    0.70
  -5  -2  -1    3.81    0.15
  -5  -2  -1    3.65    0.13
  -5  -2  -1    3.89    0.14
  -5  -2  -1    3.74    0.13
  -5  -2  -1    4.11    0.15
   5   2   1    3.72    0.12
   5   2   1    3.83    0.12
   5   2   1    3.99    0.15
  -6  -2  -1    0.78    0.06
  -6  -2  -1    0.84    0.06
  -6  -2  -1    0.71    0.06
  -6  -2  -1    0.82    0.06
   6   2   1    0.78    0.06
   6   2   1    0.85    0.05
  -7  -2  -1   -0.01    0.02
  -7  -2  -1    0.02    0.03
  -7  -2  -1    0.06    0.03
   7   2   1   -0.01    0.02
   7   2   1    0.03    0.03
  -8  -2  -1    0.84    0.07
  -8  -2  -1    0.81    0.07
   8   2   1    0.64    0.05
   8   2   1    0.83    0.07
  -9  -2  -1    0.03    0.03
  -9  -2  -1    0.10    0.04
   9   2   1    0.02    0.02
   9   2   1    0.04    0.03
 -10  -2  -1    0.07    0.05
 -10  -2  -1    0.05    0.03
  10   2   1    0.04    0.03
  10   2   1    0.14    0.05
 -11  -2  -1   -0.01    0.04
 -11  -2  -1    0.04    0.04
  11   2   1    0.00    0.03
  11   2   1    0.03    0.04
 -12  -2  -1    0.39    0.06
 -12  -2  -1    0.41    0.08
  12   2   1    0.43    0.07
 -13  -2  -1    0.03    0.04
 -13  -2  -1    0.02    0.05
  13   2   1    0.04    0.06
 -12   3   1    0.14    0.05
 -11   3   1    0.09    0.04
 -10   3   1   -0.01    0.03
  -9   3   1    0.13    0.04
  -8   3   1    3.89    0.15
  -8   3   1    3.96    0.14
   7  -3  -1    0.87    0.06
  -7   3   1    0.89    0.06
   6  -3  -1    6.59    0.21
  -6   3   1    6.63    0.21
  -6   3   1    6.45    0.20
   5  -3  -1    8.21    0.24
   5  -3  -1    7.93    0.24
  -5   3   1    8.09    0.24
  -5   3   1    7.99    0.23
   4  -3  -1    0.02    0.01
   4  -3  -1    0.01    0.01
   4  -3  -1    0.02    0.01
   4  -3  -1    0.02    0.01
  -4   3   1    0.01    0.01
  -4   3   1    0.01    0.01
  -4   3   1    0.01    0.01
  -4   3   1    0.02    0.01
   3  -3  -1   31.26    0.78
   3  -3  -1   32.30    0.82
   3  -3  -1   32.90    0.82
  -3   3   1   32.32    0.82
  -3   3   1   31.46    0.97
  -3   3   1   31.73    0.96
  -3   3   1   31.48    0.82
   2  -3  -1  191.98    4.74
   2  -3  -1  188.67    4.57
   2  -3  -1  185.92    4.75
   2  -3  -1  179.46    5.61
  -2   3   1  174.77    4.97
  -2   3   1  186.23    4.62
  -2   3   1  189.50    5.64
  -2   3   1  185.43    5.65
  -2   3   1  193.13    4.75
   1  -3  -1   15.79    0.41
   1  -3  -1   15.67    0.40
   1  -3  -1   15.41    0.43
   1  -3  -1   16.00    0.49
   1  -3  -1   16.31    0.49
  -1   3   1   15.64    0.41
  -1   3   1   15.52    0.41
  -1   3   1   15.56    0.50
  -1   3   1   15.99    0.49
  -1   3   1   16.08    0.43
   0  -3  -1    9.91    0.32
   0  -3  -1    9.83    0.26
   0  -3  -1    9.42    0.31
   0   3   1    9.54    0.27
   0   3   1    9.61    0.26
   0   3   1    9.79    0.32
   0   3   1    9.87    0.26
  -1  -3  -1   32.01    0.97
  -1  -3  -1   31.02    0.82
  -1  -3  -1   32.21    0.91
  -1  -3  -1   31.73    0.98
   1   3   1   31.43    0.80
   1   3   1   31.93    0.82
  -2  -3  -1   25.49    0.77
  -2  -3  -1   24.01    0.65
  -2  -3  -1   24.09    0.77
  -2  -3  -1   25.23    0.72
   2   3   1   24.70    0.62
   2   3   1   24.62    0.68
   2   3   1   24.24    0.62
   2   3   1   24.85    0.65
  -3  -3  -1   46.94    1.22
  -3  -3  -1   46.36    1.24
  -3  -3  -1   46.42    1.46
  -3  -3  -1   46.61    1.31
  -3  -3  -1   48.48    1.36
   3   3   1   48.44    1.24
   3   3   1   48.24    1.30
   3   3   1   49.58    1.37
   3   3   1   48.30    1.18
  -4  -3  -1    0.23    0.03
  -4  -3  -1    0.23    0.03
  -4  -3  -1    0.25    0.03
  -4  -3  -1    0.22    0.03
   4   3   1    0.35    0.04
   4   3   1    0.23    0.03
   4   3   1    0.31    0.04
  -5  -3  -1    0.11    0.03
  -5  -3  -1    0.09    0.03
  -5  -3  -1    0.10    0.03
  -5  -3  -1    0.09    0.02
   5   3   1    0.12    0.03
   5   3   1    0.11    0.03
   5   3   1    0.11    0.02
  -6  -3  -1   13.13    0.35
  -6  -3  -1   12.99    0.37
  -6  -3  -1   13.30    0.38
  -6  -3  -1   12.94    0.40
   6   3   1   13.03    0.36
   6   3   1   12.82    0.35
   6   3   1   13.12    0.42
  -7  -3  -1    0.03    0.02
  -7  -3  -1    0.02    0.02
  -7  -3  -1    0.05    0.03
  -7  -3  -1   -0.03    0.03
   7   3   1    0.03    0.03
   7   3   1    0.01    0.03
   7   3   1    0.01    0.02
  -8  -3  -1    0.27    0.04
  -8  -3  -1    0.36    0.06
  -8  -3  -1    0.35    0.05
   8   3   1    0.30    0.04
   8   3   1    0.38    0.05
  -9  -3  -1    1.74    0.10
  -9  -3  -1    1.50    0.11
   9   3   1    1.87    0.11
   9   3   1    1.64    0.09
 -10  -3  -1    0.18    0.06
 -10  -3  -1    0.21    0.05
  10   3   1    0.14    0.04
  10   3   1    0.18    0.05
 -11  -3  -1    0.07    0.05
 -11  -3  -1    0.04    0.04
  11   3   1   -0.03    0.04
 -12  -3  -1   -0.02    0.04
 -12  -3  -1    0.04    0.04
  12   3   1   -0.02    0.05
 -13  -3  -1   -0.04    0.05
 -13  -3  -1    0.00    0.04
  13   3   1   -0.01    0.05
  -9   4   1    1.01    0.08
  -8   4   1    1.20    0.08
   7  -4  -1    0.40    0.02
  -7   4   1    0.42    0.05
  -7   4   1    0.44    0.05
   6  -4  -1    1.66    0.05
  -6   4   1    1.56    0.08
   5  -4  -1   27.56    0.72
   5  -4  -1   27.60    0.67
  -5   4   1   26.94    0.83
  -5   4   1   26.42    0.72
  -5   4   1   27.78    0.83
   4  -4  -1    0.47    0.03
   4  -4  -1    0.54    0.03
   4  -4  -1    0.50    0.03
  -4   4   1    0.45    0.03
  -4   4   1    0.45    0.04
  -4   4   1    0.43    0.03
   3  -4  -1    3.08    0.09
   3  -4  -1    2.89    0.09
   3  -4  -1    3.08    0.09
  -3   4   1    3.13    0.09
  -3   4   1    3.16    0.12
  -3   4   1    2.95    0.11
  -3   4   1    3.12    0.12
   2  -4  -1    1.11    0.03
   2  -4  -1    1.09    0.05
   2  -4  -1    1.11    0.03
   2  -4  -1    1.12    0.05
  -2   4   1    0.97    0.05
  -2   4   1    1.08    0.06
  -2   4   1    1.11    0.04
  -2   4   1    1.07    0.06
  -2   4   1    1.11    0.03
   1  -4  -1   20.66    0.52
   1  -4  -1   20.11    0.51
   1  -4  -1   19.98    0.63
  -1   4   1   19.73    0.63
  -1   4   1   20.27    0.51
  -1   4   1   20.32    0.63
  -1   4   1   19.52    0.53
  -1   4   1   20.00    0.55
   0  -4  -1  152.11    4.50
   0  -4  -1  147.83    3.85
   0   4   1  146.76    3.83
   0   4   1  153.24    4.01
   0   4   1  149.70    3.73
  -1  -4  -1    9.32    0.26
  -1  -4  -1    9.51    0.30
  -1  -4  -1    9.64    0.33
  -1  -4  -1    9.23    0.32
   1   4   1    9.78    0.26
   1   4   1    9.53    0.26
  -2  -4  -1    3.68    0.13
  -2  -4  -1    3.89    0.16
  -2  -4  -1    3.59    0.15
  -2  -4  -1    3.80    0.14
  -2  -4  -1    3.89    0.13
   2   4   1    3.81    0.13
   2   4   1    3.81    0.11
   2   4   1    3.75    0.12
   2   4   1    3.75    0.13
   2   4   1    3.81    0.12
  -3  -4  -1   54.08    1.48
  -3  -4  -1   54.33    1.66
  -3  -4  -1   54.73    1.38
  -3  -4  -1   54.32    1.41
   3   4   1   53.78    1.34
   3   4   1   53.94    1.47
   3   4   1   52.89    1.41
  -4  -4  -1   16.78    0.50
  -4  -4  -1   17.49    0.56
  -4  -4  -1   16.61    0.43
  -4  -4  -1   17.22    0.48
  -4  -4  -1   17.04    0.47
   4   4   1   17.53    0.49
   4   4   1   16.79    0.50
   4   4   1   17.22    0.45
   4   4   1   16.48    0.44
  -5  -4  -1    5.01    0.17
  -5  -4  -1    5.20    0.20
  -5  -4  -1    4.73    0.16
  -5  -4  -1    5.05    0.17
  -5  -4  -1    4.86    0.18
   5   4   1    4.61    0.16
   5   4   1    4.80    0.19
   5   4   1    4.88    0.16
  -6  -4  -1    6.08    0.19
  -6  -4  -1    6.19    0.22
  -6  -4  -1    5.60    0.20
  -6  -4  -1    6.28    0.21
   6   4   1    5.71    0.22
   6   4   1    5.75    0.19
   6   4   1    6.03    0.19
  -7  -4  -1    0.28    0.05
  -7  -4  -1    0.31    0.05
  -7  -4  -1    0.31    0.04
  -7  -4  -1    0.25    0.05
   7   4   1    0.29    0.05
   7   4   1    0.25    0.04
  -8  -4  -1    0.02    0.03
  -8  -4  -1    0.03    0.04
  -8  -4  -1    0.00    0.03
   8   4   1    0.00    0.02
   8   4   1    0.00    0.03
  -9  -4  -1    0.05    0.04
  -9  -4  -1    0.06    0.04
   9   4   1    0.07    0.03
   9   4   1    0.06    0.04
 -10  -4  -1    0.18    0.05
 -10  -4  -1    0.18    0.06
  10   4   1    0.15    0.05
  10   4   1    0.20    0.04
 -11  -4  -1    0.06    0.05
 -11  -4  -1   -0.05    0.03
  11   4   1   -0.02    0.04
 -12  -4  -1   -0.02    0.05
 -12  -4  -1    0.01    0.04
  12   4   1   -0.04    0.05
 -13  -4  -1   -0.08    0.04
   9  -5  -1    0.13    0.02
  -9   5   1    0.15    0.04
   8  -5  -1    0.12    0.02
  -8   5   1    0.14    0.04
  -8   5   1    0.11    0.03
   7  -5  -1    0.04    0.01
  -7   5   1    0.04    0.03
  -7   5   1    0.05    0.02
  -7   5   1    0.01    0.02
   6  -5  -1    0.24    0.02
  -6   5   1    0.20    0.03
  -6   5   1    0.26    0.04
  -6   5   1    0.26    0.04
   5  -5  -1    3.99    0.12
  -5   5   1    3.96    0.15
  -5   5   1    4.06    0.15
   4  -5  -1    4.60    0.13
  -4   5   1    4.33    0.15
  -4   5   1    4.34    0.16
   3  -5  -1   35.19    0.88
  -3   5   1   34.27    0.91
  -3   5   1   33.99    1.08
  -3   5   1   35.49    0.80
  -3   5   1   36.55    0.95
   2  -5  -1   23.29    0.58
  -2   5   1   22.65    0.60
  -2   5   1   22.97    0.62
  -2   5   1   22.32    0.72
  -2   5   1   22.15    0.53
   1  -5  -1   20.69    0.55
   1  -5  -1   20.71    0.54
   1  -5  -1   21.08    0.54
   1  -5  -1   21.24    0.66
  -1   5   1   21.33    0.54
  -1   5   1   21.29    0.67
  -1   5   1   20.66    0.56
  -1   5   1   21.02    0.58
   0  -5  -1   24.63    0.66
   0  -5  -1   25.21    0.65
   0  -5  -1   24.54    0.66
   0  -5  -1   25.77    0.80
   0   5   1   25.65    0.66
   0   5   1   25.50    0.65
   0   5   1   24.96    0.66
   0   5   1   25.82    0.69
  -1  -5  -1    8.24    0.24
  -1  -5  -1    8.43    0.30
  -1  -5  -1    8.43    0.25
  -1  -5  -1    8.35    0.28
   1   5   1    8.61    0.24
   1   5   1    8.82    0.24
   1   5   1    8.70    0.24
   1   5   1    8.60    0.24
  -2  -5  -1    0.22    0.04
  -2  -5  -1    0.20    0.03
  -2  -5  -1    0.16    0.03
   2   5   1    0.17    0.03
   2   5   1    0.20    0.03
   2   5   1    0.25    0.02
  -3  -5  -1    0.02    0.02
  -3  -5  -1    0.04    0.02
  -3  -5  -1    0.02    0.02
  -3  -5  -1    0.05    0.03
  -3  -5  -1    0.01    0.02
   3   5   1    0.02    0.02
   3   5   1    0.03    0.02
   3   5   1    0.04    0.02
   3   5   1    0.03    0.02
  -4  -5  -1    6.93    0.24
  -4  -5  -1    6.87    0.21
  -4  -5  -1    6.82    0.22
  -4  -5  -1    6.57    0.20
  -4  -5  -1    6.97    0.27
   4   5   1    7.02    0.24
   4   5   1    6.86    0.21
   4   5   1    7.22    0.22
  -5  -5  -1    0.18    0.04
  -5  -5  -1    0.16    0.03
  -5  -5  -1    0.13    0.04
  -5  -5  -1    0.17    0.04
   5   5   1    0.12    0.03
   5   5   1    0.07    0.03
   5   5   1    0.08    0.03
  -6  -5  -1    1.41    0.08
  -6  -5  -1    1.37    0.09
  -6  -5  -1    1.35    0.09
  -6  -5  -1    1.29    0.08
   6   5   1    1.29    0.08
   6   5   1    1.36    0.09
  -7  -5  -1    0.86    0.08
  -7  -5  -1    0.77    0.07
  -7  -5  -1    0.80    0.08
   7   5   1    0.78    0.07
   7   5   1    0.84    0.07
  -8  -5  -1    2.00    0.12
  -8  -5  -1    1.87    0.12
  -8  -5  -1    2.11    0.12
   8   5   1    2.37    0.12
  -9  -5  -1    0.05    0.05
  -9  -5  -1    0.04    0.04
  -9  -5  -1    0.07    0.04
   9   5   1    0.04    0.03
   9   5   1    0.04    0.04
 -10  -5  -1    0.04    0.04
 -10  -5  -1    0.01    0.04
  10   5   1   -0.01    0.05
  10   5   1    0.00    0.03
 -11  -5  -1    0.02    0.05
 -11  -5  -1   -0.02    0.04
  11   5   1    0.00    0.05
 -12  -5  -1    0.00    0.05
  12   5   1    0.04    0.05
  10  -6  -1    0.00    0.01
 -10   6   1   -0.02    0.03
   9  -6  -1    0.17    0.02
  -9   6   1    0.27    0.05
   8  -6  -1    1.12    0.05
  -8   6   1    1.39    0.09
   7  -6  -1    0.74    0.04
  -7   6   1    0.75    0.06
  -7   6   1    0.72    0.05
   6  -6  -1    6.19    0.18
  -6   6   1    6.08    0.22
  -6   6   1    6.25    0.20
  -6   6   1    6.15    0.19
   5  -6  -1    4.39    0.14
  -5   6   1    4.09    0.15
  -5   6   1    4.64    0.17
  -5   6   1    4.29    0.14
   4  -6  -1    2.29    0.09
  -4   6   1    2.31    0.11
  -4   6   1    2.29    0.10
   3  -6  -1    2.76    0.10
  -3   6   1    2.68    0.08
  -3   6   1    2.67    0.12
  -3   6   1    2.79    0.11
  -3   6   1    2.86    0.10
   2  -6  -1    0.24    0.03
  -2   6   1    0.37    0.03
  -2   6   1    0.21    0.04
  -2   6   1    0.29    0.03
  -2   6   1    0.25    0.03
   1  -6  -1    6.05    0.18
   1  -6  -1    5.63    0.18
  -1   6   1    5.73    0.18
  -1   6   1    5.79    0.23
  -1   6   1    5.93    0.18
  -1   6   1    5.54    0.16
   0  -6  -1    0.24    0.03
   0  -6  -1    0.27    0.03
   0   6   1    0.24    0.03
   0   6   1    0.19    0.03
   0   6   1    0.23    0.03
  -1  -6  -1    0.61    0.05
  -1  -6  -1    0.66    0.05
   1   6   1    0.63    0.05
   1   6   1    0.66    0.04
  -2  -6  -1   20.88    0.57
   2   6   1   20.73    0.53
   2   6   1   20.91    0.60
  -3  -6  -1    7.24    0.25
  -3  -6  -1    7.23    0.23
  -3  -6  -1    7.49    0.21
   3   6   1    6.96    0.22
   3   6   1    7.02    0.21
   3   6   1    6.88    0.24
  -4  -6  -1    1.53    0.08
  -4  -6  -1    1.59    0.09
  -4  -6  -1    1.41    0.08
  -4  -6  -1    1.40    0.07
  -4  -6  -1    1.50    0.09
   4   6   1    1.37    0.08
   4   6   1    1.67    0.09
   4   6   1    1.47    0.08
  -5  -6  -1    0.00    0.02
  -5  -6  -1   -0.02    0.02
  -5  -6  -1    0.00    0.03
  -5  -6  -1   -0.04    0.02
   5   6   1    0.03    0.03
   5   6   1    0.03    0.02
   5   6   1    0.03    0.03
  -6  -6  -1    0.85    0.08
  -6  -6  -1    0.88    0.07
  -6  -6  -1    1.02    0.08
   6   6   1    0.88    0.07
   6   6   1    0.97    0.08
  -7  -6  -1    0.39    0.06
  -7  -6  -1    0.52    0.07
  -7  -6  -1    0.42    0.06
   7   6   1    0.47    0.06
   7   6   1    0.47    0.06
  -8  -6  -1    0.08    0.04
  -8  -6  -1    0.07    0.05
  -8  -6  -1    0.11    0.05
   8   6   1    0.05    0.04
   8   6   1    0.10    0.04
  -9  -6  -1    0.01    0.04
  -9  -6  -1   -0.01    0.04
  -9  -6  -1    0.00    0.04
   9   6   1    0.03    0.04
   9   6   1    0.06    0.03
 -10  -6  -1   -0.02    0.04
  10   6   1    0.05    0.05
 -11  -6  -1    0.02    0.05
  11   6   1   -0.01    0.05
 -12  -6  -1   -0.03    0.05
 -11   7   1    0.01    0.04
  10  -7  -1    0.00    0.02
 -10   7   1    0.05    0.04
   9  -7  -1    0.09    0.02
  -9   7   1    0.00    0.03
   8  -7  -1    0.02    0.02
  -8   7   1    0.00    0.03
   7  -7  -1    0.12    0.02
  -7   7   1    0.13    0.03
  -7   7   1    0.13    0.04
   6  -7  -1    0.07    0.02
  -6   7   1    0.03    0.02
  -6   7   1    0.07    0.03
  -6   7   1    0.06    0.03
   5  -7  -1    0.93    0.05
  -5   7   1    0.78    0.07
  -5   7   1    0.79    0.06
  -5   7   1    0.86    0.07
   4  -7  -1   14.77    0.40
   4  -7  -1   14.91    0.39
  -4   7   1   14.77    0.43
  -4   7   1   14.60    0.39
  -4   7   1   14.41    0.40
  -4   7   1   14.86    0.34
   3  -7  -1    0.99    0.06
   3  -7  -1    0.90    0.06
  -3   7   1    0.94    0.04
  -3   7   1    0.98    0.08
  -3   7   1    0.95    0.06
  -3   7   1    0.98    0.06
  -3   7   1    0.98    0.05
  -3   7   1    0.87    0.05
   2  -7  -1    0.88    0.06
   2  -7  -1    0.88    0.06
   2  -7  -1    0.96    0.06
  -2   7   1    0.98    0.06
  -2   7   1    0.85    0.04
  -2   7   1    1.00    0.08
  -2   7   1    0.86    0.05
  -2   7   1    0.92    0.05
   1  -7  -1    0.29    0.04
   1  -7  -1    0.41    0.04
   1  -7  -1    0.40    0.04
  -1   7   1    0.54    0.04
  -1   7   1    0.41    0.03
  -1   7   1    0.39    0.04
   0  -7  -1   30.14    0.74
   0  -7  -1   29.18    0.79
   0  -7  -1   29.92    0.78
   0   7   1   30.15    0.78
   0   7   1   29.30    0.71
  -1  -7  -1    0.21    0.03
  -1  -7  -1    0.21    0.04
   1   7   1    0.21    0.03
   1   7   1    0.23    0.03
   1   7   1    0.14    0.03
  -2  -7  -1    6.69    0.22
  -2  -7  -1    7.03    0.21
   2   7   1    6.87    0.21
   2   7   1    6.65    0.23
  -3  -7  -1    0.35    0.05
  -3  -7  -1    0.26    0.04
  -3  -7  -1    0.28    0.04
   3   7   1    0.34    0.05
   3   7   1    0.28    0.04
  -4  -7  -1   -0.03    0.02
  -4  -7  -1    0.00    0.03
  -4  -7  -1    0.01    0.02
   4   7   1    0.03    0.02
   4   7   1   -0.01    0.02
  -5  -7  -1    4.77    0.18
  -5  -7  -1    4.83    0.19
   5   7   1    4.80    0.18
  -6  -7  -1    0.11    0.04
  -6  -7  -1   -0.03    0.04
   6   7   1   -0.02    0.03
  -7  -7  -1   -0.04    0.03
  -7  -7  -1   -0.01    0.04
   7   7   1    0.03    0.04
  -8  -7  -1    0.35    0.07
  -8  -7  -1    0.40    0.07
   8   7   1    0.52    0.07
   8   7   1    0.39    0.06
  -9  -7  -1    0.24    0.06
  -9  -7  -1    0.47    0.08
   9   7   1    0.33    0.06
   9   7   1    0.33    0.06
 -10  -7  -1   -0.01    0.05
  10   7   1    0.04    0.05
 -11  -7  -1    0.09    0.05
  11   7   1    0.00    0.05
 -12   8   1    0.07    0.05
  11  -8  -1    0.00    0.02
 -11   8   1    0.03    0.04
  10  -8  -1    0.16    0.03
 -10   8   1    0.12    0.05
   9  -8  -1    0.07    0.02
  -9   8   1    0.02    0.04
   8  -8  -1    0.06    0.02
  -8   8   1    0.04    0.03
   7  -8  -1    0.12    0.03
  -7   8   1    0.11    0.04
  -7   8   1    0.09    0.03
   6  -8  -1    5.06    0.17
   6  -8  -1    4.92    0.17
  -6   8   1    5.01    0.17
  -6   8   1    5.11    0.19
   5  -8  -1    0.99    0.07
   5  -8  -1    0.95    0.06
  -5   8   1    0.91    0.08
  -5   8   1    0.95    0.06
   4  -8  -1    5.08    0.17
   4  -8  -1    4.84    0.17
  -4   8   1    4.97    0.19
  -4   8   1    5.20    0.14
  -4   8   1    4.93    0.13
  -4   8   1    5.01    0.18
  -4   8   1    5.12    0.17
   3  -8  -1    2.90    0.12
   3  -8  -1    3.00    0.12
   3  -8  -1    3.00    0.12
  -3   8   1    3.03    0.10
  -3   8   1    2.89    0.13
  -3   8   1    3.00    0.09
  -3   8   1    3.10    0.11
  -3   8   1    3.02    0.12
   2  -8  -1    0.02    0.02
   2  -8  -1    0.10    0.03
   2  -8  -1    0.04    0.02
   2  -8  -1    0.03    0.03
  -2   8   1    0.00    0.01
  -2   8   1    0.03    0.02
  -2   8   1    0.04    0.02
  -2   8   1    0.02    0.02
   1  -8  -1    8.36    0.24
   1  -8  -1    8.13    0.25
   1  -8  -1    7.76    0.24
   1  -8  -1    7.98    0.25
  -1   8   1    7.88    0.25
  -1   8   1    7.92    0.21
  -1   8   1    8.16    0.23
   0  -8  -1    0.13    0.03
   0  -8  -1    0.11    0.03
   0  -8  -1    0.12    0.03
   0   8   1    0.12    0.03
   0   8   1    0.06    0.02
   0   8   1    0.07    0.02
  -1  -8  -1    0.08    0.03
  -1  -8  -1    0.11    0.03
   1   8   1    0.13    0.03
   1   8   1    0.10    0.03
  -2  -8  -1   15.44    0.42
  -2  -8  -1   15.46    0.45
   2   8   1   15.29    0.41
  -3  -8  -1   -0.01    0.03
  -3  -8  -1   -0.02    0.02
   3   8   1   -0.02    0.02
  -4  -8  -1    0.52    0.06
  -4  -8  -1    0.35    0.06
   4   8   1    0.48    0.06
  -5  -8  -1    0.76    0.08
   5   8   1    0.73    0.07
  -6  -8  -1    0.30    0.06
  -6  -8  -1    0.26    0.06
   6   8   1    0.21    0.05
   6   8   1    0.22    0.05
  -7  -8  -1   -0.01    0.04
  -7  -8  -1    0.01    0.04
   7   8   1    0.05    0.04
   7   8   1    0.04    0.04
  -8  -8  -1   -0.01    0.05
  -8  -8  -1    0.02    0.04
   8   8   1    0.04    0.04
   8   8   1    0.00    0.04
  -9  -8  -1    0.04    0.05
  -9  -8  -1    0.02    0.04
   9   8   1    0.06    0.04
   9   8   1    0.06    0.05
 -10  -8  -1    0.03    0.05
  10   8   1    0.03    0.05
  10   8   1    0.03    0.05
 -12   9   1    0.03    0.04
 -11   9   1    0.13    0.06
  10  -9  -1    0.01    0.02
 -10   9   1   -0.03    0.04
   9  -9  -1    0.09    0.03
  -9   9   1    0.08    0.05
  -8   9   1    0.01    0.04
   7  -9  -1    0.22    0.04
   7  -9  -1    0.24    0.04
  -7   9   1    0.28    0.05
  -7   9   1    0.25    0.04
   6  -9  -1    0.03    0.03
   6  -9  -1    0.08    0.03
  -6   9   1    0.01    0.03
  -6   9   1    0.09    0.03
   5  -9  -1    0.02    0.02
   5  -9  -1    0.00    0.03
  -5   9   1    0.01    0.02
  -5   9   1   -0.02    0.03
  -5   9   1    0.00    0.02
   4  -9  -1    6.18    0.20
   4  -9  -1    6.10    0.21
   4  -9  -1    6.03    0.20
  -4   9   1    5.90    0.16
  -4   9   1    6.10    0.16
  -4   9   1    5.83    0.19
  -4   9   1    5.94    0.21
   3  -9  -1    0.52    0.06
   3  -9  -1    0.66    0.06
   3  -9  -1    0.62    0.06
   3  -9  -1    0.61    0.06
  -3   9   1    0.60    0.07
  -3   9   1    0.57    0.05
  -3   9   1    0.61    0.04
   2  -9  -1    0.10    0.03
   2  -9  -1    0.10    0.03
   2  -9  -1    0.07    0.03
   2  -9  -1    0.20    0.04
  -2   9   1    0.08    0.03
  -2   9   1    0.06    0.02
  -2   9   1    0.06    0.02
   1  -9  -1    5.28    0.19
   1  -9  -1    4.89    0.18
   1  -9  -1    4.99    0.18
  -1   9   1    5.14    0.17
  -1   9   1    5.10    0.15
  -1   9   1    5.22    0.19
   0  -9  -1    0.13    0.04
   0  -9  -1    0.27    0.05
   0   9   1    0.26    0.04
  -1  -9  -1    4.23    0.16
  -1  -9  -1    4.03    0.17
   1   9   1    4.16    0.15
  -2  -9  -1    0.01    0.03
  -2  -9  -1    0.14    0.04
   2   9   1    0.05    0.03
  -3  -9  -1    0.02    0.03
  -3  -9  -1    0.00    0.04
   3   9   1    0.02    0.03
  -4  -9  -1    0.37    0.06
  -4  -9  -1    0.40    0.06
   4   9   1    0.47    0.06
  -5  -9  -1    1.22    0.10
   5   9   1    1.26    0.10
  -6  -9  -1    0.29    0.06
   6   9   1    0.37    0.06
  -7  -9  -1    0.86    0.10
   7   9   1    0.73    0.08
  -8  -9  -1    0.05    0.06
   8   9   1   -0.01    0.04
   9   9   1   -0.04    0.04
  10   9   1    0.09    0.05
 -12  10   1    0.10    0.05
 -11  10   1    0.04    0.05
 -10  10   1    0.06    0.05
   9 -10  -1    0.04    0.03
  -9  10   1    0.08    0.05
   8 -10  -1    0.01    0.04
   8 -10  -1   -0.02    0.02
  -8  10   1    0.01    0.04
  -8  10   1   -0.01    0.03
   7 -10  -1    0.20    0.04
   7 -10  -1    0.16    0.04
  -7  10   1    0.14    0.04
  -7  10   1    0.17    0.05
  -7  10   1    0.17    0.03
   6 -10  -1    0.05    0.04
   6 -10  -1    0.06    0.03
  -6  10   1    0.09    0.03
  -6  10   1   -0.02    0.03
  -6  10   1    0.06    0.02
   5 -10  -1    1.03    0.08
   5 -10  -1    1.11    0.08
  -5  10   1    1.00    0.06
  -5  10   1    0.93    0.09
   4 -10  -1    0.52    0.06
   4 -10  -1    0.46    0.06
   4 -10  -1    0.47    0.06
   4 -10  -1    0.59    0.07
  -4  10   1    0.49    0.04
  -4  10   1    0.46    0.04
  -4  10   1    0.53    0.07
   3 -10  -1    0.28    0.05
   3 -10  -1    0.27    0.05
   3 -10  -1    0.29    0.05
   3 -10  -1    0.34    0.06
  -3  10   1    0.32    0.04
  -3  10   1    0.26    0.04
   2 -10  -1    6.73    0.23
   2 -10  -1    6.66    0.22
   2 -10  -1    6.33    0.22
   2 -10  -1    6.58    0.23
  -2  10   1    6.71    0.19
  -2  10   1    6.67    0.20
   1 -10  -1    0.04    0.03
   1 -10  -1    0.07    0.03
   1 -10  -1    0.05    0.04
  -1  10   1    0.05    0.03
  -1  10   1   -0.01    0.02
   0 -10  -1    0.41    0.06
   0  10   1    0.38    0.05
  -1 -10  -1   10.25    0.32
  -1 -10  -1   10.62    0.34
   1  10   1   10.36    0.31
  -2 -10  -1    0.11    0.04
  -2 -10  -1    0.17    0.05
  -3 -10  -1    2.90    0.14
  -3 -10  -1    2.88    0.15
  -4 -10  -1    2.92    0.15
  -4 -10  -1    2.49    0.13
   4  10   1    2.65    0.14
  -5 -10  -1    0.02    0.04
   5  10   1    0.06    0.04
  -6 -10  -1    0.27    0.07
   6  10   1    0.35    0.06
  -7 -10  -1    0.06    0.05
   7  10   1    0.05    0.05
   8  10   1    0.02    0.05
   9  10   1    0.12    0.06
 -12  11   1    0.03    0.05
 -11  11   1    0.09    0.06
 -10  11   1    0.04    0.02
 -10  11   1    0.06    0.05
  -9  11   1    0.04    0.02
  -9  11   1    0.08    0.05
   8 -11  -1   -0.01    0.03
   8 -11  -1    0.00    0.04
  -8  11   1    0.00    0.02
  -8  11   1   -0.01    0.04
   7 -11  -1    0.13    0.04
   7 -11  -1    0.03    0.03
  -7  11   1    0.10    0.03
  -7  11   1    0.03    0.04
   6 -11  -1    0.81    0.08
   6 -11  -1    0.74    0.08
  -6  11   1    0.67    0.09
  -6  11   1    0.76    0.05
   5 -11  -1    1.20    0.10
   5 -11  -1    1.19    0.09
   5 -11  -1    1.31    0.09
  -5  11   1    1.24    0.07
  -5  11   1    1.33    0.10
   4 -11  -1    0.07    0.04
   4 -11  -1    0.01    0.03
   4 -11  -1    0.09    0.04
  -4  11   1    0.07    0.02
  -4  11   1    0.03    0.03
   3 -11  -1    0.00    0.03
   3 -11  -1    0.00    0.03
   3 -11  -1    0.02    0.03
   3 -11  -1    0.00    0.03
  -3  11   1    0.00    0.02
  -3  11   1    0.00    0.02
   2 -11  -1    0.46    0.06
   2 -11  -1    0.48    0.07
   2 -11  -1    0.54    0.07
  -2  11   1    0.47    0.05
  -2  11   1    0.41    0.05
   1 -11  -1    0.10    0.04
   1 -11  -1    0.04    0.04
  -1  11   1    0.09    0.03
   0 -11  -1    1.41    0.10
   0 -11  -1    1.44    0.10
   0  11   1    1.30    0.09
  -1 -11  -1    0.07    0.04
  -1 -11  -1    0.10    0.04
   1  11   1    0.02    0.03
  -2 -11  -1   -0.03    0.04
  -2 -11  -1    0.00    0.03
  -3 -11  -1    1.44    0.11
  -3 -11  -1    1.44    0.10
  -4 -11  -1   -0.03    0.04
  -4 -11  -1   -0.07    0.04
  -5 -11  -1    0.49    0.08
  -6 -11  -1    0.07    0.05
   6  11   1    0.06    0.05
   7  11   1   -0.05    0.04
   8  11   1    0.15    0.06
 -11  12   1    0.01    0.03
 -11  12   1   -0.04    0.05
 -10  12   1   -0.05    0.04
 -10  12   1   -0.01    0.02
  -9  12   1   -0.04    0.04
  -9  12   1    0.04    0.03
   8 -12  -1   -0.01    0.05
   8 -12  -1    0.04    0.04
  -8  12   1    0.03    0.05
  -8  12   1    0.05    0.03
   7 -12  -1    0.46    0.07
   7 -12  -1    0.65    0.09
  -7  12   1    0.43    0.05
  -7  12   1    0.78    0.10
   6 -12  -1    0.14    0.05
   6 -12  -1    0.13    0.05
   6 -12  -1    0.13    0.05
  -6  12   1    0.07    0.03
  -6  12   1    0.08    0.05
   5 -12  -1    1.45    0.11
   5 -12  -1    1.38    0.10
   5 -12  -1    1.09    0.09
  -5  12   1    1.18    0.08
   4 -12  -1    0.80    0.09
   4 -12  -1    0.75    0.09
   4 -12  -1    0.71    0.08
  -4  12   1    0.79    0.05
  -4  12   1    0.78    0.06
   3 -12  -1    1.46    0.11
   3 -12  -1    1.19    0.09
  -3  12   1    1.38    0.07
  -3  12   1    1.37    0.08
   2 -12  -1    0.06    0.04
   2 -12  -1    0.15    0.05
   2 -12  -1    0.14    0.05
  -2  12   1    0.07    0.03
  -2  12   1    0.14    0.03
   1 -12  -1    0.38    0.07
   1 -12  -1    0.67    0.08
  -1  12   1    0.38    0.05
   0 -12  -1    0.01    0.04
   0 -12  -1    0.14    0.05
   0  12   1    0.06    0.03
  -1 -12  -1    1.69    0.12
  -1 -12  -1    1.70    0.11
   1  12   1    1.92    0.11
  -2 -12  -1    0.16    0.05
  -2 -12  -1    0.18    0.06
  -3 -12  -1   -0.02    0.04
  -3 -12  -1    0.00    0.05
  -4 -12  -1   -0.02    0.04
  -4 -12  -1    0.05    0.05
  10 -13  -1    0.08    0.06
 -10  13   1    0.02    0.03
 -10  13   1    0.00    0.04
   9 -13  -1    0.03    0.06
  -9  13   1    0.02    0.03
  -9  13   1    0.02    0.05
   8 -13  -1    0.09    0.05
   8 -13  -1   -0.06    0.05
  -8  13   1    0.12    0.06
  -8  13   1    0.04    0.03
   7 -13  -1   -0.04    0.04
   7 -13  -1    0.05    0.05
  -7  13   1   -0.05    0.03
   6 -13  -1    0.32    0.07
   6 -13  -1    0.33    0.07
  -6  13   1    0.23    0.04
   5 -13  -1    0.00    0.04
   5 -13  -1   -0.06    0.04
  -5  13   1    0.05    0.03
   4 -13  -1    0.15    0.06
   4 -13  -1    0.08    0.05
  -4  13   1    0.16    0.02
  -4  13   1    0.08    0.04
   3 -13  -1    0.33    0.07
   3 -13  -1    0.34    0.06
  -3  13   1    0.39    0.05
  -3  13   1    0.34    0.04
   2 -13  -1    0.43    0.07
   2 -13  -1    0.27    0.06
  -2  13   1    0.30    0.05
   1 -13  -1    0.40    0.07
   1 -13  -1    0.32    0.06
  -1  13   1    0.50    0.06
   0 -13  -1    0.12    0.05
   0 -13  -1    0.12    0.05
   0  13   1    0.17    0.04
  -1 -13  -1    0.08    0.05
  -1 -13  -1    0.08    0.05
   1  13   1    0.02    0.03
  -2 -13  -1    0.05    0.05
  -2 -13  -1    0.11    0.06
  -3 -13  -1    2.08    0.14
  -4 -13  -1    0.00    0.04
   9 -14  -1   -0.02    0.06
  -9  14   1    0.00    0.03
   8 -14  -1   -0.03    0.05
  -8  14   1    0.02    0.03
   7 -14  -1    0.01    0.05
   7 -14  -1   -0.02    0.04
  -7  14   1    0.02    0.03
   6 -14  -1    0.00    0.05
   6 -14  -1    0.04    0.05
  -6  14   1   -0.04    0.03
   5 -14  -1    0.05    0.05
   5 -14  -1    0.04    0.04
  -5  14   1    0.00    0.03
   4 -14  -1    0.03    0.05
   4 -14  -1    0.12    0.05
  -4  14   1    0.10    0.04
   3 -14  -1    0.69    0.09
  -3  14   1    0.89    0.06
   2 -14  -1   -0.01    0.04
  -2  14   1   -0.01    0.03
   1 -14  -1    0.20    0.06
   1 -14  -1    0.11    0.06
  -1  14   1    0.17    0.04
   0 -14  -1    2.11    0.14
   0 -14  -1    1.75    0.12
  -1 -14  -1    0.04    0.05
   1  14   1    0.02    0.04
  -2 -14  -1    0.17    0.06
  -3 -14  -1    0.21    0.06
   6 -15  -1    0.09    0.06
   6 -15  -1    0.11    0.05
  -6  15   1    0.03    0.04
   5 -15  -1    0.06    0.05
   5 -15  -1    0.04    0.05
  -5  15   1   -0.04    0.03
   4 -15  -1    0.12    0.05
   3 -15  -1    0.56    0.09
   2 -15  -1    0.04    0.05
   1 -15  -1    0.10    0.06
   0 -15  -1    0.19    0.06
  -1 -15  -1    0.16    0.06
   1 -16   2    0.10    0.05
   2 -16   2    0.01    0.05
   3 -16   2    0.03    0.05
  -3 -15   2    0.11    0.05
  -2 -15   2    0.02    0.04
  -1 -15   2    0.30    0.07
   0  15  -2    0.13    0.04
   0 -15   2    0.10    0.06
  -1  15  -2    0.00    0.03
   1 -15   2    0.01    0.05
  -2  15  -2    0.01    0.03
   2 -15   2   -0.05    0.04
  -3  15  -2    0.23    0.04
   3 -15   2    0.26    0.06
  -5  15  -2   -0.03    0.03
   5 -15   2    0.00    0.05
  -6  15  -2    0.11    0.04
  -6  15  -2    0.11    0.06
   6 -15   2    0.20    0.07
  -7  15  -2    0.17    0.06
  -7  15  -2   -0.01    0.03
   7 -15   2    0.04    0.05
  -5 -14   2   -0.02    0.04
  -4 -14   2   -0.03    0.04
  -3 -14   2    0.17    0.06
  -2 -14   2    0.02    0.05
  -2 -14   2   -0.05    0.04
   1  14  -2    0.24    0.06
  -1 -14   2    0.19    0.06
   0  14  -2    0.74    0.08
   0 -14   2    0.77    0.09
  -1  14  -2    0.14    0.04
   1 -14   2    0.19    0.06
  -2  14  -2    0.10    0.03
   2 -14   2    0.04    0.05
  -3  14  -2    1.89    0.09
   3 -14   2    1.96    0.12
  -4  14  -2    0.11    0.02
  -4  14  -2    0.17    0.04
   4 -14   2    0.13    0.05
  -5  14  -2    0.00    0.05
  -5  14  -2    0.01    0.03
   5 -14   2   -0.03    0.04
   5 -14   2    0.05    0.05
  -6  14  -2    0.08    0.04
  -6  14  -2    0.10    0.06
  -7  14  -2   -0.03    0.03
  -7  14  -2   -0.01    0.04
  -8  14  -2   -0.04    0.05
  -8  14  -2    0.02    0.03
  -9  14  -2   -0.01    0.03
  -9  14  -2    0.00    0.05
  -6 -13   2    0.36    0.07
  -5 -13   2    0.10    0.05
  -4 -13   2    0.75    0.09
  -4 -13   2    0.72    0.09
  -3 -13   2    0.64    0.09
  -3 -13   2    0.50    0.08
  -2 -13   2   -0.01    0.04
  -2 -13   2   -0.01    0.05
   1  13  -2    0.33    0.06
  -1 -13   2    0.21    0.06
  -1 -13   2    0.22    0.06
   0  13  -2    0.28    0.05
   0 -13   2    0.22    0.06
  -1  13  -2    0.01    0.03
   1 -13   2    0.07    0.04
  -2  13  -2    0.13    0.04
   2 -13   2    0.14    0.05
  -3  13  -2    0.03    0.03
  -3  13  -2    0.02    0.02
   3 -13   2    0.00    0.04
  -4  13  -2    0.11    0.05
  -4  13  -2    0.18    0.03
  -4  13  -2    0.14    0.04
   4 -13   2    0.18    0.05
  -5  13  -2    0.37    0.07
  -5  13  -2    0.35    0.05
   5 -13   2    0.36    0.07
   5 -13   2    0.37    0.06
  -6  13  -2    0.01    0.03
  -6  13  -2    0.00    0.05
  -7  13  -2    0.04    0.03
  -7  13  -2    0.00    0.04
  -8  13  -2    0.06    0.03
  -8  13  -2    0.05    0.05
  -9  13  -2   -0.02    0.05
  -9  13  -2    0.00    0.03
 -10  13  -2   -0.06    0.04
 -10  13  -2    0.03    0.03
  -6 -12   2   -0.04    0.03
  -6 -12   2   -0.02    0.05
  -5 -12   2    0.86    0.09
  -5 -12   2    0.81    0.10
  -4 -12   2    1.99    0.13
  -4 -12   2    1.95    0.12
  -3 -12   2    0.29    0.07
  -3 -12   2    0.30    0.06
  -2 -12   2    1.57    0.11
  -2 -12   2    1.93    0.13
   1  12  -2    0.87    0.08
  -1 -12   2    0.75    0.08
  -1 -12   2    0.75    0.08
   0  12  -2    0.23    0.05
   0 -12   2    0.11    0.04
  -1  12  -2    0.04    0.03
   1 -12   2    0.05    0.04
  -2  12  -2    2.70    0.11
  -2  12  -2    2.63    0.11
   2 -12   2    2.45    0.13
  -3  12  -2    0.08    0.03
  -3  12  -2    0.05    0.03
   3 -12   2   -0.02    0.03
  -4  12  -2    0.27    0.04
  -4  12  -2    0.26    0.03
  -4  12  -2    0.15    0.05
   4 -12   2    0.18    0.05
   4 -12   2    0.24    0.05
  -5  12  -2    0.41    0.07
  -5  12  -2    0.33    0.04
   5 -12   2    0.31    0.06
   5 -12   2    0.37    0.06
  -6  12  -2    0.08    0.03
  -6  12  -2    0.01    0.04
   6 -12   2    0.05    0.03
  -7  12  -2    0.07    0.03
  -7  12  -2    0.12    0.05
   7 -12   2    0.11    0.04
  -8  12  -2    0.05    0.05
  -9  12  -2   -0.01    0.04
 -10  12  -2    0.10    0.06
 -11  12  -2    0.01    0.05
   8  11  -2    0.42    0.07
   7  11  -2    0.37    0.07
  -7 -11   2    0.32    0.07
  -7 -11   2    0.37    0.07
   6  11  -2    0.25    0.06
  -6 -11   2    0.15    0.06
  -6 -11   2    0.21    0.06
   5  11  -2    1.07    0.09
  -5 -11   2    1.16    0.09
  -5 -11   2    1.14    0.10
  -4 -11   2    3.61    0.16
  -4 -11   2    3.17    0.16
  -3 -11   2    0.11    0.05
  -3 -11   2    0.08    0.04
  -2 -11   2    0.21    0.05
  -2 -11   2    0.23    0.05
   1  11  -2    3.09    0.14
  -1 -11   2    2.83    0.14
  -1 -11   2    3.38    0.15
   0  11  -2    0.30    0.05
   0 -11   2    0.35    0.06
   0 -11   2    0.31    0.05
  -1  11  -2    0.68    0.06
   1 -11   2    0.72    0.07
  -2  11  -2    0.31    0.04
   2 -11   2    0.25    0.05
  -3  11  -2    0.83    0.06
  -3  11  -2    0.87    0.06
  -3  11  -2    0.74    0.08
   3 -11   2    0.79    0.08
   3 -11   2    0.77    0.07
  -4  11  -2    0.94    0.05
  -4  11  -2    0.97    0.08
  -4  11  -2    0.88    0.06
   4 -11   2    0.91    0.07
   4 -11   2    0.92    0.08
  -5  11  -2    0.01    0.02
  -5  11  -2   -0.04    0.03
   5 -11   2   -0.07    0.03
   5 -11   2   -0.03    0.02
  -6  11  -2    0.05    0.04
   6 -11   2    0.03    0.03
  -7  11  -2    0.06    0.05
   7 -11   2    0.14    0.04
  -8  11  -2    0.01    0.04
   8 -11   2   -0.01    0.03
  -9  11  -2    0.10    0.05
 -10  11  -2   -0.04    0.04
 -11  11  -2    0.02    0.05
 -12  11  -2    0.03    0.05
   9  10  -2    0.00    0.04
   9  10  -2    0.09    0.05
   8  10  -2    0.20    0.06
   8  10  -2    0.14    0.05
  -8 -10   2    0.22    0.07
   7  10  -2    0.13    0.05
   7  10  -2    0.21    0.06
  -7 -10   2    0.14    0.06
  -7 -10   2    0.05    0.04
   6  10  -2    0.07    0.05
   6  10  -2    0.04    0.04
  -6 -10   2    0.07    0.04
  -6 -10   2    0.00    0.03
   5  10  -2    0.01    0.04
  -5 -10   2   -0.01    0.03
  -5 -10   2    0.05    0.04
   4  10  -2    0.20    0.05
  -4 -10   2    0.12    0.04
  -4 -10   2    0.06    0.04
   3  10  -2    0.20    0.04
  -3 -10   2    0.20    0.05
  -3 -10   2    0.21    0.05
   2  10  -2    5.92    0.21
  -2 -10   2    6.30    0.22
  -2 -10   2    6.37    0.23
   1  10  -2    0.64    0.06
  -1 -10   2    0.62    0.07
  -1 -10   2    0.63    0.07
   0  10  -2   -0.04    0.02
   0 -10   2   -0.05    0.03
   0 -10   2   -0.03    0.02
  -1  10  -2    2.53    0.09
  -1  10  -2    2.62    0.11
   1 -10   2    2.42    0.12
  -2  10  -2    4.62    0.15
  -2  10  -2    4.19    0.14
  -2  10  -2    4.53    0.17
   2 -10   2    4.22    0.16
   2 -10   2    4.21    0.17
  -3  10  -2    0.61    0.07
  -3  10  -2    0.56    0.05
  -3  10  -2    0.59    0.05
   3 -10   2    0.61    0.06
   3 -10   2    0.46    0.06
  -4  10  -2    1.25    0.09
  -4  10  -2    1.35    0.06
  -4  10  -2    1.38    0.06
   4 -10   2    1.47    0.09
   4 -10   2    1.43    0.09
  -5  10  -2    0.21    0.05
   5 -10   2    0.09    0.04
   5 -10   2    0.18    0.04
  -6  10  -2    0.52    0.07
   6 -10   2    0.51    0.06
  -7  10  -2    0.54    0.08
   7 -10   2    0.37    0.05
  -8  10  -2   -0.05    0.03
   8 -10   2    0.00    0.03
  -9  10  -2    0.03    0.04
   9 -10   2    0.05    0.03
 -10  10  -2    0.02    0.05
 -11  10  -2    0.00    0.05
 -12  10  -2    0.01    0.05
  10   9  -2    0.16    0.06
  10   9  -2    0.10    0.05
 -10  -9   2    0.09    0.05
   9   9  -2    0.00    0.04
   9   9  -2    0.01    0.04
  -9  -9   2   -0.03    0.04
  -9  -9   2    0.01    0.05
   8   9  -2    0.42    0.07
   8   9  -2    0.41    0.07
  -8  -9   2    0.37    0.06
  -8  -9   2    0.51    0.09
   7   9  -2   -0.02    0.03
   7   9  -2   -0.03    0.03
  -7  -9   2    0.05    0.04
  -7  -9   2    0.02    0.04
  -7  -9   2    0.00    0.04
   6   9  -2    0.02    0.04
   6   9  -2    0.09    0.04
  -6  -9   2    0.10    0.04
  -6  -9   2    0.11    0.04
  -6  -9   2    0.06    0.04
   5   9  -2    5.09    0.20
   5   9  -2    5.15    0.19
  -5  -9   2    5.19    0.19
  -5  -9   2    5.56    0.19
  -5  -9   2    5.03    0.21
   4   9  -2    1.21    0.08
  -4  -9   2    1.30    0.09
  -4  -9   2    1.23    0.08
   3   9  -2    0.07    0.03
  -3  -9   2    0.06    0.03
  -3  -9   2    0.04    0.03
   2   9  -2    0.76    0.06
   2   9  -2    1.02    0.08
  -2  -9   2    0.96    0.07
  -2  -9   2    0.80    0.07
   1   9  -2    0.00    0.02
   1   9  -2   -0.01    0.02
   1   9  -2   -0.03    0.02
  -1  -9   2    0.01    0.02
  -1  -9   2    0.06    0.03
  -1  -9   2    0.02    0.02
   0   9  -2    0.09    0.03
   0   9  -2    0.06    0.03
   0   9  -2    0.04    0.02
   0   9  -2    0.04    0.03
   0  -9   2    0.13    0.03
   0  -9   2    0.10    0.03
   0  -9   2    0.06    0.03
  -1   9  -2    1.02    0.07
  -1   9  -2    1.21    0.06
  -1   9  -2    1.21    0.07
  -1   9  -2    1.12    0.07
   1  -9   2    1.00    0.07
   1  -9   2    0.96    0.07
   1  -9   2    1.04    0.07
  -2   9  -2    2.41    0.11
  -2   9  -2    2.39    0.12
  -2   9  -2    2.54    0.12
  -2   9  -2    2.61    0.09
  -2   9  -2    2.46    0.10
   2  -9   2    2.65    0.12
   2  -9   2    2.44    0.11
  -3   9  -2    0.14    0.04
  -3   9  -2    0.08    0.03
  -3   9  -2    0.09    0.02
   3  -9   2    0.05    0.03
   3  -9   2    0.11    0.03
  -4   9  -2    2.28    0.08
  -4   9  -2    2.28    0.11
   4  -9   2    2.15    0.10
   4  -9   2    2.21    0.11
  -5   9  -2    0.06    0.04
   5  -9   2    0.02    0.02
   5  -9   2    0.09    0.03
  -6   9  -2    2.85    0.13
   6  -9   2    2.77    0.12
  -7   9  -2    0.07    0.04
   7  -9   2    0.10    0.03
  -8   9  -2    0.04    0.04
   8  -9   2    0.04    0.03
  -9   9  -2    0.01    0.04
   9  -9   2   -0.01    0.02
 -10   9  -2    0.10    0.05
  10  -9   2    0.16    0.04
 -11   9  -2    0.05    0.05
 -12   9  -2   -0.04    0.04
 -13   9  -2   -0.02    0.04
  11   8  -2   -0.05    0.04
  11   8  -2    0.04    0.05
 -11  -8   2    0.01    0.04
  10   8  -2    0.14    0.05
  10   8  -2    0.03    0.05
 -10  -8   2    0.02    0.05
 -10  -8   2    0.09    0.05
   9   8  -2    0.07    0.05
   9   8  -2   -0.02    0.04
  -9  -8   2    0.00    0.04
  -9  -8   2    0.02    0.05
   8   8  -2    0.01    0.04
   8   8  -2    0.00    0.03
  -8  -8   2   -0.01    0.04
  -8  -8   2   -0.02    0.03
   7   8  -2    0.07    0.04
   7   8  -2    0.14    0.05
  -7  -8   2    0.04    0.04
  -7  -8   2    0.07    0.04
  -7  -8   2    0.11    0.05
   6   8  -2    0.69    0.07
   6   8  -2    0.59    0.07
  -6  -8   2    0.81    0.08
  -6  -8   2    0.40    0.07
  -6  -8   2    0.57    0.06
   5   8  -2    1.69    0.10
   5   8  -2    1.59    0.10
  -5  -8   2    1.61    0.09
  -5  -8   2    1.50    0.09
  -5  -8   2    1.59    0.11
   4   8  -2    0.75    0.06
   4   8  -2    0.63    0.07
  -4  -8   2    0.70    0.06
  -4  -8   2    0.59    0.06
  -4  -8   2    0.63    0.07
   3   8  -2    1.69    0.10
   3   8  -2    1.55    0.09
  -3  -8   2    1.61    0.09
  -3  -8   2    1.57    0.09
  -3  -8   2    1.68    0.10
   2   8  -2    1.52    0.09
   2   8  -2    1.42    0.08
  -2  -8   2    1.25    0.08
  -2  -8   2    1.21    0.08
  -2  -8   2    1.30    0.08
   1   8  -2    3.24    0.13
   1   8  -2    3.21    0.12
   1   8  -2    3.37    0.14
   1   8  -2    3.06    0.12
  -1  -8   2    3.29    0.13
  -1  -8   2    3.24    0.13
  -1  -8   2    3.13    0.14
   0   8  -2    0.38    0.04
   0   8  -2    0.60    0.05
   0   8  -2    0.46    0.05
   0   8  -2    0.49    0.04
   0   8  -2    0.46    0.05
   0  -8   2    0.42    0.05
   0  -8   2    0.36    0.04
   0  -8   2    0.36    0.05
  -1   8  -2   13.29    0.34
  -1   8  -2   13.79    0.48
  -1   8  -2   13.17    0.41
  -1   8  -2   13.08    0.32
  -1   8  -2   13.39    0.39
   1  -8   2   13.80    0.36
   1  -8   2   13.48    0.38
   1  -8   2   13.25    0.37
  -2   8  -2    2.71    0.10
  -2   8  -2    2.77    0.14
  -2   8  -2    2.84    0.09
  -2   8  -2    2.69    0.12
  -2   8  -2    2.59    0.12
   2  -8   2    2.75    0.11
   2  -8   2    2.74    0.11
  -3   8  -2    1.23    0.07
  -3   8  -2    1.13    0.07
  -3   8  -2    1.24    0.07
  -3   8  -2    1.18    0.06
   3  -8   2    1.26    0.07
   3  -8   2    1.26    0.07
  -4   8  -2    3.02    0.13
  -4   8  -2    2.93    0.13
  -4   8  -2    3.11    0.09
  -4   8  -2    3.03    0.13
   4  -8   2    3.07    0.12
   4  -8   2    3.35    0.12
  -5   8  -2    0.00    0.02
  -5   8  -2    0.04    0.03
  -5   8  -2    0.04    0.02
   5  -8   2   -0.03    0.02
  -6   8  -2    3.08    0.14
   6  -8   2    2.94    0.12
  -7   8  -2    0.65    0.07
   7  -8   2    0.58    0.05
  -8   8  -2    0.06    0.04
   8  -8   2    0.03    0.02
  -9   8  -2    0.06    0.04
   9  -8   2    0.00    0.02
 -10   8  -2    0.07    0.05
  10  -8   2    0.11    0.03
 -11   8  -2    0.04    0.05
 -12   8  -2   -0.05    0.04
 -13   8  -2   -0.01    0.04
  12   7  -2   -0.02    0.04
  11   7  -2    0.00    0.04
  11   7  -2    0.03    0.04
 -11  -7   2    0.00    0.04
 -11  -7   2    0.00    0.05
  10   7  -2    0.09    0.05
  10   7  -2    0.02    0.04
 -10  -7   2    0.03    0.05
 -10  -7   2    0.00    0.04
 -10  -7   2    0.06    0.05
   9   7  -2    0.16    0.05
   9   7  -2    0.12    0.05
   9   7  -2    0.10    0.04
  -9  -7   2    0.21    0.06
  -9  -7   2    0.13    0.05
  -9  -7   2    0.11    0.05
   8   7  -2    0.37    0.06
   8   7  -2    0.41    0.06
   8   7  -2    0.50    0.07
  -8  -7   2    0.48    0.06
  -8  -7   2    0.44    0.07
  -8  -7   2    0.42    0.07
   7   7  -2    0.09    0.04
   7   7  -2    0.10    0.04
   7   7  -2    0.06    0.03
  -7  -7   2    0.08    0.04
  -7  -7   2    0.13    0.05
  -7  -7   2    0.10    0.04
  -7  -7   2    0.17    0.05
   6   7  -2    4.63    0.17
   6   7  -2    4.47    0.18
  -6  -7   2    4.71    0.18
  -6  -7   2    4.60    0.17
  -6  -7   2    4.88    0.20
  -6  -7   2    4.62    0.17
   5   7  -2    3.90    0.15
   5   7  -2    4.03    0.15
   5   7  -2    3.66    0.14
  -5  -7   2    3.92    0.15
  -5  -7   2    3.90    0.14
  -5  -7   2    3.74    0.16
   4   7  -2    0.03    0.02
   4   7  -2    0.03    0.02
   4   7  -2    0.00    0.02
   4   7  -2    0.00    0.02
  -4  -7   2   -0.02    0.02
  -4  -7   2   -0.01    0.03
  -4  -7   2    0.01    0.02
  -4  -7   2   -0.02    0.02
   3   7  -2   10.02    0.33
   3   7  -2    9.85    0.27
   3   7  -2    9.76    0.29
  -3  -7   2    9.97    0.28
  -3  -7   2    9.91    0.27
  -3  -7   2   10.06    0.30
  -3  -7   2    9.88    0.33
   2   7  -2   53.38    1.46
   2   7  -2   54.01    1.31
   2   7  -2   54.40    1.36
  -2  -7   2   52.43    1.28
  -2  -7   2   51.70    1.47
  -2  -7   2   52.81    1.37
   1   7  -2   11.56    0.35
   1   7  -2   11.06    0.30
   1   7  -2   11.31    0.32
  -1  -7   2   11.23    0.31
  -1  -7   2   11.34    0.35
  -1  -7   2   10.66    0.32
   0   7  -2    8.08    0.30
   0   7  -2    7.77    0.24
   0   7  -2    7.52    0.21
   0   7  -2    7.54    0.25
   0  -7   2    7.80    0.24
   0  -7   2    7.59    0.23
   0  -7   2    8.06    0.23
   0  -7   2    7.77    0.25
  -1   7  -2    3.95    0.14
  -1   7  -2    3.89    0.14
  -1   7  -2    3.52    0.17
  -1   7  -2    3.91    0.12
   1  -7   2    3.63    0.13
   1  -7   2    3.83    0.13
  -2   7  -2    0.27    0.04
  -2   7  -2    0.24    0.04
  -2   7  -2    0.21    0.04
  -2   7  -2    0.21    0.03
   2  -7   2    0.15    0.03
  -3   7  -2   18.80    0.46
  -3   7  -2   19.70    0.54
  -3   7  -2   19.09    0.64
  -3   7  -2   19.83    0.57
   3  -7   2   20.11    0.52
  -4   7  -2    0.01    0.02
  -4   7  -2   -0.01    0.02
  -4   7  -2    0.03    0.01
  -4   7  -2    0.05    0.02
   4  -7   2    0.02    0.02
  -5   7  -2    0.27    0.04
  -5   7  -2    0.35    0.05
  -5   7  -2    0.33    0.04
   5  -7   2    0.24    0.03
  -6   7  -2   -0.02    0.02
  -6   7  -2   -0.03    0.02
  -6   7  -2   -0.01    0.02
   6  -7   2    0.03    0.02
  -7   7  -2   -0.02    0.02
  -7   7  -2    0.06    0.03
   7  -7   2    0.00    0.02
  -8   7  -2    0.28    0.05
  -8   7  -2    0.25    0.05
   8  -7   2    0.16    0.03
  -9   7  -2    0.12    0.05
   9  -7   2    0.07    0.02
 -10   7  -2    0.00    0.04
  10  -7   2    0.05    0.02
 -11   7  -2    0.06    0.05
  11  -7   2    0.04    0.02
 -12   7  -2    0.01    0.04
  12   6  -2    0.11    0.06
  12   6  -2    0.14    0.05
 -12  -6   2    0.11    0.05
 -12  -6   2    0.16    0.06
  11   6  -2    0.04    0.04
 -11  -6   2    0.08    0.04
 -11  -6   2    0.01    0.04
 -11  -6   2    0.04    0.05
  10   6  -2    0.04    0.03
  10   6  -2    0.00    0.04
 -10  -6   2    0.00    0.04
 -10  -6   2    0.02    0.04
 -10  -6   2   -0.03    0.04
   9   6  -2    0.09    0.03
   9   6  -2    0.06    0.04
  -9  -6   2    0.01    0.04
  -9  -6   2    0.02    0.04
  -9  -6   2    0.07    0.05
   8   6  -2    0.04    0.03
   8   6  -2    0.04    0.04
  -8  -6   2    0.04    0.04
  -8  -6   2   -0.01    0.04
  -8  -6   2    0.00    0.04
   7   6  -2    0.12    0.04
   7   6  -2    0.11    0.04
  -7  -6   2    0.14    0.04
  -7  -6   2    0.21    0.04
  -7  -6   2    0.10    0.04
  -7  -6   2    0.17    0.05
   6   6  -2    2.59    0.12
   6   6  -2    2.68    0.12
  -6  -6   2    2.74    0.12
  -6  -6   2    2.77    0.13
  -6  -6   2    2.62    0.13
  -6  -6   2    2.77    0.12
   5   6  -2    0.02    0.02
   5   6  -2    0.13    0.03
   5   6  -2    0.05    0.03
   5   6  -2    0.02    0.03
  -5  -6   2    0.02    0.02
  -5  -6   2    0.00    0.02
  -5  -6   2    0.13    0.04
  -5  -6   2    0.04    0.03
  -5  -6   2    0.05    0.03
   4   6  -2    3.17    0.12
   4   6  -2    3.03    0.12
   4   6  -2    3.10    0.12
   4   6  -2    3.24    0.14
  -4  -6   2    3.18    0.13
  -4  -6   2    3.09    0.12
  -4  -6   2    3.32    0.14
  -4  -6   2    3.19    0.12
   3   6  -2    5.77    0.21
   3   6  -2    7.08    0.20
   3   6  -2    7.10    0.22
   3   6  -2    6.89    0.24
   3   6  -2    7.23    0.21
  -3  -6   2    6.89    0.20
  -3  -6   2    6.96    0.24
  -3  -6   2    7.13    0.22
  -3  -6   2    7.13    0.20
  -3  -6   2    7.08    0.22
   2   6  -2    7.58    0.22
   2   6  -2    7.28    0.22
   2   6  -2    7.68    0.22
   2   6  -2    7.20    0.24
  -2  -6   2    7.26    0.24
  -2  -6   2    7.20    0.23
   1   6  -2    0.31    0.03
   1   6  -2    0.25    0.04
   1   6  -2    0.26    0.03
   1   6  -2    0.22    0.03
  -1  -6   2    0.23    0.03
  -1  -6   2    0.26    0.03
   0   6  -2   43.74    1.35
   0   6  -2   43.07    1.12
   0   6  -2   43.41    1.19
   0  -6   2   44.34    1.11
   0  -6   2   43.19    1.20
  -1   6  -2    5.68    0.19
  -1   6  -2    6.00    0.18
  -1   6  -2    5.56    0.16
  -1   6  -2    5.87    0.22
   1  -6   2    5.90    0.18
  -2   6  -2    5.91    0.16
  -2   6  -2    6.20    0.20
  -2   6  -2    5.60    0.22
  -2   6  -2    5.88    0.19
   2  -6   2    5.97    0.18
  -3   6  -2    0.01    0.02
  -3   6  -2    0.05    0.01
  -3   6  -2    0.00    0.02
  -3   6  -2    0.01    0.02
   3  -6   2   -0.01    0.01
  -4   6  -2    0.17    0.01
  -4   6  -2    0.15    0.03
  -4   6  -2    0.14    0.03
  -4   6  -2    0.13    0.03
   4  -6   2    0.16    0.02
  -5   6  -2    2.56    0.11
  -5   6  -2    2.68    0.12
   5  -6   2    2.61    0.10
  -6   6  -2    0.10    0.03
  -6   6  -2    0.02    0.02
  -6   6  -2    0.03    0.03
   6  -6   2    0.04    0.02
  -7   6  -2    0.46    0.06
  -7   6  -2    0.56    0.06
  -7   6  -2    0.45    0.06
   7  -6   2    0.49    0.04
  -8   6  -2    0.49    0.06
  -8   6  -2    0.44    0.06
   8  -6   2    0.48    0.04
  -9   6  -2    0.38    0.06
  -9   6  -2    0.25    0.05
   9  -6   2    0.34    0.04
 -10   6  -2    0.01    0.04
 -10   6  -2    0.08    0.04
  10  -6   2    0.01    0.02
 -11   6  -2    0.08    0.04
 -11   6  -2    0.03    0.04
  11  -6   2    0.03    0.02
 -12   6  -2   -0.02    0.04
  13   5  -2   -0.02    0.05
 -13  -5   2   -0.01    0.04
  12   5  -2    0.01    0.04
 -12  -5   2    0.00    0.03
 -12  -5   2    0.08    0.05
 -11  -5   2    0.20    0.06
 -11  -5   2    0.25    0.06
 -11  -5   2    0.32    0.07
  10   5  -2    0.01    0.03
  10   5  -2    0.10    0.05
 -10  -5   2    0.06    0.04
 -10  -5   2    0.03    0.04
 -10  -5   2    0.07    0.04
   9   5  -2    3.44    0.16
   9   5  -2    3.22    0.15
  -9  -5   2    3.57    0.16
  -9  -5   2    3.69    0.17
  -9  -5   2    3.85    0.17
   8   5  -2    0.00    0.03
   8   5  -2    0.02    0.03
  -8  -5   2   -0.04    0.03
  -8  -5   2   -0.05    0.03
  -8  -5   2   -0.01    0.03
   7   5  -2    0.51    0.06
   7   5  -2    0.59    0.06
  -7  -5   2    0.53    0.07
  -7  -5   2    0.50    0.05
  -7  -5   2    0.51    0.06
  -7  -5   2    0.49    0.06
   6   5  -2    8.55    0.26
   6   5  -2    8.66    0.25
   6   5  -2    8.27    0.30
  -6  -5   2    8.27    0.25
  -6  -5   2    8.45    0.27
  -6  -5   2    8.97    0.30
  -6  -5   2    8.83    0.28
  -6  -5   2    8.54    0.25
   5   5  -2    0.17    0.03
   5   5  -2    0.20    0.04
   5   5  -2    0.22    0.03
  -5  -5   2    0.17    0.03
  -5  -5   2    0.18    0.04
  -5  -5   2    0.18    0.04
  -5  -5   2    0.17    0.04
  -5  -5   2    0.21    0.03
   4   5  -2   -0.02    0.01
   4   5  -2    0.01    0.02
   4   5  -2   -0.02    0.01
   4   5  -2   -0.04    0.02
  -4  -5   2   -0.02    0.02
  -4  -5   2    0.00    0.01
  -4  -5   2    0.01    0.02
  -4  -5   2    0.00    0.02
  -4  -5   2    0.02    0.02
  -4  -5   2   -0.04    0.02
   3   5  -2   15.37    0.41
   3   5  -2   14.99    0.45
   3   5  -2   15.02    0.42
   3   5  -2   15.45    0.40
  -3  -5   2   14.57    0.41
  -3  -5   2   14.89    0.42
  -3  -5   2   14.77    0.45
   2   5  -2    6.60    0.22
   2   5  -2    6.54    0.20
   2   5  -2    6.73    0.20
   2   5  -2    6.72    0.19
   2   5  -2    6.71    0.25
  -2  -5   2    6.71    0.20
  -2  -5   2    6.68    0.20
  -2  -5   2    6.71    0.25
  -2  -5   2    6.82    0.22
   1   5  -2   37.46    0.95
   1   5  -2   36.82    1.01
   1   5  -2   37.47    0.96
   1   5  -2   37.65    0.93
   1   5  -2   36.88    1.15
   1   5  -2   37.61    0.96
  -1  -5   2   37.39    0.96
  -1  -5   2   35.67    1.02
  -1  -5   2   36.22    0.95
   0   5  -2    1.26    0.07
   0   5  -2    1.33    0.05
   0   5  -2    1.22    0.06
   0   5  -2    1.30    0.05
   0   5  -2    1.22    0.06
   0  -5   2    1.32    0.05
   0  -5   2    1.22    0.06
   0  -5   2    1.20    0.06
  -1   5  -2    1.38    0.07
  -1   5  -2    1.39    0.05
  -1   5  -2    1.25    0.07
  -1   5  -2    1.39    0.06
  -1   5  -2    1.41    0.05
   1  -5   2    1.35    0.06
   1  -5   2    1.39    0.05
  -2   5  -2   43.31    1.03
  -2   5  -2   44.42    1.39
  -2   5  -2   46.61    1.23
  -2   5  -2   45.33    1.16
  -2   5  -2   46.23    1.15
   2  -5   2   45.72    1.15
   2  -5   2   45.53    1.13
  -3   5  -2    1.00    0.06
  -3   5  -2    0.96    0.06
  -3   5  -2    1.02    0.06
  -3   5  -2    0.97    0.04
  -3   5  -2    0.99    0.04
   3  -5   2    1.11    0.05
  -4   5  -2    0.23    0.03
  -4   5  -2    0.23    0.03
  -4   5  -2    0.22    0.03
   4  -5   2    0.26    0.03
  -5   5  -2   10.32    0.31
  -5   5  -2   10.49    0.35
   5  -5   2   10.49    0.28
  -6   5  -2    1.01    0.07
  -6   5  -2    1.09    0.07
  -6   5  -2    1.00    0.07
   6  -5   2    1.01    0.05
  -7   5  -2    0.26    0.05
  -7   5  -2    0.25    0.04
  -7   5  -2    0.17    0.03
   7  -5   2    0.20    0.03
  -8   5  -2    0.75    0.07
  -8   5  -2    0.87    0.07
   8  -5   2    0.90    0.05
  -9   5  -2    0.00    0.04
  -9   5  -2   -0.03    0.03
   9  -5   2    0.02    0.02
 -10   5  -2    0.28    0.06
 -10   5  -2    0.27    0.06
  10  -5   2    0.23    0.03
 -11   5  -2    0.05    0.04
 -11   5  -2    0.05    0.04
  11  -5   2    0.01    0.02
 -12   5  -2   -0.06    0.04
 -13   5  -2    0.01    0.05
 -14   5  -2    0.02    0.05
  13   4  -2    0.03    0.05
 -13  -4   2    0.11    0.06
 -13  -4   2    0.08    0.04
  12   4  -2    0.25    0.06
 -12  -4   2    0.20    0.05
 -12  -4   2    0.19    0.06
  11   4  -2    0.23    0.06
  11   4  -2    0.12    0.04
 -11  -4   2    0.17    0.05
 -11  -4   2    0.19    0.06
 -11  -4   2    0.20    0.05
  10   4  -2    0.67    0.07
  10   4  -2    0.87    0.09
 -10  -4   2    0.78    0.08
 -10  -4   2    1.04    0.09
 -10  -4   2    1.01    0.10
   9   4  -2   -0.01    0.02
   9   4  -2   -0.02    0.03
  -9  -4   2   -0.03    0.03
  -9  -4   2   -0.02    0.03
  -9  -4   2   -0.02    0.04
   8   4  -2    0.79    0.06
   8   4  -2    0.80    0.07
  -8  -4   2    0.73    0.07
  -8  -4   2    0.85    0.07
  -8  -4   2    0.79    0.08
   7   4  -2    1.87    0.10
   7   4  -2    1.73    0.09
  -7  -4   2    1.80    0.09
  -7  -4   2    1.84    0.10
  -7  -4   2    1.73    0.10
  -7  -4   2    1.96    0.11
  -7  -4   2    1.89    0.10
   6   4  -2    4.65    0.16
   6   4  -2    4.74    0.16
   6   4  -2    4.64    0.19
  -6  -4   2    4.48    0.15
  -6  -4   2    4.69    0.18
  -6  -4   2    4.63    0.17
  -6  -4   2    4.68    0.17
  -6  -4   2    4.50    0.15
   5   4  -2   20.33    0.52
   5   4  -2   20.46    0.61
   5   4  -2   20.91    0.54
  -5  -4   2   20.64    0.55
  -5  -4   2   21.12    0.57
  -5  -4   2   20.75    0.61
  -5  -4   2   20.63    0.53
   4   4  -2   20.92    0.61
   4   4  -2   22.18    0.55
   4   4  -2   21.13    0.59
  -4  -4   2   21.68    0.59
  -4  -4   2   21.06    0.57
  -4  -4   2   21.03    0.62
   3   4  -2    7.10    0.22
   3   4  -2    7.15    0.20
   3   4  -2    6.60    0.23
  -3  -4   2    7.14    0.23
  -3  -4   2    7.09    0.21
  -3  -4   2    7.07    0.21
   2   4  -2   17.70    0.51
   2   4  -2   17.70    0.46
   2   4  -2   17.50    0.48
   2   4  -2   18.09    0.48
   2   4  -2   17.74    0.57
  -2  -4   2   18.14    0.48
  -2  -4   2   17.37    0.47
  -2  -4   2   18.32    0.51
  -2  -4   2   18.25    0.57
   1   4  -2   11.30    0.30
   1   4  -2   10.71    0.30
   1   4  -2   11.00    0.37
   1   4  -2   11.02    0.32
   1   4  -2   10.87    0.30
  -1  -4   2   11.11    0.36
  -1  -4   2   10.97    0.32
  -1  -4   2   10.84    0.30
   0   4  -2    9.26    0.26
   0   4  -2   10.16    0.32
   0   4  -2    9.53    0.26
   0   4  -2    9.23    0.26
   0   4  -2    9.65    0.28
   0  -4   2    9.65    0.28
   0  -4   2    9.70    0.32
   0  -4   2    9.29    0.26
  -1   4  -2    0.10    0.02
  -1   4  -2    0.11    0.02
  -1   4  -2    0.08    0.01
   1  -4   2    0.13    0.02
   1  -4   2    0.12    0.01
  -2   4  -2    0.49    0.04
  -2   4  -2    0.53    0.04
  -2   4  -2    0.45    0.02
  -2   4  -2    0.48    0.03
   2  -4   2    0.50    0.02
   2  -4   2    0.41    0.03
  -3   4  -2    0.25    0.03
  -3   4  -2    0.26    0.03
  -3   4  -2    0.23    0.03
  -3   4  -2    0.36    0.02
   3  -4   2    0.24    0.02
   3  -4   2    0.25    0.02
  -4   4  -2    0.00    0.01
  -4   4  -2    0.03    0.01
  -4   4  -2   -0.01    0.01
   4  -4   2    0.01    0.01
   4  -4   2    0.00    0.01
  -5   4  -2   10.23    0.34
  -5   4  -2   10.70    0.30
  -5   4  -2   10.80    0.31
   5  -4   2   10.43    0.28
   5  -4   2   10.41    0.30
  -6   4  -2    0.11    0.02
  -6   4  -2    0.15    0.03
  -6   4  -2    0.08    0.03
  -6   4  -2    0.12    0.03
   6  -4   2    0.11    0.02
  -7   4  -2    0.87    0.07
  -7   4  -2    0.87    0.07
   7  -4   2    0.98    0.05
  -8   4  -2    0.04    0.03
  -8   4  -2    0.03    0.04
   8  -4   2    0.07    0.02
  -9   4  -2    2.63    0.14
  -9   4  -2    2.75    0.13
   9  -4   2    2.72    0.10
 -10   4  -2    0.19    0.05
 -10   4  -2    0.19    0.05
  10  -4   2    0.22    0.03
 -11   4  -2   -0.04    0.04
  11  -4   2   -0.01    0.02
 -12   4  -2    0.03    0.05
 -13   4  -2   -0.03    0.04
 -14   4  -2    0.08    0.05
  13   3  -2   -0.10    0.04
 -13  -3   2    0.01    0.05
 -13  -3   2   -0.03    0.04
  12   3  -2    0.05    0.05
 -12  -3   2   -0.02    0.04
 -12  -3   2    0.02    0.05
  11   3  -2    0.25    0.06
  11   3  -2    0.20    0.04
 -11  -3   2    0.37    0.07
 -11  -3   2    0.26    0.05
 -11  -3   2    0.27    0.06
  10   3  -2    0.20    0.05
  10   3  -2    0.17    0.04
 -10  -3   2    0.11    0.05
 -10  -3   2    0.19    0.04
 -10  -3   2    0.19    0.05
   9   3  -2    0.58    0.05
   9   3  -2    0.77    0.07
  -9  -3   2    0.54    0.06
  -9  -3   2    0.73    0.08
  -9  -3   2    0.62    0.07
   8   3  -2    2.15    0.11
   8   3  -2    1.96    0.09
  -8  -3   2    2.34    0.12
  -8  -3   2    2.08    0.11
  -8  -3   2    2.33    0.11
   7   3  -2    0.72    0.06
   7   3  -2    0.67    0.06
   7   3  -2    0.71    0.05
  -7  -3   2    0.76    0.06
  -7  -3   2    0.66    0.06
  -7  -3   2    0.56    0.05
  -7  -3   2    0.76    0.05
   6   3  -2   14.23    0.45
   6   3  -2   14.53    0.39
   6   3  -2   14.69    0.39
  -6  -3   2   14.61    0.41
  -6  -3   2   14.80    0.45
  -6  -3   2   14.39    0.38
  -6  -3   2   14.17    0.40
   5   3  -2    0.44    0.05
   5   3  -2    0.52    0.04
   5   3  -2    0.38    0.04
   5   3  -2    0.44    0.03
  -5  -3   2    0.39    0.04
  -5  -3   2    0.37    0.04
  -5  -3   2    0.38    0.04
  -5  -3   2    0.44    0.04
   4   3  -2    0.46    0.03
   4   3  -2    0.51    0.04
   4   3  -2    0.50    0.04
  -4  -3   2    0.54    0.04
  -4  -3   2    0.58    0.04
  -4  -3   2    0.54    0.04
   3   3  -2    3.29    0.10
   3   3  -2    3.22    0.13
   3   3  -2    3.31    0.12
   3   3  -2    3.35    0.12
  -3  -3   2    3.49    0.11
  -3  -3   2    3.11    0.13
  -3  -3   2    3.32    0.12
  -3  -3   2    3.36    0.12
  -3  -3   2    3.35    0.11
   2   3  -2   68.42    1.71
   2   3  -2   69.10    2.11
   2   3  -2   70.98    1.87
   2   3  -2   70.81    1.79
   2   3  -2   70.37    1.79
  -2  -3   2   68.75    1.79
  -2  -3   2   70.70    2.12
  -2  -3   2   70.98    1.89
   1   3  -2   19.57    0.62
   1   3  -2   19.66    0.52
   1   3  -2   20.19    0.55
  -1  -3   2   19.76    0.62
  -1  -3   2   20.13    0.57
  -1  -3   2   18.88    0.52
  -1  -3   2   20.27    0.55
   0   3  -2    6.36    0.19
   0   3  -2    6.35    0.18
   0   3  -2    6.26    0.22
   0   3  -2    6.33    0.17
   0  -3   2    6.09    0.21
   0  -3   2    6.63    0.19
   0  -3   2    6.13    0.17
  -1   3  -2   37.52    1.00
  -1   3  -2   38.14    0.94
  -1   3  -2   36.56    1.13
  -1   3  -2   36.62    0.94
   1  -3   2   36.78    1.12
   1  -3   2   36.68    0.91
   1  -3   2   36.34    0.94
  -2   3  -2   75.07    2.32
  -2   3  -2   78.07    2.06
  -2   3  -2   76.63    1.93
  -2   3  -2   78.29    1.96
   2  -3   2   78.95    1.96
   2  -3   2   75.82    1.88
  -3   3  -2   12.22    0.33
  -3   3  -2   12.04    0.38
  -3   3  -2   12.26    0.35
  -3   3  -2   11.71    0.33
   3  -3   2   12.26    0.32
   3  -3   2   11.93    0.31
  -4   3  -2    5.55    0.19
  -4   3  -2    5.37    0.17
   4  -3   2    5.28    0.15
   4  -3   2    5.42    0.16
  -5   3  -2    1.64    0.08
  -5   3  -2    1.96    0.08
  -5   3  -2    1.76    0.08
   5  -3   2    1.78    0.06
  -6   3  -2    0.31    0.03
  -6   3  -2    0.33    0.04
  -6   3  -2    0.34    0.04
  -6   3  -2    0.35    0.04
   6  -3   2    0.33    0.03
   6  -3   2    0.34    0.04
  -7   3  -2    0.02    0.03
  -7   3  -2    0.04    0.03
   7  -3   2    0.08    0.02
  -8   3  -2    1.72    0.10
  -8   3  -2    1.82    0.10
   8  -3   2    1.84    0.07
  -9   3  -2    2.08    0.12
  -9   3  -2    1.99    0.11
   9  -3   2    1.90    0.08
 -10   3  -2    0.01    0.04
  10  -3   2    0.00    0.02
 -11   3  -2   -0.03    0.04
  11  -3   2    0.01    0.02
 -12   3  -2   -0.03    0.04
 -13   3  -2   -0.02    0.04
 -14   3  -2    0.03    0.05
  14   2  -2   -0.05    0.05
 -14  -2   2   -0.03    0.04
 -14  -2   2    0.02    0.04
  13   2  -2    0.03    0.05
 -13  -2   2    0.11    0.05
 -13  -2   2    0.01    0.04
  12   2  -2    0.09    0.05
 -12  -2   2    0.13    0.05
 -12  -2   2    0.09    0.04
  11   2  -2    0.01    0.02
  11   2  -2    0.02    0.04
 -11  -2   2    0.00    0.04
 -11  -2   2    0.00    0.03
  10   2  -2    0.13    0.05
  10   2  -2    0.15    0.03
 -10  -2   2    0.21    0.04
 -10  -2   2    0.16    0.05
 -10  -2   2    0.21    0.05
   9   2  -2    0.12    0.03
   9   2  -2    0.18    0.04
  -9  -2   2    0.15    0.04
  -9  -2   2    0.18    0.05
  -9  -2   2    0.12    0.04
   8   2  -2    0.01    0.03
   8   2  -2    0.00    0.02
   8   2  -2    0.00    0.02
  -8  -2   2    0.01    0.03
  -8  -2   2    0.05    0.03
  -8  -2   2   -0.01    0.02
   7   2  -2    0.87    0.07
   7   2  -2    0.79    0.06
   7   2  -2    0.89    0.05
  -7  -2   2    0.79    0.05
  -7  -2   2    0.96    0.07
  -7  -2   2    0.80    0.06
  -7  -2   2    0.94    0.06
   6   2  -2    0.15    0.02
   6   2  -2    0.05    0.03
   6   2  -2    0.10    0.03
  -6  -2   2    0.11    0.03
  -6  -2   2    0.12    0.03
  -6  -2   2    0.10    0.02
   5   2  -2   30.99    0.82
   5   2  -2   29.50    0.87
   5   2  -2   31.21    0.76
   5   2  -2   31.16    0.86
  -5  -2   2   30.43    0.82
  -5  -2   2   30.22    0.80
   4   2  -2   17.69    0.50
   4   2  -2   17.32    0.44
   4   2  -2   17.08    0.48
   4   2  -2   16.79    0.50
  -4  -2   2   16.93    0.46
  -4  -2   2   17.19    0.48
  -4  -2   2   17.54    0.50
  -4  -2   2   17.92    0.55
   3   2  -2   73.16    2.17
   3   2  -2   68.58    2.04
   3   2  -2   72.08    1.86
   3   2  -2   74.24    1.86
   3   2  -2   71.70    1.76
   3   2  -2   74.28    1.94
  -3  -2   2   72.90    1.96
  -3  -2   2   71.47    1.86
  -3  -2   2   71.85    2.18
  -3  -2   2   72.84    1.86
   2   2  -2    4.71    0.16
   2   2  -2    4.74    0.14
   2   2  -2    4.49    0.13
   2   2  -2    4.52    0.15
   2   2  -2    4.85    0.15
   2   2  -2    4.64    0.14
  -2  -2   2    4.67    0.15
  -2  -2   2    4.70    0.14
  -2  -2   2    4.57    0.16
  -2  -2   2    4.76    0.14
   1   2  -2   81.11    2.26
   1   2  -2   76.89    2.36
   1   2  -2   80.14    2.09
   1   2  -2   78.25    2.00
  -1  -2   2   79.88    2.36
  -1  -2   2   77.39    2.24
  -1  -2   2   80.53    2.12
  -1  -2   2   75.26    2.00
   0   2  -2   23.54    0.62
   0   2  -2   22.84    0.71
   0   2  -2   23.01    0.62
   0  -2   2   23.40    0.63
   0  -2   2   22.71    0.59
   0  -2   2   22.72    0.66
  -1   2  -2  163.10    4.33
  -1   2  -2  158.87    4.07
  -1   2  -2  151.63    4.89
   1  -2   2  167.96    4.32
   1  -2   2  161.90    4.13
   1  -2   2  161.17    4.86
  -2   2  -2    3.74    0.12
  -2   2  -2    3.53    0.11
  -2   2  -2    3.73    0.13
   2  -2   2    4.03    0.13
   2  -2   2    3.63    0.11
   2  -2   2    3.62    0.11
  -3   2  -2    3.30    0.12
  -3   2  -2    3.44    0.11
  -3   2  -2    3.40    0.11
   3  -2   2    3.32    0.11
   3  -2   2    3.39    0.10
   3  -2   2    3.42    0.10
  -4   2  -2   19.47    0.49
  -4   2  -2   18.73    0.51
  -4   2  -2   17.63    0.58
   4  -2   2   18.61    0.47
   4  -2   2   19.11    0.50
  -5   2  -2    0.15    0.03
  -5   2  -2    0.15    0.02
   5  -2   2    0.13    0.02
  -6   2  -2    0.39    0.04
  -6   2  -2    0.44    0.04
  -6   2  -2    0.42    0.05
   6  -2   2    0.42    0.04
   6  -2   2    0.40    0.03
  -7   2  -2    3.52    0.13
  -7   2  -2    3.61    0.15
   7  -2   2    3.58    0.11
  -8   2  -2    0.85    0.07
  -8   2  -2    0.89    0.07
   8  -2   2    0.85    0.05
  -9   2  -2    0.12    0.04
   9  -2   2    0.09    0.02
 -10   2  -2    0.20    0.06
  10  -2   2    0.14    0.03
 -11   2  -2    0.03    0.04
  11  -2   2    0.04    0.02
 -12   2  -2    0.05    0.05
 -13   2  -2    0.04    0.05
 -14   2  -2    0.03    0.05
  14   1  -2   -0.05    0.05
 -14  -1   2    0.00    0.04
 -14  -1   2    0.06    0.05
  13   1  -2    0.02    0.05
 -13  -1   2    0.05    0.04
 -13  -1   2    0.01    0.04
  12   1  -2    0.00    0.02
  12   1  -2    0.00    0.04
 -12  -1   2    0.04    0.04
 -12  -1   2    0.00    0.03
  11   1  -2    0.00    0.04
  11   1  -2    0.03    0.02
 -11  -1   2    0.04    0.04
 -11  -1   2    0.03    0.03
  10   1  -2    0.60    0.05
  10   1  -2    0.56    0.07
 -10  -1   2    0.70    0.08
 -10  -1   2    0.65    0.07
 -10  -1   2    0.73    0.08
   9   1  -2    0.22    0.05
   9   1  -2    0.27    0.03
  -9  -1   2    0.24    0.04
  -9  -1   2    0.16    0.04
  -9  -1   2    0.24    0.05
   8   1  -2    2.20    0.12
   8   1  -2    2.26    0.08
   8   1  -2    2.15    0.10
  -8  -1   2    2.36    0.11
  -8  -1   2    2.36    0.11
  -8  -1   2    2.24    0.11
   7   1  -2    6.82    0.21
   7   1  -2    6.87    0.25
   7   1  -2    6.81    0.19
   7   1  -2    6.85    0.21
  -7  -1   2    6.94    0.22
  -7  -1   2    6.94    0.21
  -7  -1   2    7.06    0.22
   6   1  -2    2.96    0.09
   6   1  -2    2.89    0.09
   6   1  -2    2.87    0.12
  -6  -1   2    2.73    0.11
  -6  -1   2    2.93    0.11
   5   1  -2    0.37    0.02
   5   1  -2    0.42    0.04
   5   1  -2    0.48    0.04
  -5  -1   2    0.41    0.04
  -5  -1   2    0.46    0.03
  -5  -1   2    0.43    0.04
   4   1  -2   30.87    0.82
   4   1  -2   29.52    0.76
   4   1  -2   30.69    0.85
   4   1  -2   33.63    0.87
   4   1  -2   29.88    0.87
  -4  -1   2   30.62    0.94
  -4  -1   2   30.95    0.82
   3   1  -2   13.65    0.38
   3   1  -2   13.17    0.38
   3   1  -2   12.98    0.34
   3   1  -2   13.45    0.37
   3   1  -2   13.39    0.37
  -3  -1   2   13.40    0.42
  -3  -1   2   13.29    0.37
  -3  -1   2   13.38    0.37
   2   1  -2   50.45    1.51
   2   1  -2   49.31    1.29
   2   1  -2   49.18    1.43
   2   1  -2   50.80    1.29
   2   1  -2   51.34    1.34
  -2  -1   2   49.83    1.29
  -2  -1   2   49.92    1.51
   1   1  -2   50.99    1.30
   1   1  -2   52.47    1.35
   1   1  -2   50.51    1.53
   1   1  -2   49.79    1.45
  -1  -1   2   49.55    1.45
  -1  -1   2   51.53    1.30
  -1  -1   2   50.76    1.53
   0   1  -2  136.29    3.91
   0   1  -2  137.99    3.54
   0   1  -2  130.18    4.17
   0   1  -2  143.37    3.71
   0   1  -2  138.26    3.68
   0  -1   2  134.43    3.51
   0  -1   2  139.98    3.91
  -1   1  -2  949.40   26.43
  -1   1  -2  928.69   25.81
  -1   1  -2  794.06   28.56
  -1   1  -2 1000.00   24.69
   1  -1   2  807.12   28.40
   1  -1   2  899.72   26.52
   1  -1   2  911.16   24.45
  -2   1  -2    1.97    0.07
  -2   1  -2    1.97    0.06
  -2   1  -2    2.26    0.08
   2  -1   2    2.15    0.08
   2  -1   2    2.05    0.06
   2  -1   2    1.97    0.07
   2  -1   2    2.06    0.07
  -3   1  -2    2.56    0.09
  -3   1  -2    2.65    0.10
  -3   1  -2    2.60    0.08
   3  -1   2    2.68    0.09
   3  -1   2    2.61    0.08
   3  -1   2    2.63    0.08
  -4   1  -2   12.35    0.36
  -4   1  -2   12.88    0.41
  -4   1  -2   13.62    0.34
   4  -1   2   13.00    0.33
   4  -1   2   12.77    0.37
  -5   1  -2    7.05    0.22
  -5   1  -2    6.84    0.19
  -5   1  -2    6.80    0.23
   5  -1   2    7.09    0.19
  -6   1  -2    0.01    0.02
  -6   1  -2    0.01    0.02
   6  -1   2    0.03    0.01
  -7   1  -2    1.40    0.08
  -7   1  -2    1.45    0.07
   7  -1   2    1.37    0.07
   7  -1   2    1.44    0.06
  -8   1  -2    0.05    0.02
  -8   1  -2   -0.01    0.03
   8  -1   2    0.01    0.02
   8  -1   2    0.00    0.02
  -9   1  -2   -0.01    0.03
   9  -1   2   -0.01    0.02
 -10   1  -2    0.03    0.04
  10  -1   2    0.10    0.03
 -11   1  -2    0.02    0.04
  11  -1   2   -0.02    0.02
 -12   1  -2   -0.04    0.04
 -13   1  -2    0.00    0.05
 -14   1  -2    0.06    0.05
 -14   0   2    0.12    0.05
  13   0  -2    0.11    0.05
 -13   0   2    0.02    0.04
 -13   0   2    0.01    0.04
  12   0  -2    0.03    0.05
  12   0  -2    0.01    0.02
 -12   0   2   -0.02    0.03
 -12   0   2   -0.01    0.03
  11   0  -2    0.30    0.04
  11   0  -2    0.39    0.06
 -11   0   2    0.27    0.06
 -11   0   2    0.26    0.05
  10   0  -2    0.08    0.02
  10   0  -2    0.08    0.04
 -10   0   2    0.03    0.04
 -10   0   2    0.06    0.04
 -10   0   2    0.07    0.03
   9   0  -2    0.36    0.05
   9   0  -2    0.31    0.03
  -9   0   2    0.35    0.05
  -9   0   2    0.37    0.05
  -9   0   2    0.29    0.05
   8   0  -2    0.88    0.04
   8   0  -2    0.83    0.07
   8   0  -2    0.87    0.07
  -8   0   2    0.95    0.07
  -8   0   2    1.07    0.07
  -8   0   2    0.74    0.06
   7   0  -2    7.26    0.20
   7   0  -2    7.34    0.26
  -7   0   2    7.45    0.23
  -7   0   2    7.55    0.23
  -7   0   2    7.52    0.22
   6   0  -2   15.09    0.45
   6   0  -2   15.45    0.44
   6   0  -2   14.97    0.38
  -6   0   2   14.79    0.40
  -6   0   2   15.63    0.42
  -6   0   2   15.82    0.44
   5   0  -2   49.32    1.27
   5   0  -2   50.59    1.19
   5   0  -2   47.50    1.19
   5   0  -2   49.69    1.32
  -5   0   2   49.92    1.27
  -5   0   2   47.24    1.24
  -5   0   2   46.77    1.46
   4   0  -2   17.88    0.45
   4   0  -2   18.64    0.51
   4   0  -2   17.90    0.50
   4   0  -2   18.69    0.50
  -4   0   2   17.81    0.56
  -4   0   2   18.60    0.50
  -4   0   2   18.48    0.50
   3   0  -2    7.26    0.21
   3   0  -2    7.38    0.21
   3   0  -2    7.11    0.21
   3   0  -2    6.86    0.18
  -3   0   2    7.02    0.22
  -3   0   2    7.07    0.21
   2   0  -2  315.76    8.12
   2   0  -2  307.96    9.14
   2   0  -2  306.99    7.82
  -2   0   2  308.39    7.83
  -2   0   2  287.34    9.16
   1   0  -2    0.12    0.01
   1   0  -2    0.13    0.01
   1   0  -2    0.12    0.01
  -1   0   2    0.11    0.01
  -1   0   2    0.11    0.01
  -1   0   2    0.10    0.01
  -1   0   2    0.13    0.01
   0   0  -2   89.47    2.59
   0   0  -2   86.94    2.23
   0   0  -2   86.81    2.47
   0   0  -2   87.68    2.32
   0   0   2   84.16    2.47
   0   0   2   87.06    2.31
   0   0   2   85.53    2.22
   0   0   2   81.31    2.58
  -1   0  -2   46.13    1.18
  -1   0  -2   45.13    1.30
   1   0   2   45.96    1.18
   1   0   2   45.88    1.30
   1   0   2   47.24    1.39
  -2   0  -2   14.42    0.40
  -2   0  -2   14.18    0.46
  -2   0  -2   15.02    0.42
  -2   0  -2   14.79    0.41
   2   0   2   15.16    0.43
   2   0   2   15.15    0.40
   2   0   2   15.12    0.46
   2   0   2   14.74    0.37
  -3   0  -2   20.10    0.56
  -3   0  -2   20.62    0.58
  -3   0  -2   21.54    0.53
  -3   0  -2   20.88    0.65
   3   0   2   21.51    0.61
   3   0   2   21.88    0.56
   3   0   2   20.87    0.53
  -4   0  -2   11.36    0.33
  -4   0  -2   11.39    0.33
  -4   0  -2   11.59    0.37
  -4   0  -2   11.86    0.30
   4   0   2   11.35    0.34
   4   0   2   11.37    0.30
  -5   0  -2    4.36    0.14
  -5   0  -2    3.98    0.15
  -5   0  -2    4.14    0.16
   5   0   2    4.40    0.13
  -6   0  -2    0.66    0.05
  -6   0  -2    0.72    0.05
  -6   0  -2    0.66    0.05
   6   0   2    0.66    0.05
   6   0   2    0.69    0.04
  -7   0  -2    3.19    0.12
  -7   0  -2    3.01    0.13
   7   0   2    3.27    0.11
   7   0   2    3.22    0.12
  -8   0  -2    1.10    0.08
  -8   0  -2    1.06    0.07
   8   0   2    0.95    0.06
   8   0   2    1.10    0.07
  -9   0  -2    0.19    0.04
  -9   0  -2    0.19    0.05
   9   0   2    0.18    0.03
   9   0   2    0.22    0.04
 -10   0  -2    0.18    0.05
 -10   0  -2    0.15    0.04
  10   0   2    0.28    0.05
  10   0   2    0.16    0.03
 -11   0  -2   -0.04    0.04
  11   0   2    0.02    0.03
 -12   0  -2    0.00    0.05
 -13   0  -2   -0.03    0.05
 -14   1   2    0.04    0.05
 -13   1   2    0.00    0.04
  12  -1  -2   -0.01    0.02
 -12   1   2    0.05    0.04
  11  -1  -2    0.48    0.06
  11  -1  -2    0.44    0.04
 -11   1   2    0.59    0.08
 -11   1   2    0.48    0.06
  10  -1  -2   -0.01    0.01
  10  -1  -2    0.04    0.04
 -10   1   2   -0.04    0.03
 -10   1   2    0.02    0.03
   9  -1  -2    0.39    0.05
   9  -1  -2    0.31    0.03
   9  -1  -2    0.32    0.05
  -9   1   2    0.28    0.04
  -9   1   2    0.35    0.05
  -9   1   2    0.32    0.05
   8  -1  -2    0.14    0.02
  -8   1   2    0.10    0.03
  -8   1   2    0.22    0.04
  -8   1   2    0.12    0.03
   7  -1  -2    8.61    0.23
  -7   1   2    9.25    0.25
  -7   1   2    8.87    0.27
  -7   1   2    9.18    0.26
   6  -1  -2    0.95    0.03
   6  -1  -2    1.08    0.06
  -6   1   2    1.14    0.06
  -6   1   2    1.13    0.06
   5  -1  -2   17.56    0.49
  -5   1   2   18.03    0.49
  -5   1   2   17.44    0.47
   4  -1  -2   16.65    0.44
   4  -1  -2   15.68    0.44
  -4   1   2   16.25    0.44
   3  -1  -2    2.81    0.08
   3  -1  -2    2.86    0.09
   3  -1  -2    2.77    0.09
  -3   1   2    2.93    0.10
  -3   1   2    2.82    0.09
   2  -1  -2   10.77    0.29
   2  -1  -2   10.64    0.33
   2  -1  -2   10.44    0.32
   2  -1  -2   10.80    0.29
  -2   1   2   10.76    0.33
  -2   1   2   10.67    0.29
   1  -1  -2   62.29    1.76
   1  -1  -2   60.83    1.86
   1  -1  -2   63.30    1.58
  -1   1   2   63.00    1.57
  -1   1   2   59.71    1.87
   0  -1  -2   64.31    1.83
   0  -1  -2   65.08    1.65
   0   1   2   62.93    1.64
   0   1   2   64.81    1.82
   0   1   2   64.88    1.93
  -1  -1  -2   13.71    0.36
  -1  -1  -2   12.90    0.42
  -1  -1  -2   13.26    0.39
   1   1   2   13.40    0.39
   1   1   2   13.39    0.42
   1   1   2   13.32    0.35
  -2  -1  -2    0.55    0.03
  -2  -1  -2    0.48    0.03
  -2  -1  -2    0.49    0.03
   2   1   2    0.50    0.03
   2   1   2    0.52    0.03
   2   1   2    0.49    0.03
  -3  -1  -2   12.36    0.34
  -3  -1  -2   11.63    0.33
  -3  -1  -2   11.63    0.34
  -3  -1  -2   11.60    0.38
   3   1   2   11.80    0.36
   3   1   2   12.11    0.31
  -4  -1  -2   10.90    0.36
  -4  -1  -2   10.86    0.32
  -4  -1  -2   10.91    0.32
   4   1   2   11.32    0.29
  -5  -1  -2    0.00    0.01
  -5  -1  -2   -0.01    0.01
  -5  -1  -2   -0.01    0.01
  -5  -1  -2    0.01    0.02
   5   1   2    0.02    0.01
  -6  -1  -2    2.39    0.10
  -6  -1  -2    2.35    0.11
   6   1   2    2.48    0.09
   6   1   2    2.38    0.10
  -7  -1  -2    4.32    0.15
  -7  -1  -2    4.04    0.16
   7   1   2    4.37    0.15
   7   1   2    3.96    0.14
  -8  -1  -2    3.55    0.16
  -8  -1  -2    3.75    0.14
   8   1   2    3.75    0.14
   8   1   2    3.46    0.13
  -9  -1  -2    0.07    0.04
  -9  -1  -2    0.08    0.03
   9   1   2    0.07    0.03
   9   1   2    0.10    0.04
 -10  -1  -2    0.02    0.04
 -10  -1  -2    0.01    0.03
  10   1   2    0.01    0.04
  10   1   2   -0.01    0.02
 -11  -1  -2    0.08    0.05
 -11  -1  -2    0.04    0.04
  11   1   2    0.08    0.05
  11   1   2    0.02    0.03
 -12  -1  -2    0.06    0.06
 -13  -1  -2    0.01    0.05
 -12   2   2    0.02    0.04
  11  -2  -2    0.02    0.01
 -11   2   2    0.10    0.04
  10  -2  -2    0.10    0.04
  10  -2  -2    0.10    0.02
 -10   2   2    0.16    0.04
 -10   2   2    0.11    0.03
   9  -2  -2    0.44    0.02
  -9   2   2    0.51    0.06
  -9   2   2    0.50    0.05
  -9   2   2    0.57    0.06
  -8   2   2    5.74    0.18
  -8   2   2    5.59    0.19
  -8   2   2    5.91    0.19
  -7   2   2    7.58    0.23
  -7   2   2    7.54    0.22
   6  -2  -2    4.93    0.17
  -6   2   2    5.29    0.16
  -6   2   2    4.85    0.17
   5  -2  -2    3.06    0.11
  -5   2   2    3.02    0.11
   4  -2  -2    1.42    0.06
   4  -2  -2    1.32    0.04
   4  -2  -2    1.51    0.04
   4  -2  -2    1.42    0.06
  -4   2   2    1.44    0.06
   3  -2  -2   98.03    2.44
   3  -2  -2  100.33    2.34
   3  -2  -2   98.75    2.44
  -3   2   2   84.19    2.89
  -3   2   2   98.52    2.44
   2  -2  -2    2.78    0.10
   2  -2  -2    2.88    0.08
   2  -2  -2    2.84    0.09
   2  -2  -2    2.72    0.08
   2  -2  -2    2.93    0.10
  -2   2   2    2.61    0.09
  -2   2   2    2.65    0.10
  -2   2   2    2.81    0.09
   1  -2  -2    0.33    0.02
   1  -2  -2    0.33    0.02
  -1   2   2    0.31    0.02
  -1   2   2    0.36    0.03
   0  -2  -2    2.92    0.09
   0  -2  -2    2.92    0.11
   0  -2  -2    2.85    0.10
   0   2   2    3.00    0.11
   0   2   2    2.82    0.09
   0   2   2    3.18    0.09
  -1  -2  -2    3.13    0.12
  -1  -2  -2    3.14    0.11
  -1  -2  -2    3.09    0.10
  -1  -2  -2    3.14    0.09
   1   2   2    3.17    0.10
   1   2   2    2.64    0.11
   1   2   2    3.28    0.11
  -2  -2  -2   12.60    0.41
  -2  -2  -2   12.46    0.35
  -2  -2  -2   13.02    0.38
  -2  -2  -2   12.54    0.32
   2   2   2   12.54    0.35
   2   2   2   12.76    0.33
   2   2   2   12.87    0.38
  -3  -2  -2    1.05    0.06
  -3  -2  -2    0.98    0.05
  -3  -2  -2    1.00    0.04
  -3  -2  -2    0.94    0.05
   3   2   2    1.02    0.05
   3   2   2    0.93    0.05
  -4  -2  -2   -0.01    0.01
  -4  -2  -2   -0.02    0.01
  -4  -2  -2    0.01    0.02
  -4  -2  -2    0.00    0.01
   4   2   2   -0.01    0.01
  -5  -2  -2    3.45    0.13
  -5  -2  -2    3.60    0.15
  -5  -2  -2    3.50    0.12
   5   2   2    3.39    0.12
   5   2   2    3.58    0.12
  -6  -2  -2    0.56    0.05
  -6  -2  -2    0.57    0.06
  -6  -2  -2    0.53    0.05
   6   2   2    0.59    0.05
   6   2   2    0.54    0.05
  -7  -2  -2    2.51    0.12
  -7  -2  -2    2.84    0.11
   7   2   2    2.67    0.12
   7   2   2    2.52    0.11
  -8  -2  -2    0.21    0.05
  -8  -2  -2    0.15    0.03
   8   2   2    0.16    0.03
   8   2   2    0.19    0.04
  -9  -2  -2   -0.01    0.04
  -9  -2  -2   -0.02    0.03
   9   2   2    0.02    0.04
   9   2   2   -0.01    0.02
 -10  -2  -2   -0.09    0.03
 -10  -2  -2   -0.03    0.03
  10   2   2    0.07    0.05
  10   2   2   -0.02    0.02
 -11  -2  -2    0.25    0.05
 -11  -2  -2    0.22    0.06
  11   2   2    0.28    0.06
 -12  -2  -2    0.10    0.05
 -12  -2  -2    0.06    0.06
  12   2   2    0.04    0.05
 -13  -2  -2    0.00    0.05
  -8   3   2    0.00    0.02
  -8   3   2    0.06    0.03
  -8   3   2    0.04    0.03
   7  -3  -2    4.03    0.14
  -7   3   2    3.68    0.14
  -7   3   2    3.83    0.13
  -7   3   2    3.68    0.13
   6  -3  -2    0.02    0.01
  -6   3   2    0.00    0.02
   5  -3  -2    1.39    0.05
   5  -3  -2    1.48    0.06
   5  -3  -2    1.49    0.07
   5  -3  -2    1.57    0.05
  -5   3   2    1.49    0.07
  -5   3   2    1.39    0.07
   4  -3  -2    0.93    0.04
   4  -3  -2    0.88    0.04
   4  -3  -2    0.83    0.03
  -4   3   2    0.77    0.05
  -4   3   2    0.80    0.04
  -4   3   2    0.81    0.05
  -4   3   2    0.84    0.04
  -4   3   2    0.87    0.04
   3  -3  -2   26.58    0.70
   3  -3  -2   27.21    0.69
   3  -3  -2   26.41    0.66
  -3   3   2   26.43    0.70
  -3   3   2   26.65    0.70
  -3   3   2   27.48    0.82
   2  -3  -2   11.71    0.31
   2  -3  -2   11.55    0.30
   2  -3  -2   11.53    0.30
   2  -3  -2   11.29    0.36
  -2   3   2   11.39    0.37
  -2   3   2   11.65    0.31
  -2   3   2   11.46    0.32
   1  -3  -2   -0.01    0.01
   1  -3  -2    0.02    0.01
   1  -3  -2   -0.02    0.01
  -1   3   2    0.02    0.01
  -1   3   2    0.00    0.01
  -1   3   2    0.02    0.01
  -1   3   2   -0.01    0.01
   0  -3  -2  139.62    4.16
   0  -3  -2  145.74    4.40
   0  -3  -2  150.25    3.77
   0  -3  -2  147.18    4.38
   0   3   2  150.88    4.38
   0   3   2  142.23    3.76
   0   3   2  146.21    3.89
   0   3   2  146.74    3.66
  -1  -3  -2   13.01    0.40
  -1  -3  -2   13.20    0.43
  -1  -3  -2   13.58    0.36
   1   3   2   13.69    0.36
   1   3   2   13.78    0.35
   1   3   2   13.26    0.38
  -2  -3  -2    0.75    0.05
  -2  -3  -2    0.60    0.04
  -2  -3  -2    0.61    0.03
  -2  -3  -2    0.67    0.04
  -2  -3  -2    0.60    0.04
   2   3   2    0.73    0.04
   2   3   2    0.63    0.04
   2   3   2    0.62    0.04
  -3  -3  -2   14.87    0.49
  -3  -3  -2   15.46    0.44
  -3  -3  -2   14.83    0.42
  -3  -3  -2   14.69    0.41
   3   3   2   15.37    0.40
   3   3   2   14.81    0.44
   3   3   2   15.59    0.46
  -4  -3  -2    3.00    0.11
  -4  -3  -2    3.14    0.12
  -4  -3  -2    3.20    0.12
  -4  -3  -2    3.11    0.13
  -4  -3  -2    3.23    0.14
   4   3   2    3.50    0.12
  -5  -3  -2    0.97    0.07
  -5  -3  -2    1.08    0.07
  -5  -3  -2    1.03    0.07
  -5  -3  -2    0.98    0.06
  -5  -3  -2    1.12    0.07
   5   3   2    1.17    0.07
   5   3   2    1.07    0.06
   5   3   2    1.17    0.08
  -6  -3  -2   -0.01    0.02
  -6  -3  -2   -0.01    0.02
  -6  -3  -2    0.02    0.02
  -6  -3  -2    0.02    0.03
   6   3   2    0.00    0.02
   6   3   2    0.00    0.02
   6   3   2   -0.02    0.02
  -7  -3  -2    0.39    0.05
  -7  -3  -2    0.36    0.06
  -7  -3  -2    0.35    0.05
   7   3   2    0.42    0.05
   7   3   2    0.40    0.05
  -8  -3  -2    0.38    0.06
  -8  -3  -2    0.32    0.05
   8   3   2    0.41    0.05
   8   3   2    0.38    0.05
  -9  -3  -2    0.09    0.05
  -9  -3  -2    0.10    0.04
   9   3   2    0.15    0.05
   9   3   2    0.09    0.03
 -10  -3  -2    0.05    0.05
 -10  -3  -2    0.05    0.04
  10   3   2    0.06    0.05
  10   3   2   -0.02    0.03
 -11  -3  -2    0.03    0.05
 -11  -3  -2    0.07    0.04
  11   3   2    0.10    0.05
 -12  -3  -2    0.03    0.05
  12   3   2    0.02    0.05
 -13  -3  -2    0.01    0.05
  13   3   2    0.03    0.05
  -8   4   2    0.16    0.03
  -8   4   2    0.13    0.04
   7  -4  -2    3.66    0.10
  -7   4   2    3.93    0.14
  -7   4   2    3.80    0.14
   6  -4  -2   15.97    0.40
  -6   4   2   15.72    0.49
  -6   4   2   16.08    0.45
   5  -4  -2    0.77    0.04
  -5   4   2    0.78    0.04
  -5   4   2    0.80    0.06
   4  -4  -2    0.06    0.01
   4  -4  -2    0.07    0.01
   4  -4  -2    0.08    0.01
  -4   4   2    0.07    0.02
  -4   4   2    0.10    0.02
  -4   4   2    0.08    0.02
  -4   4   2    0.05    0.02
   3  -4  -2   30.41    0.76
   3  -4  -2   29.12    0.76
   3  -4  -2   29.44    0.74
   3  -4  -2   29.56    0.89
  -3   4   2   28.85    0.77
  -3   4   2   29.72    0.76
  -3   4   2   28.58    0.91
  -3   4   2   30.42    0.91
   2  -4  -2   21.31    0.58
   2  -4  -2   21.66    0.67
   2  -4  -2   21.30    0.56
   2  -4  -2   21.51    0.55
  -2   4   2   21.37    0.67
  -2   4   2   21.89    0.58
  -2   4   2   21.82    0.56
  -2   4   2   20.89    0.57
   1  -4  -2   22.10    0.69
   1  -4  -2   22.44    0.58
  -1   4   2   22.58    0.70
  -1   4   2   22.33    0.60
  -1   4   2   22.11    0.58
  -1   4   2   21.72    0.58
   0  -4  -2    1.14    0.05
   0  -4  -2    1.04    0.05
   0  -4  -2    1.00    0.05
   0  -4  -2    1.09    0.06
   0  -4  -2    1.14    0.06
   0   4   2    1.05    0.05
   0   4   2    1.06    0.06
   0   4   2    1.09    0.05
   0   4   2    1.11    0.05
  -1  -4  -2    1.42    0.06
  -1  -4  -2    1.29    0.06
  -1  -4  -2    1.33    0.07
  -1  -4  -2    1.32    0.07
  -1  -4  -2    1.33    0.06
   1   4   2    1.38    0.06
   1   4   2    1.37    0.06
   1   4   2    1.39    0.05
  -2  -4  -2   29.73    0.95
  -2  -4  -2   30.84    0.88
  -2  -4  -2   30.30    0.80
  -2  -4  -2   29.70    0.79
   2   4   2   30.98    0.77
   2   4   2   28.23    0.83
   2   4   2   31.53    0.77
  -3  -4  -2    6.76    0.21
  -3  -4  -2    6.89    0.22
  -3  -4  -2    7.04    0.25
   3   4   2    6.66    0.20
   3   4   2    6.78    0.20
   3   4   2    6.45    0.22
  -4  -4  -2   19.51    0.58
  -4  -4  -2   19.39    0.50
  -4  -4  -2   19.44    0.64
  -4  -4  -2   19.67    0.54
   4   4   2   19.70    0.58
   4   4   2   20.84    0.53
   4   4   2   19.61    0.50
  -5  -4  -2    0.78    0.06
  -5  -4  -2    0.87    0.07
  -5  -4  -2    0.81    0.06
  -5  -4  -2    0.85    0.07
   5   4   2    0.73    0.06
   5   4   2    0.74    0.06
   5   4   2    0.81    0.06
  -6  -4  -2    0.06    0.03
  -6  -4  -2    0.03    0.03
  -6  -4  -2    0.03    0.02
  -6  -4  -2    0.05    0.03
   6   4   2    0.04    0.03
   6   4   2    0.06    0.03
   6   4   2    0.06    0.03
  -7  -4  -2    0.06    0.04
  -7  -4  -2    0.12    0.04
  -7  -4  -2    0.07    0.03
   7   4   2    0.07    0.03
   7   4   2    0.08    0.03
  -8  -4  -2    0.92    0.08
  -8  -4  -2    1.01    0.08
  -8  -4  -2    0.87    0.09
   8   4   2    0.82    0.07
   8   4   2    0.94    0.08
  -9  -4  -2   -0.05    0.03
  -9  -4  -2    0.05    0.04
   9   4   2   -0.01    0.04
   9   4   2   -0.02    0.03
 -10  -4  -2    0.03    0.04
 -10  -4  -2   -0.04    0.04
  10   4   2    0.01    0.03
  10   4   2    0.03    0.05
 -11  -4  -2   -0.05    0.04
  11   4   2   -0.02    0.05
 -12  -4  -2    0.05    0.05
  12   4   2    0.05    0.05
   9  -5  -2    1.71    0.06
  -9   5   2    1.86    0.10
   8  -5  -2    0.02    0.01
  -8   5   2    0.06    0.03
  -8   5   2    0.07    0.03
   7  -5  -2    0.00    0.01
  -7   5   2   -0.01    0.02
  -7   5   2    0.06    0.03
  -7   5   2    0.03    0.02
   6  -5  -2    0.09    0.02
  -6   5   2    0.10    0.03
  -6   5   2    0.12    0.03
  -6   5   2    0.09    0.03
   5  -5  -2    9.21    0.24
  -5   5   2    8.52    0.27
  -5   5   2    8.71    0.30
   4  -5  -2    1.00    0.05
  -4   5   2    0.88    0.06
  -4   5   2    1.07    0.06
   3  -5  -2    1.90    0.07
  -3   5   2    1.70    0.08
  -3   5   2    1.85    0.06
   2  -5  -2    5.83    0.17
  -2   5   2    5.70    0.18
  -2   5   2    5.65    0.15
  -2   5   2    5.77    0.17
   1  -5  -2   40.12    1.00
   1  -5  -2   40.29    1.02
  -1   5   2   39.32    1.02
  -1   5   2   39.27    1.02
  -1   5   2   40.02    0.92
  -1   5   2   39.99    1.07
   0  -5  -2    3.23    0.13
   0  -5  -2    3.54    0.11
   0  -5  -2    3.48    0.12
   0  -5  -2    3.58    0.12
   0   5   2    3.93    0.15
   0   5   2    3.61    0.12
   0   5   2    3.71    0.11
   0   5   2    3.62    0.12
  -1  -5  -2    1.43    0.07
  -1  -5  -2    1.36    0.07
  -1  -5  -2    1.41    0.08
  -1  -5  -2    1.38    0.06
  -1  -5  -2    1.40    0.07
   1   5   2    1.49    0.06
   1   5   2    1.41    0.06
   1   5   2    1.46    0.07
  -2  -5  -2   10.70    0.31
  -2  -5  -2   10.84    0.31
  -2  -5  -2   10.84    0.37
   2   5   2   10.76    0.29
   2   5   2   10.51    0.30
  -3  -5  -2    9.09    0.27
  -3  -5  -2    8.89    0.27
  -3  -5  -2    8.56    0.32
   3   5   2    9.01    0.29
   3   5   2    8.92    0.25
   3   5   2    9.06    0.28
   3   5   2    8.56    0.26
  -4  -5  -2   17.09    0.58
  -4  -5  -2   17.27    0.48
  -4  -5  -2   17.66    0.47
  -4  -5  -2   17.33    0.52
   4   5   2   17.47    0.52
   4   5   2   16.68    0.47
   4   5   2   17.14    0.45
  -5  -5  -2    2.47    0.11
  -5  -5  -2    2.57    0.12
  -5  -5  -2    2.18    0.11
  -5  -5  -2    2.38    0.11
   5   5   2    2.39    0.11
   5   5   2    2.44    0.12
   5   5   2    2.36    0.11
  -6  -5  -2    0.01    0.03
  -6  -5  -2    0.06    0.03
  -6  -5  -2    0.02    0.02
  -6  -5  -2   -0.02    0.02
   6   5   2    0.00    0.03
   6   5   2    0.02    0.02
  -7  -5  -2    0.08    0.04
  -7  -5  -2    0.04    0.03
  -7  -5  -2    0.04    0.03
   7   5   2    0.10    0.04
   7   5   2    0.05    0.03
  -8  -5  -2    1.12    0.09
  -8  -5  -2    1.21    0.09
  -8  -5  -2    0.86    0.08
   8   5   2    0.98    0.08
   8   5   2    0.91    0.09
  -9  -5  -2    0.03    0.04
   9   5   2   -0.01    0.03
   9   5   2    0.03    0.04
 -10  -5  -2    0.00    0.04
  10   5   2    0.12    0.05
 -11  -5  -2    0.04    0.05
  11   5   2    0.05    0.05
 -12  -5  -2    0.06    0.05
  12   5   2   -0.04    0.05
  10  -6  -2    0.04    0.02
 -10   6   2    0.07    0.04
   9  -6  -2    0.17    0.02
  -9   6   2    0.18    0.05
   8  -6  -2    4.10    0.13
  -8   6   2    4.46    0.17
  -8   6   2    4.41    0.15
   7  -6  -2    2.24    0.08
  -7   6   2    2.20    0.11
  -7   6   2    2.30    0.12
  -7   6   2    2.25    0.10
   6  -6  -2    0.00    0.01
  -6   6   2    0.03    0.03
  -6   6   2    0.00    0.02
  -6   6   2    0.01    0.02
   5  -6  -2    1.22    0.06
  -5   6   2    1.21    0.07
  -5   6   2    1.06    0.06
  -5   6   2    1.24    0.08
   4  -6  -2   52.35    1.30
  -4   6   2   51.98    1.27
  -4   6   2   53.04    1.36
  -4   6   2   52.92    1.61
  -4   6   2   51.65    1.26
   3  -6  -2    2.24    0.09
  -3   6   2    2.13    0.10
  -3   6   2    2.31    0.07
  -3   6   2    2.19    0.09
  -3   6   2    2.12    0.07
   2  -6  -2    6.17    0.19
  -2   6   2    5.94    0.15
  -2   6   2    6.25    0.17
  -2   6   2    5.97    0.20
   1  -6  -2   34.69    0.94
   1  -6  -2   36.89    0.92
  -1   6   2   35.75    0.94
  -1   6   2   36.81    0.84
   0  -6  -2    0.84    0.06
   0  -6  -2    0.89    0.06
   0  -6  -2    0.98    0.06
   0   6   2    0.81    0.05
   0   6   2    0.86    0.06
  -1  -6  -2   40.75    1.08
  -1  -6  -2   42.51    1.21
   1   6   2   41.42    1.01
   1   6   2   41.49    1.13
  -2  -6  -2    0.07    0.03
  -2  -6  -2    0.07    0.03
   2   6   2    0.03    0.02
   2   6   2    0.13    0.03
  -3  -6  -2    0.65    0.05
  -3  -6  -2    0.66    0.06
  -3  -6  -2    0.61    0.06
   3   6   2    0.83    0.06
   3   6   2    0.58    0.05
  -4  -6  -2    4.79    0.18
  -4  -6  -2    4.78    0.17
  -4  -6  -2    4.72    0.19
   4   6   2    4.69    0.16
   4   6   2    4.54    0.18
  -5  -6  -2    0.50    0.06
  -5  -6  -2    0.62    0.07
   5   6   2    0.68    0.07
   5   6   2    0.72    0.06
   5   6   2    0.62    0.07
  -6  -6  -2    0.53    0.07
  -6  -6  -2    0.60    0.07
   6   6   2    0.47    0.06
   6   6   2    0.46    0.06
  -7  -6  -2    1.55    0.11
  -7  -6  -2    1.53    0.10
   7   6   2    1.50    0.10
   7   6   2    1.62    0.11
  -8  -6  -2   -0.04    0.03
  -8  -6  -2    0.02    0.04
   8   6   2   -0.04    0.03
   8   6   2    0.05    0.04
  -9  -6  -2   -0.01    0.04
   9   6   2    0.00    0.03
   9   6   2    0.02    0.04
 -10  -6  -2   -0.05    0.04
  10   6   2   -0.01    0.04
 -11  -6  -2    0.00    0.05
  11   6   2    0.03    0.05
 -11   7   2    0.17    0.05
  10  -7  -2    0.20    0.03
 -10   7   2    0.23    0.06
   9  -7  -2    0.03    0.02
  -9   7   2   -0.02    0.03
   8  -7  -2    0.05    0.02
  -8   7   2    0.08    0.04
  -8   7   2    0.06    0.03
   7  -7  -2    1.84    0.08
  -7   7   2    1.84    0.09
  -7   7   2    1.87    0.10
   6  -7  -2    2.93    0.11
  -6   7   2    2.98    0.12
  -6   7   2    2.85    0.13
   5  -7  -2    1.41    0.07
  -5   7   2    1.19    0.08
  -5   7   2    1.24    0.08
  -5   7   2    1.33    0.07
   4  -7  -2    1.97    0.09
  -4   7   2    2.11    0.06
  -4   7   2    1.98    0.10
  -4   7   2    2.11    0.07
  -4   7   2    2.05    0.10
  -4   7   2    2.05    0.09
   3  -7  -2    0.60    0.05
   3  -7  -2    0.64    0.05
   3  -7  -2    0.70    0.05
  -3   7   2    0.65    0.06
  -3   7   2    0.64    0.04
  -3   7   2    0.73    0.05
  -3   7   2    0.67    0.04
  -3   7   2    0.66    0.05
   2  -7  -2   26.52    0.69
   2  -7  -2   26.09    0.66
   2  -7  -2   26.42    0.70
   2  -7  -2   25.79    0.66
  -2   7   2   25.79    0.71
  -2   7   2   26.33    0.58
  -2   7   2   25.62    0.65
  -2   7   2   26.91    0.62
   1  -7  -2    1.06    0.07
   1  -7  -2    0.98    0.06
   1  -7  -2    1.02    0.07
  -1   7   2    0.93    0.06
  -1   7   2    1.00    0.05
  -1   7   2    1.17    0.07
   0  -7  -2   14.01    0.40
   0  -7  -2   14.29    0.45
   0  -7  -2   13.99    0.38
   0   7   2   14.15    0.40
   0   7   2   14.62    0.34
   0   7   2   14.17    0.37
   0   7   2   14.24    0.37
  -1  -7  -2    6.11    0.20
  -1  -7  -2    6.16    0.19
   1   7   2    5.89    0.19
   1   7   2    5.83    0.19
  -2  -7  -2    0.05    0.03
  -2  -7  -2    0.03    0.02
   2   7   2    0.01    0.02
  -3  -7  -2    0.03    0.03
  -3  -7  -2    0.04    0.02
  -3  -7  -2    0.03    0.02
   3   7   2    0.05    0.03
  -4  -7  -2    0.57    0.07
   4   7   2    0.72    0.07
  -5  -7  -2    0.69    0.08
   5   7   2    0.78    0.07
  -6  -7  -2    0.27    0.05
  -6  -7  -2    0.15    0.05
   6   7   2    0.19    0.05
  -7  -7  -2    1.43    0.10
  -7  -7  -2    1.31    0.10
   7   7   2    1.15    0.10
  -8  -7  -2    0.02    0.04
  -8  -7  -2    0.05    0.05
   8   7   2    0.05    0.04
  -9  -7  -2    0.01    0.04
  -9  -7  -2    0.05    0.05
   9   7   2    0.01    0.04
 -10  -7  -2    0.13    0.06
  10   7   2    0.14    0.06
 -11  -7  -2    0.08    0.06
  11  -8  -2    0.02    0.02
 -11   8   2    0.02    0.04
  10  -8  -2    0.02    0.02
 -10   8   2    0.05    0.04
   9  -8  -2    0.01    0.02
  -9   8   2    0.02    0.04
   8  -8  -2    0.14    0.03
  -8   8   2    0.11    0.03
  -8   8   2    0.15    0.04
   7  -8  -2    0.26    0.04
  -7   8   2    0.24    0.05
  -7   8   2    0.35    0.05
   6  -8  -2    0.54    0.05
  -6   8   2    0.49    0.06
  -6   8   2    0.50    0.05
   5  -8  -2    5.43    0.19
  -5   8   2    5.89    0.19
  -5   8   2    5.82    0.20
  -5   8   2    5.72    0.15
   4  -8  -2   -0.02    0.03
   4  -8  -2   -0.02    0.02
   4  -8  -2    0.00    0.02
  -4   8   2   -0.01    0.01
  -4   8   2    0.03    0.03
  -4   8   2   -0.02    0.01
  -4   8   2   -0.01    0.02
  -4   8   2    0.04    0.02
   3  -8  -2    0.64    0.06
   3  -8  -2    0.58    0.06
   3  -8  -2    0.45    0.05
   3  -8  -2    0.48    0.05
  -3   8   2    0.55    0.04
  -3   8   2    0.44    0.05
  -3   8   2    0.58    0.05
  -3   8   2    0.65    0.04
   2  -8  -2    0.08    0.03
   2  -8  -2    0.11    0.03
   2  -8  -2    0.07    0.03
   2  -8  -2    0.05    0.03
  -2   8   2    0.06    0.02
  -2   8   2    0.09    0.03
  -2   8   2    0.10    0.03
  -2   8   2    0.10    0.02
   1  -8  -2    4.40    0.16
   1  -8  -2    4.51    0.17
   1  -8  -2    4.31    0.16
   1  -8  -2    4.49    0.17
  -1   8   2    4.53    0.13
  -1   8   2    4.69    0.15
  -1   8   2    4.54    0.17
   0  -8  -2    7.44    0.23
   0  -8  -2    7.42    0.24
   0  -8  -2    7.50    0.23
   0   8   2    7.60    0.20
   0   8   2    7.43    0.22
   0   8   2    7.51    0.22
  -1  -8  -2    1.42    0.09
  -1  -8  -2    1.40    0.08
   1   8   2    1.44    0.09
  -2  -8  -2    0.83    0.07
  -2  -8  -2    0.83    0.07
   2   8   2    0.84    0.07
  -3  -8  -2    2.96    0.14
  -3  -8  -2    2.98    0.12
   3   8   2    3.04    0.13
  -4  -8  -2    2.55    0.14
   4   8   2    2.57    0.13
  -5  -8  -2    0.00    0.04
   5   8   2   -0.04    0.03
  -6  -8  -2    3.00    0.16
   6   8   2    2.58    0.14
  -7  -8  -2    0.26    0.06
   7   8   2    0.19    0.05
  -8  -8  -2    0.05    0.05
   8   8   2    0.10    0.05
  -9  -8  -2    0.09    0.06
   9   8   2    0.11    0.05
  10   8   2    0.02    0.05
  10   8   2    0.01    0.04
 -12   9   2    0.09    0.05
 -11   9   2    0.02    0.04
  10  -9  -2    0.04    0.03
 -10   9   2    0.07    0.05
   9  -9  -2    0.00    0.02
  -9   9   2    0.01    0.04
   8  -9  -2    1.22    0.08
  -8   9   2    1.39    0.09
  -8   9   2    1.54    0.11
   7  -9  -2   -0.04    0.03
   7  -9  -2    0.01    0.02
  -7   9   2    0.02    0.03
  -7   9   2   -0.04    0.03
  -7   9   2   -0.03    0.02
   6  -9  -2    0.83    0.06
   6  -9  -2    0.97    0.07
  -6   9   2    0.85    0.05
  -6   9   2    0.85    0.07
  -6   9   2    1.00    0.08
   5  -9  -2    0.01    0.03
   5  -9  -2    0.00    0.02
   5  -9  -2    0.06    0.04
  -5   9   2    0.02    0.03
  -5   9   2   -0.01    0.02
  -5   9   2   -0.02    0.03
   4  -9  -2    0.01    0.02
   4  -9  -2    0.02    0.03
   4  -9  -2    0.02    0.02
   4  -9  -2    0.03    0.03
  -4   9   2    0.01    0.01
  -4   9   2    0.02    0.02
  -4   9   2    0.01    0.03
  -4   9   2   -0.02    0.03
   3  -9  -2    0.80    0.07
   3  -9  -2    0.85    0.07
   3  -9  -2    0.71    0.07
   3  -9  -2    0.68    0.06
  -3   9   2    0.83    0.05
  -3   9   2    0.82    0.06
  -3   9   2    0.79    0.05
   2  -9  -2    4.13    0.16
   2  -9  -2    4.03    0.15
   2  -9  -2    3.82    0.15
   2  -9  -2    4.03    0.16
  -2   9   2    3.82    0.16
  -2   9   2    4.12    0.14
  -2   9   2    4.16    0.13
   1  -9  -2    0.11    0.04
   1  -9  -2    0.07    0.03
   1  -9  -2    0.05    0.03
  -1   9   2    0.03    0.02
  -1   9   2    0.08    0.03
   0  -9  -2    2.30    0.11
   0  -9  -2    2.27    0.11
   0  -9  -2    2.10    0.12
   0   9   2    2.25    0.10
  -1  -9  -2    3.83    0.15
  -1  -9  -2    4.29    0.17
   1   9   2    4.40    0.16
  -2  -9  -2    0.37    0.06
  -2  -9  -2    0.34    0.05
   2   9   2    0.25    0.04
  -3  -9  -2    0.40    0.06
  -3  -9  -2    0.37    0.06
   3   9   2    0.45    0.06
  -4  -9  -2    1.69    0.12
   4   9   2    1.85    0.11
  -5  -9  -2    0.02    0.04
   5   9   2    0.01    0.04
  -6  -9  -2    0.01    0.04
   6   9   2   -0.01    0.04
  -7  -9  -2    1.38    0.12
   7   9   2    1.03    0.10
  -8  -9  -2   -0.05    0.04
   8   9   2    0.00    0.05
   9   9   2   -0.02    0.04
 -12  10   2    0.04    0.05
 -11  10   2    0.09    0.05
 -10  10   2    0.14    0.05
   9 -10  -2    0.30    0.05
  -9  10   2    0.44    0.07
  -9  10   2    0.33    0.03
   8 -10  -2    1.53    0.09
   8 -10  -2    1.78    0.10
  -8  10   2    1.53    0.07
  -8  10   2    1.74    0.10
  -8  10   2    1.69    0.12
   7 -10  -2    0.00    0.04
   7 -10  -2    0.01    0.03
  -7  10   2    0.00    0.04
  -7  10   2    0.00    0.03
  -7  10   2    0.00    0.02
   6 -10  -2   -0.01    0.04
   6 -10  -2    0.06    0.04
   6 -10  -2    0.01    0.03
  -6  10   2    0.06    0.02
  -6  10   2    0.03    0.04
  -6  10   2    0.03    0.03
   5 -10  -2    1.76    0.11
   5 -10  -2    1.94    0.11
   5 -10  -2    1.76    0.11
   5 -10  -2    1.94    0.11
  -5  10   2    2.24    0.10
  -5  10   2    1.83    0.11
  -5  10   2    1.76    0.08
   4 -10  -2    0.66    0.07
   4 -10  -2    0.74    0.07
   4 -10  -2    0.69    0.08
   4 -10  -2    0.61    0.07
  -4  10   2    0.69    0.05
  -4  10   2    0.64    0.04
   3 -10  -2    0.03    0.04
   3 -10  -2    0.09    0.04
   3 -10  -2    0.10    0.03
   3 -10  -2    0.08    0.04
  -3  10   2    0.09    0.02
  -3  10   2    0.07    0.03
   2 -10  -2    8.19    0.27
   2 -10  -2    8.29    0.27
   2 -10  -2    8.67    0.28
  -2  10   2    8.16    0.23
  -2  10   2    8.65    0.24
   1 -10  -2    0.95    0.08
   1 -10  -2    0.87    0.08
  -1  10   2    0.78    0.07
  -1  10   2    0.83    0.06
   0 -10  -2    2.93    0.13
   0 -10  -2    2.94    0.14
   0  10   2    2.89    0.13
  -1 -10  -2    1.55    0.11
  -1 -10  -2    1.67    0.10
   1  10   2    1.58    0.10
  -2 -10  -2    1.03    0.09
  -2 -10  -2    0.90    0.08
  -3 -10  -2    0.51    0.07
  -3 -10  -2    0.61    0.07
   3  10   2    0.58    0.07
  -4 -10  -2    0.60    0.08
   4  10   2    0.54    0.07
  -5 -10  -2    0.14    0.06
   5  10   2    0.15    0.05
  -6 -10  -2    1.82    0.14
   6  10   2    1.81    0.12
  -7 -10  -2    0.01    0.05
   7  10   2    0.04    0.05
   8  10   2   -0.02    0.04
  12 -11  -2    0.01    0.06
 -12  11   2   -0.03    0.05
  11 -11  -2    0.03    0.06
 -11  11   2    0.16    0.06
  10 -11  -2    0.02    0.05
 -10  11   2   -0.06    0.04
 -10  11   2    0.03    0.02
   9 -11  -2    0.01    0.05
  -9  11   2   -0.04    0.02
  -9  11   2    0.05    0.05
   8 -11  -2    0.40    0.08
   8 -11  -2    0.24    0.06
  -8  11   2    0.32    0.05
  -8  11   2    0.28    0.07
  -8  11   2    0.23    0.04
   7 -11  -2    0.33    0.05
   7 -11  -2    0.38    0.06
   7 -11  -2    0.41    0.07
  -7  11   2    0.38    0.06
  -7  11   2    0.42    0.07
  -7  11   2    0.26    0.04
   6 -11  -2    0.50    0.07
   6 -11  -2    0.26    0.06
   6 -11  -2    0.47    0.07
  -6  11   2    0.39    0.04
   5 -11  -2    0.83    0.09
   5 -11  -2    0.62    0.07
   5 -11  -2    0.69    0.08
  -5  11   2    0.76    0.06
   4 -11  -2    0.11    0.04
   4 -11  -2    0.10    0.04
   4 -11  -2    0.10    0.04
   4 -11  -2    0.08    0.04
  -4  11   2    0.11    0.03
  -4  11   2    0.07    0.02
   3 -11  -2    0.66    0.08
   3 -11  -2    0.61    0.07
   3 -11  -2    0.70    0.08
   3 -11  -2    0.66    0.07
  -3  11   2    0.69    0.06
  -3  11   2    0.66    0.05
   2 -11  -2    0.70    0.08
   2 -11  -2    0.64    0.08
   2 -11  -2    0.58    0.08
  -2  11   2    0.58    0.06
  -2  11   2    0.69    0.06
   1 -11  -2    3.66    0.17
   1 -11  -2    3.82    0.16
   1 -11  -2    3.43    0.16
  -1  11   2    3.68    0.14
   0 -11  -2    1.06    0.09
   0 -11  -2    0.91    0.09
   0  11   2    0.96    0.08
  -1 -11  -2    0.69    0.08
  -1 -11  -2    0.61    0.08
   1  11   2    0.60    0.07
  -2 -11  -2   -0.02    0.03
  -2 -11  -2   -0.08    0.03
  -3 -11  -2    0.57    0.08
  -3 -11  -2    0.76    0.08
  -4 -11  -2    0.02    0.05
  -5 -11  -2    0.13    0.06
   5  11   2    0.16    0.05
   6  11   2    0.12    0.05
   7  11   2    0.02    0.05
  11 -12  -2    0.05    0.06
 -11  12   2    0.03    0.03
  10 -12  -2    0.04    0.05
 -10  12   2    0.01    0.05
 -10  12   2    0.03    0.03
   9 -12  -2   -0.06    0.05
  -9  12   2    0.10    0.06
  -9  12   2    0.03    0.03
   8 -12  -2    0.06    0.04
   8 -12  -2   -0.11    0.04
  -8  12   2    0.09    0.03
   7 -12  -2    0.03    0.04
   7 -12  -2    0.00    0.05
  -7  12   2    0.05    0.03
   6 -12  -2    0.23    0.05
   6 -12  -2    0.24    0.06
   6 -12  -2    0.27    0.06
  -6  12   2    0.36    0.05
   5 -12  -2    0.95    0.09
   5 -12  -2    1.15    0.11
   5 -12  -2    1.17    0.10
  -5  12   2    1.10    0.07
   4 -12  -2    0.58    0.08
   4 -12  -2    0.66    0.08
   4 -12  -2    0.49    0.07
  -4  12   2    0.48    0.04
  -4  12   2    0.53    0.06
   3 -12  -2    0.07    0.05
   3 -12  -2    0.09    0.04
   3 -12  -2    0.13    0.05
  -3  12   2    0.06    0.03
  -3  12   2    0.14    0.04
   2 -12  -2    2.01    0.13
   2 -12  -2    1.74    0.11
   2 -12  -2    1.75    0.11
  -2  12   2    1.81    0.09
   1 -12  -2    6.48    0.24
   1 -12  -2    6.63    0.25
  -1  12   2    6.19    0.21
   0 -12  -2    0.01    0.04
   0 -12  -2    0.07    0.05
   0  12   2    0.02    0.03
  -1 -12  -2    0.59    0.08
  -1 -12  -2    0.37    0.07
   1  12   2    0.57    0.07
  -2 -12  -2    0.67    0.08
  -2 -12  -2    0.75    0.09
  -3 -12  -2    0.21    0.06
  -3 -12  -2    0.43    0.07
  -4 -12  -2    0.12    0.06
  10 -13  -2   -0.03    0.05
 -10  13   2    0.01    0.03
   9 -13  -2    0.06    0.06
  -9  13   2    0.08    0.03
   8 -13  -2    0.07    0.06
   8 -13  -2    0.15    0.05
  -8  13   2    0.05    0.03
   7 -13  -2    0.12    0.06
   7 -13  -2    0.06    0.05
  -7  13   2    0.05    0.03
   6 -13  -2    0.03    0.05
   6 -13  -2    0.04    0.04
  -6  13   2    0.02    0.03
   5 -13  -2    0.15    0.06
   5 -13  -2    0.16    0.06
  -5  13   2    0.09    0.04
   4 -13  -2    1.09    0.11
   4 -13  -2    1.04    0.10
  -4  13   2    1.10    0.08
   3 -13  -2    0.14    0.05
   3 -13  -2    0.04    0.05
   3 -13  -2    0.07    0.05
  -3  13   2    0.17    0.03
  -3  13   2    0.17    0.04
   2 -13  -2    0.42    0.07
  -2  13   2    0.41    0.05
   1 -13  -2    0.16    0.06
   1 -13  -2    0.12    0.05
  -1  13   2    0.10    0.03
   0 -13  -2    0.03    0.04
   0 -13  -2    0.00    0.04
   0  13   2    0.00    0.03
  -1 -13  -2    1.13    0.12
  -1 -13  -2    0.75    0.09
   1  13   2    1.03    0.10
  -2 -13  -2    1.34    0.11
  -2 -13  -2    1.30    0.12
  -3 -13  -2    0.20    0.06
   8 -14  -2    0.05    0.06
   8 -14  -2    0.04    0.05
  -8  14   2   -0.07    0.03
   7 -14  -2   -0.02    0.05
   7 -14  -2   -0.05    0.04
  -7  14   2   -0.04    0.03
   6 -14  -2   -0.02    0.05
   6 -14  -2   -0.09    0.04
  -6  14   2    0.06    0.04
   5 -14  -2    0.05    0.05
   5 -14  -2   -0.06    0.04
  -5  14   2    0.03    0.03
   4 -14  -2    0.21    0.06
   4 -14  -2    0.07    0.05
  -4  14   2    0.24    0.05
   3 -14  -2    0.11    0.05
  -3  14   2    0.06    0.03
   2 -14  -2    0.21    0.06
   2 -14  -2    0.23    0.07
  -2  14   2    0.29    0.05
   1 -14  -2   -0.01    0.05
   1 -14  -2    0.04    0.05
  -1  14   2   -0.02    0.03
   0 -14  -2    0.00    0.05
   0  14   2    0.03    0.03
  -1 -14  -2   -0.02    0.04
  -2 -14  -2    0.14    0.05
  -3 -14  -2    0.04    0.05
   6 -15  -2    0.10    0.06
  -6  15   2    0.22    0.05
   5 -15  -2    0.24    0.07
   5 -15  -2    0.13    0.06
   4 -15  -2    0.04    0.05
   3 -15  -2   -0.05    0.04
   2 -15  -2    0.06    0.05
   1 -15  -2    0.16    0.06
   0 -15  -2    0.09    0.05
   1 -16   3    0.00    0.05
   2 -16   3    0.13    0.06
   3 -16   3    0.04    0.05
   4 -16   3    0.00    0.04
  -3 -15   3   -0.01    0.04
  -2 -15   3   -0.03    0.04
  -1 -15   3    0.34    0.07
   0  15  -3   -0.02    0.03
   0 -15   3    0.02    0.04
  -1  15  -3    0.23    0.05
   1 -15   3    0.20    0.06
  -2  15  -3    0.05    0.03
   2 -15   3   -0.02    0.04
  -3  15  -3    0.01    0.03
   3 -15   3    0.02    0.05
   4 -15   3    0.05    0.05
  -5  15  -3    0.07    0.04
  -6  15  -3    0.00    0.04
  -6  15  -3   -0.05    0.04
   6 -15   3   -0.01    0.05
  -7  15  -3   -0.01    0.03
  -7  15  -3   -0.05    0.05
  -5 -14   3    0.03    0.04
  -4 -14   3    0.08    0.05
  -3 -14   3    0.15    0.06
  -2 -14   3    0.05    0.04
   1  14  -3    0.04    0.04
  -1 -14   3    0.07    0.05
   0  14  -3   -0.02    0.03
   0 -14   3   -0.02    0.04
  -1  14  -3    0.44    0.06
   1 -14   3    0.27    0.06
  -2  14  -3    0.03    0.03
   2 -14   3   -0.04    0.04
  -3  14  -3    0.00    0.03
   3 -14   3    0.06    0.04
  -4  14  -3    0.05    0.04
  -4  14  -3    0.03    0.02
   4 -14   3    0.13    0.05
  -5  14  -3    0.11    0.06
  -5  14  -3    0.09    0.04
  -6  14  -3    0.25    0.05
  -6  14  -3    0.32    0.07
  -7  14  -3    0.21    0.07
  -7  14  -3    0.13    0.04
  -8  14  -3    0.15    0.06
  -8  14  -3    0.00    0.03
  -9  14  -3    0.04    0.03
  -9  14  -3    0.11    0.06
  -6 -13   3    0.38    0.07
  -5 -13   3    0.05    0.04
  -4 -13   3   -0.02    0.04
  -4 -13   3    0.06    0.05
  -3 -13   3    0.54    0.08
  -3 -13   3    0.39    0.07
  -2 -13   3    0.57    0.08
  -2 -13   3    0.56    0.08
   1  13  -3    0.00    0.03
  -1 -13   3    0.04    0.04
   0  13  -3    0.08    0.03
   0 -13   3    0.07    0.04
  -1  13  -3    1.43    0.09
   1 -13   3    1.36    0.10
  -2  13  -3   -0.03    0.03
   2 -13   3    0.01    0.04
  -3  13  -3    0.28    0.04
  -3  13  -3    0.44    0.05
   3 -13   3    0.32    0.06
  -4  13  -3    0.31    0.04
  -4  13  -3    0.32    0.05
   4 -13   3    0.38    0.06
  -5  13  -3   -0.01    0.04
  -5  13  -3   -0.01    0.03
   5 -13   3    0.03    0.04
  -6  13  -3    0.00    0.03
  -6  13  -3    0.02    0.05
  -7  13  -3    0.11    0.04
  -7  13  -3    0.13    0.06
  -8  13  -3    0.06    0.03
  -8  13  -3    0.07    0.06
  -9  13  -3   -0.04    0.04
 -10  13  -3    0.06    0.05
   8  12  -3    0.02    0.05
   7  12  -3    0.18    0.06
  -7 -12   3    0.20    0.06
   6  12  -3   -0.05    0.04
  -6 -12   3   -0.01    0.04
  -6 -12   3    0.01    0.04
   5  12  -3    0.28    0.06
  -5 -12   3    0.25    0.06
  -5 -12   3    0.20    0.06
  -4 -12   3    0.07    0.05
  -4 -12   3    0.12    0.05
  -3 -12   3   -0.01    0.04
  -3 -12   3   -0.03    0.03
  -2 -12   3    0.54    0.08
  -2 -12   3    0.90    0.09
   1  12  -3    0.36    0.06
  -1 -12   3    0.37    0.06
   0  12  -3    0.12    0.04
   0 -12   3    0.14    0.04
  -1  12  -3    0.33    0.05
   1 -12   3    0.27    0.06
  -2  12  -3    0.03    0.03
  -2  12  -3    0.07    0.03
   2 -12   3    0.08    0.04
  -3  12  -3    0.31    0.04
  -3  12  -3    0.34    0.04
   3 -12   3    0.29    0.06
  -4  12  -3    0.04    0.02
  -4  12  -3    0.10    0.05
  -4  12  -3   -0.01    0.03
   4 -12   3    0.03    0.03
   4 -12   3    0.06    0.04
  -5  12  -3   -0.01    0.03
  -5  12  -3   -0.01    0.04
   5 -12   3    0.02    0.03
  -6  12  -3    0.15    0.05
  -6  12  -3    0.05    0.03
   6 -12   3    0.15    0.04
  -7  12  -3    0.00    0.04
   7 -12   3    0.01    0.03
  -8  12  -3    0.06    0.05
  -9  12  -3   -0.03    0.04
 -10  12  -3    0.02    0.05
 -11  12  -3    0.01    0.05
   9  11  -3    0.00    0.05
   8  11  -3    0.02    0.04
   7  11  -3    0.22    0.06
  -7 -11   3    0.08    0.05
  -7 -11   3    0.15    0.06
   6  11  -3    0.56    0.08
  -6 -11   3    0.51    0.08
  -6 -11   3    0.39    0.07
   5  11  -3    1.04    0.09
  -5 -11   3    1.13    0.09
  -5 -11   3    0.99    0.10
   4  11  -3    0.06    0.04
  -4 -11   3    0.06    0.04
  -4 -11   3    0.03    0.04
   3  11  -3    2.59    0.13
  -3 -11   3    2.71    0.14
  -3 -11   3    2.83    0.14
   2  11  -3    0.27    0.05
  -2 -11   3    0.25    0.06
  -2 -11   3    0.32    0.06
   1  11  -3    0.01    0.03
  -1 -11   3   -0.03    0.03
  -1 -11   3   -0.01    0.03
   0  11  -3    1.13    0.08
   0 -11   3    1.21    0.09
  -1  11  -3    0.60    0.06
   1 -11   3    0.57    0.07
  -2  11  -3    0.02    0.02
  -2  11  -3    0.00    0.02
   2 -11   3    0.02    0.03
  -3  11  -3   -0.05    0.02
  -3  11  -3   -0.04    0.03
  -3  11  -3   -0.04    0.02
   3 -11   3    0.04    0.03
   3 -11   3   -0.01    0.03
  -4  11  -3    0.60    0.07
  -4  11  -3    0.53    0.05
  -4  11  -3    0.46    0.04
   4 -11   3    0.50    0.06
   4 -11   3    0.49    0.06
  -5  11  -3    0.00    0.04
   5 -11   3    0.08    0.04
  -6  11  -3    0.03    0.04
   6 -11   3    0.05    0.04
  -7  11  -3    0.00    0.04
   7 -11   3    0.02    0.03
  -8  11  -3    0.24    0.07
   8 -11   3    0.20    0.05
  -9  11  -3   -0.04    0.04
 -10  11  -3    0.00    0.04
 -11  11  -3    0.05    0.05
  10  10  -3    0.03    0.05
   9  10  -3    0.12    0.05
   9  10  -3    0.11    0.06
  -9 -10   3    0.18    0.06
   8  10  -3    0.23    0.06
   8  10  -3    0.12    0.05
  -8 -10   3    0.19    0.05
  -8 -10   3    0.13    0.05
  -8 -10   3    0.25    0.06
   7  10  -3    0.17    0.06
   7  10  -3    0.24    0.06
  -7 -10   3    0.27    0.06
  -7 -10   3    0.24    0.05
  -7 -10   3    0.22    0.06
   6  10  -3    0.78    0.09
  -6 -10   3    0.78    0.09
  -6 -10   3    0.75    0.09
   5  10  -3    0.70    0.08
  -5 -10   3    0.65    0.08
  -5 -10   3    0.89    0.09
   4  10  -3    0.42    0.06
  -4 -10   3    0.46    0.06
  -4 -10   3    0.36    0.06
   3  10  -3    0.00    0.03
  -3 -10   3    0.00    0.04
  -3 -10   3    0.00    0.03
   2  10  -3    0.11    0.04
  -2 -10   3    0.10    0.04
  -2 -10   3    0.07    0.04
   1  10  -3    0.12    0.03
   1  10  -3    0.01    0.03
  -1 -10   3    0.05    0.03
  -1 -10   3    0.10    0.04
   0  10  -3    2.16    0.10
   0  10  -3    2.05    0.10
   0 -10   3    2.07    0.11
   0 -10   3    2.07    0.11
  -1  10  -3    0.40    0.05
  -1  10  -3    0.44    0.04
  -1  10  -3    0.41    0.05
   1 -10   3    0.33    0.05
  -2  10  -3    0.98    0.06
  -2  10  -3    1.01    0.08
  -2  10  -3    1.00    0.06
   2 -10   3    0.90    0.08
   2 -10   3    0.99    0.07
  -3  10  -3    2.77    0.10
  -3  10  -3    2.70    0.10
  -3  10  -3    2.74    0.13
   3 -10   3    2.74    0.12
   3 -10   3    2.68    0.13
  -4  10  -3    0.14    0.02
  -4  10  -3    0.11    0.04
   4 -10   3    0.14    0.04
   4 -10   3    0.13    0.04
  -5  10  -3    0.85    0.08
   5 -10   3    0.93    0.07
  -6  10  -3    1.00    0.10
   6 -10   3    0.93    0.07
  -7  10  -3    0.54    0.08
   7 -10   3    0.46    0.06
  -8  10  -3    0.75    0.09
   8 -10   3    0.60    0.07
  -9  10  -3    0.07    0.05
   9 -10   3    0.03    0.03
 -10  10  -3   -0.01    0.04
 -11  10  -3   -0.01    0.05
 -12  10  -3   -0.03    0.04
  10   9  -3    0.02    0.05
  10   9  -3    0.01    0.05
 -10  -9   3   -0.03    0.04
   9   9  -3    0.10    0.05
   9   9  -3    0.15    0.05
  -9  -9   3    0.06    0.04
  -9  -9   3    0.10    0.06
   8   9  -3    0.04    0.05
   8   9  -3    0.01    0.04
  -8  -9   3    0.00    0.05
  -8  -9   3   -0.03    0.04
  -8  -9   3    0.04    0.04
   7   9  -3    0.52    0.07
   7   9  -3    0.36    0.06
  -7  -9   3    0.47    0.07
  -7  -9   3    0.40    0.06
  -7  -9   3    0.44    0.06
   6   9  -3    0.78    0.08
   6   9  -3    0.80    0.08
  -6  -9   3    0.63    0.08
  -6  -9   3    0.71    0.07
  -6  -9   3    0.67    0.08
   5   9  -3    0.42    0.06
  -5  -9   3    0.40    0.06
   4   9  -3    1.76    0.10
  -4  -9   3    1.95    0.10
  -4  -9   3    1.77    0.11
   3   9  -3    5.29    0.19
  -3  -9   3    5.23    0.18
  -3  -9   3    5.17    0.20
   2   9  -3    0.38    0.05
  -2  -9   3    0.27    0.04
  -2  -9   3    0.27    0.05
   1   9  -3    0.06    0.03
   1   9  -3    0.13    0.03
   1   9  -3    0.07    0.03
   1   9  -3    0.09    0.03
  -1  -9   3    0.07    0.03
  -1  -9   3    0.04    0.03
  -1  -9   3    0.06    0.03
   0   9  -3   18.12    0.51
   0   9  -3   17.74    0.48
   0   9  -3   17.56    0.54
   0   9  -3   18.43    0.46
   0  -9   3   18.05    0.54
   0  -9   3   18.07    0.50
   0  -9   3   17.75    0.48
  -1   9  -3    0.04    0.03
  -1   9  -3    0.01    0.03
  -1   9  -3    0.02    0.02
  -1   9  -3    0.04    0.02
  -1   9  -3    0.01    0.02
   1  -9   3    0.08    0.03
   1  -9   3    0.04    0.03
  -2   9  -3    5.47    0.16
  -2   9  -3    5.44    0.20
  -2   9  -3    5.52    0.18
  -2   9  -3    5.48    0.18
  -2   9  -3    5.60    0.17
  -2   9  -3    5.42    0.21
   2  -9   3    5.68    0.18
   2  -9   3    5.79    0.20
  -3   9  -3    1.74    0.10
  -3   9  -3    1.66    0.08
  -3   9  -3    1.72    0.09
  -3   9  -3    1.75    0.07
   3  -9   3    1.77    0.09
   3  -9   3    1.70    0.09
  -4   9  -3    1.04    0.05
  -4   9  -3    0.98    0.07
  -4   9  -3    0.99    0.08
  -4   9  -3    1.10    0.08
   4  -9   3    1.03    0.07
   4  -9   3    1.04    0.07
  -5   9  -3    0.03    0.03
  -5   9  -3   -0.01    0.02
   5  -9   3   -0.02    0.02
  -6   9  -3    0.02    0.04
   6  -9   3    0.02    0.03
  -7   9  -3    0.70    0.08
   7  -9   3    0.51    0.06
  -8   9  -3    0.37    0.07
   8  -9   3    0.29    0.05
  -9   9  -3    0.10    0.05
   9  -9   3    0.06    0.03
 -10   9  -3    0.01    0.04
 -11   9  -3    0.04    0.05
 -12   9  -3    0.00    0.04
 -13   9  -3    0.06    0.05
  11   8  -3   -0.01    0.05
  11   8  -3   -0.02    0.04
 -11  -8   3   -0.04    0.04
  10   8  -3    0.33    0.06
  10   8  -3    0.25    0.07
 -10  -8   3    0.20    0.06
 -10  -8   3    0.21    0.07
   9   8  -3    0.38    0.06
   9   8  -3    0.42    0.07
   9   8  -3    0.42    0.08
  -9  -8   3    0.31    0.06
  -9  -8   3    0.42    0.08
   8   8  -3    0.13    0.04
   8   8  -3    0.17    0.05
   8   8  -3    0.09    0.04
  -8  -8   3    0.14    0.05
  -8  -8   3    0.15    0.05
  -8  -8   3    0.11    0.05
   7   8  -3    0.62    0.07
   7   8  -3    0.64    0.07
  -7  -8   3    0.56    0.08
  -7  -8   3    0.60    0.07
  -7  -8   3    0.64    0.07
   6   8  -3    3.91    0.17
   6   8  -3    4.28    0.16
  -6  -8   3    4.39    0.19
  -6  -8   3    4.10    0.16
  -6  -8   3    3.98    0.17
   5   8  -3    0.45    0.06
   5   8  -3    0.31    0.05
  -5  -8   3    0.22    0.05
  -5  -8   3    0.26    0.05
  -5  -8   3    0.31    0.05
   4   8  -3    1.05    0.07
   4   8  -3    0.95    0.07
  -4  -8   3    0.96    0.07
  -4  -8   3    0.82    0.08
  -4  -8   3    0.96    0.07
   3   8  -3    1.53    0.08
   3   8  -3    1.47    0.09
  -3  -8   3    1.40    0.09
  -3  -8   3    1.35    0.08
  -3  -8   3    1.46    0.09
   2   8  -3    0.08    0.03
   2   8  -3    0.10    0.03
   2   8  -3    0.08    0.03
  -2  -8   3    0.16    0.04
  -2  -8   3    0.09    0.03
  -2  -8   3    0.08    0.03
   1   8  -3    2.21    0.10
   1   8  -3    2.23    0.11
   1   8  -3    2.22    0.10
   1   8  -3    2.29    0.10
  -1  -8   3    2.25    0.11
  -1  -8   3    2.28    0.10
  -1  -8   3    1.95    0.10
   0   8  -3    6.97    0.22
   0   8  -3    6.68    0.21
   0   8  -3    6.46    0.20
   0   8  -3    6.83    0.24
   0   8  -3    6.91    0.18
   0  -8   3    6.77    0.21
   0  -8   3    6.71    0.23
   0  -8   3    6.63    0.21
  -1   8  -3    3.11    0.13
  -1   8  -3    3.20    0.13
  -1   8  -3    3.12    0.12
  -1   8  -3    3.21    0.16
  -1   8  -3    2.98    0.11
   1  -8   3    2.96    0.13
   1  -8   3    2.98    0.12
   1  -8   3    2.94    0.11
  -2   8  -3    5.72    0.17
  -2   8  -3    5.66    0.21
  -2   8  -3    5.65    0.18
  -2   8  -3    5.59    0.20
  -2   8  -3    6.01    0.24
   2  -8   3    6.03    0.18
   2  -8   3    5.88    0.19
  -3   8  -3    0.26    0.04
  -3   8  -3    0.33    0.04
  -3   8  -3    0.31    0.04
  -3   8  -3    0.30    0.03
  -3   8  -3    0.27    0.04
   3  -8   3    0.29    0.04
   3  -8   3    0.32    0.04
  -4   8  -3    1.40    0.09
  -4   8  -3    1.40    0.06
  -4   8  -3    1.25    0.08
  -4   8  -3    1.22    0.08
  -4   8  -3    1.28    0.07
   4  -8   3    1.39    0.08
  -5   8  -3    1.89    0.10
  -5   8  -3    1.89    0.09
  -5   8  -3    1.92    0.11
   5  -8   3    1.95    0.09
  -6   8  -3    0.29    0.05
  -6   8  -3    0.25    0.04
   6  -8   3    0.21    0.04
  -7   8  -3    0.03    0.03
  -7   8  -3    0.04    0.03
   7  -8   3    0.03    0.02
  -8   8  -3    0.11    0.04
  -8   8  -3    0.08    0.04
   8  -8   3    0.04    0.03
  -9   8  -3    0.07    0.04
  -9   8  -3    0.01    0.03
   9  -8   3    0.01    0.02
 -10   8  -3    0.04    0.05
  10  -8   3    0.03    0.03
 -11   8  -3    0.02    0.04
 -12   8  -3    0.02    0.04
 -13   8  -3   -0.04    0.04
  12   7  -3   -0.07    0.04
  12   7  -3   -0.10    0.04
  11   7  -3    0.09    0.05
  11   7  -3    0.08    0.05
 -11  -7   3    0.05    0.05
  10   7  -3    0.05    0.05
  10   7  -3   -0.02    0.04
 -10  -7   3   -0.01    0.05
 -10  -7   3   -0.02    0.04
   9   7  -3    0.08    0.05
   9   7  -3    0.05    0.03
   9   7  -3   -0.02    0.04
  -9  -7   3   -0.01    0.04
  -9  -7   3   -0.03    0.03
   8   7  -3   -0.01    0.04
   8   7  -3   -0.03    0.03
   8   7  -3   -0.03    0.03
  -8  -7   3    0.01    0.03
  -8  -7   3   -0.01    0.03
  -8  -7   3    0.00    0.04
   7   7  -3    0.22    0.05
   7   7  -3    0.23    0.05
   7   7  -3    0.15    0.04
  -7  -7   3    0.23    0.05
  -7  -7   3    0.25    0.05
  -7  -7   3    0.24    0.06
   6   7  -3    0.92    0.07
   6   7  -3    0.87    0.07
   6   7  -3    0.95    0.08
  -6  -7   3    0.87    0.07
  -6  -7   3    0.90    0.07
  -6  -7   3    0.85    0.08
   5   7  -3    1.43    0.09
   5   7  -3    1.44    0.09
   5   7  -3    1.49    0.09
  -5  -7   3    1.24    0.08
  -5  -7   3    1.62    0.10
  -5  -7   3    1.33    0.08
   4   7  -3   15.05    0.43
   4   7  -3   14.99    0.40
   4   7  -3   15.05    0.42
   4   7  -3   14.73    0.47
  -4  -7   3   15.34    0.41
  -4  -7   3   15.37    0.48
  -4  -7   3   15.45    0.44
  -4  -7   3   15.20    0.40
   3   7  -3    0.37    0.05
   3   7  -3    0.33    0.05
   3   7  -3    0.31    0.04
  -3  -7   3    0.26    0.03
  -3  -7   3    0.27    0.04
  -3  -7   3    0.31    0.04
  -3  -7   3    0.29    0.04
   2   7  -3    8.41    0.25
   2   7  -3    8.71    0.29
   2   7  -3    8.73    0.26
  -2  -7   3    8.53    0.26
  -2  -7   3    8.43    0.29
  -2  -7   3    8.87    0.25
   1   7  -3   24.23    0.58
   1   7  -3   24.09    0.64
   1   7  -3   23.49    0.68
   1   7  -3   24.38    0.61
  -1  -7   3   23.35    0.63
  -1  -7   3   23.19    0.68
  -1  -7   3   23.58    0.60
   0   7  -3    1.13    0.09
   0   7  -3    1.10    0.06
   0   7  -3    0.92    0.06
   0   7  -3    1.07    0.07
   0  -7   3    0.94    0.06
   0  -7   3    0.97    0.06
   0  -7   3    1.08    0.06
   0  -7   3    1.06    0.06
  -1   7  -3    3.50    0.16
  -1   7  -3    3.23    0.13
  -1   7  -3    3.43    0.13
  -1   7  -3    3.42    0.10
  -1   7  -3    3.52    0.11
   1  -7   3    3.28    0.13
   1  -7   3    3.47    0.13
  -2   7  -3    0.22    0.04
  -2   7  -3    0.24    0.04
  -2   7  -3    0.22    0.03
  -2   7  -3    0.17    0.03
   2  -7   3    0.29    0.04
  -3   7  -3    5.02    0.14
  -3   7  -3    5.06    0.18
  -3   7  -3    5.08    0.21
  -3   7  -3    5.05    0.19
   3  -7   3    5.29    0.17
  -4   7  -3    2.95    0.09
  -4   7  -3    2.99    0.12
  -4   7  -3    2.98    0.11
  -4   7  -3    2.78    0.13
  -4   7  -3    2.76    0.12
   4  -7   3    2.86    0.11
  -5   7  -3    0.13    0.04
  -5   7  -3    0.13    0.03
  -5   7  -3    0.15    0.03
  -5   7  -3    0.13    0.03
   5  -7   3    0.14    0.03
  -6   7  -3    0.07    0.03
  -6   7  -3    0.02    0.03
  -6   7  -3    0.03    0.03
   6  -7   3    0.01    0.02
  -7   7  -3    2.70    0.13
  -7   7  -3    2.58    0.12
   7  -7   3    2.64    0.11
  -8   7  -3    0.02    0.03
  -8   7  -3    0.05    0.04
   8  -7   3    0.03    0.02
  -9   7  -3    0.01    0.04
  -9   7  -3    0.01    0.04
   9  -7   3    0.01    0.02
 -10   7  -3    0.07    0.05
 -10   7  -3    0.09    0.05
  10  -7   3    0.04    0.03
 -11   7  -3   -0.03    0.04
 -11   7  -3    0.07    0.05
 -12   7  -3    0.02    0.05
 -12   7  -3   -0.02    0.04
  12   6  -3    0.02    0.05
  12   6  -3    0.07    0.05
 -12  -6   3    0.05    0.04
 -12  -6   3    0.02    0.05
  11   6  -3    0.03    0.05
  11   6  -3    0.03    0.04
 -11  -6   3   -0.02    0.05
 -11  -6   3   -0.03    0.04
 -11  -6   3   -0.01    0.04
  10   6  -3    0.04    0.03
  10   6  -3    0.07    0.05
  10   6  -3    0.03    0.04
 -10  -6   3    0.03    0.04
 -10  -6   3    0.13    0.06
 -10  -6   3    0.13    0.05
   9   6  -3    0.01    0.04
   9   6  -3    0.01    0.03
   9   6  -3    0.02    0.04
  -9  -6   3   -0.02    0.04
  -9  -6   3   -0.01    0.03
  -9  -6   3   -0.01    0.03
   8   6  -3    1.86    0.12
   8   6  -3    2.10    0.12
   8   6  -3    1.96    0.11
  -8  -6   3    1.91    0.11
  -8  -6   3    1.91    0.12
  -8  -6   3    2.09    0.12
   7   6  -3    3.43    0.14
   7   6  -3    3.58    0.14
   7   6  -3    3.20    0.15
  -7  -6   3    3.39    0.14
  -7  -6   3    3.46    0.15
  -7  -6   3    3.35    0.14
  -7  -6   3    3.65    0.16
   6   6  -3    0.94    0.07
   6   6  -3    1.02    0.07
   6   6  -3    0.91    0.07
  -6  -6   3    0.77    0.07
  -6  -6   3    0.89    0.08
  -6  -6   3    0.84    0.07
  -6  -6   3    0.90    0.07
   5   6  -3   -0.02    0.02
   5   6  -3   -0.01    0.02
   5   6  -3    0.01    0.02
   5   6  -3   -0.03    0.02
  -5  -6   3   -0.01    0.02
  -5  -6   3    0.01    0.02
  -5  -6   3   -0.01    0.03
  -5  -6   3   -0.03    0.02
   4   6  -3    0.48    0.05
   4   6  -3    0.46    0.05
   4   6  -3    0.35    0.05
   4   6  -3    0.40    0.04
  -4  -6   3    0.38    0.05
  -4  -6   3    0.42    0.05
  -4  -6   3    0.34    0.05
  -4  -6   3    0.39    0.04
   3   6  -3    3.75    0.15
   3   6  -3    3.76    0.13
   3   6  -3    3.87    0.13
   3   6  -3    3.76    0.14
   3   6  -3    3.94    0.14
  -3  -6   3    3.61    0.13
  -3  -6   3    3.51    0.14
  -3  -6   3    3.68    0.12
  -3  -6   3    3.87    0.15
   2   6  -3    6.84    0.21
   2   6  -3    6.57    0.23
   2   6  -3    6.92    0.20
   2   6  -3    6.70    0.21
  -2  -6   3    6.87    0.21
  -2  -6   3    6.41    0.23
   1   6  -3    1.60    0.08
   1   6  -3    1.58    0.07
   1   6  -3    1.55    0.06
  -1  -6   3    1.50    0.07
   0   6  -3    7.00    0.20
   0   6  -3    7.52    0.27
   0   6  -3    7.15    0.23
   0   6  -3    7.19    0.22
   0   6  -3    7.25    0.20
   0  -6   3    6.92    0.21
   0  -6   3    7.24    0.21
   0  -6   3    7.40    0.23
  -1   6  -3    1.85    0.08
  -1   6  -3    1.82    0.10
  -1   6  -3    1.84    0.07
  -1   6  -3    1.72    0.08
   1  -6   3    1.82    0.08
   1  -6   3    2.05    0.08
  -2   6  -3    3.97    0.17
  -2   6  -3    4.08    0.15
  -2   6  -3    4.09    0.14
  -2   6  -3    4.07    0.12
   2  -6   3    4.15    0.14
  -3   6  -3    2.30    0.11
  -3   6  -3    2.39    0.10
  -3   6  -3    2.18    0.07
  -3   6  -3    2.20    0.10
   3  -6   3    2.24    0.09
  -4   6  -3    5.66    0.20
  -4   6  -3    5.65    0.15
  -4   6  -3    6.26    0.23
  -4   6  -3    5.83    0.21
   4  -6   3    5.78    0.18
  -5   6  -3    0.60    0.06
  -5   6  -3    0.52    0.05
  -5   6  -3    0.73    0.06
   5  -6   3    0.51    0.04
  -6   6  -3    1.28    0.08
  -6   6  -3    1.38    0.08
  -6   6  -3    1.30    0.08
   6  -6   3    1.25    0.06
  -7   6  -3    0.16    0.04
  -7   6  -3    0.11    0.04
  -7   6  -3    0.12    0.04
   7  -6   3    0.12    0.03
  -8   6  -3    0.06    0.04
  -8   6  -3    0.06    0.04
   8  -6   3    0.06    0.02
  -9   6  -3    0.01    0.03
  -9   6  -3    0.04    0.04
   9  -6   3   -0.01    0.02
 -10   6  -3    0.03    0.04
 -10   6  -3    0.05    0.04
  10  -6   3    0.04    0.02
 -11   6  -3    0.11    0.05
 -11   6  -3    0.09    0.05
  11  -6   3    0.02    0.02
 -12   6  -3    0.06    0.05
 -12   6  -3   -0.06    0.04
 -13   6  -3    0.05    0.05
  13   5  -3    0.02    0.05
  13   5  -3    0.02    0.05
 -13  -5   3    0.04    0.05
 -13  -5   3    0.01    0.04
  12   5  -3   -0.03    0.04
 -12  -5   3   -0.04    0.03
 -12  -5   3    0.01    0.05
 -12  -5   3    0.00    0.05
  11   5  -3    0.10    0.05
 -11  -5   3    0.05    0.05
 -11  -5   3    0.05    0.05
 -11  -5   3    0.18    0.05
  10   5  -3    0.43    0.07
  10   5  -3    0.23    0.05
 -10  -5   3    0.26    0.06
 -10  -5   3    0.16    0.05
 -10  -5   3    0.37    0.07
   9   5  -3    0.42    0.06
   9   5  -3    0.49    0.07
  -9  -5   3    0.51    0.08
  -9  -5   3    0.31    0.06
  -9  -5   3    0.36    0.06
   8   5  -3    0.30    0.05
   8   5  -3    0.39    0.06
  -8  -5   3    0.33    0.06
  -8  -5   3    0.28    0.05
  -8  -5   3    0.29    0.06
  -8  -5   3    0.29    0.05
   7   5  -3    1.47    0.09
   7   5  -3    1.50    0.08
  -7  -5   3    1.60    0.09
  -7  -5   3    1.54    0.10
  -7  -5   3    1.60    0.09
  -7  -5   3    1.61    0.09
   6   5  -3    1.04    0.08
   6   5  -3    1.37    0.08
   6   5  -3    0.98    0.07
  -6  -5   3    1.00    0.07
  -6  -5   3    1.11    0.08
  -6  -5   3    1.18    0.07
  -6  -5   3    1.19    0.08
  -6  -5   3    1.20    0.08
   5   5  -3    0.29    0.04
   5   5  -3    0.28    0.04
   5   5  -3    0.41    0.04
   5   5  -3    0.25    0.04
  -5  -5   3    0.30    0.04
  -5  -5   3    0.31    0.04
  -5  -5   3    0.32    0.04
  -5  -5   3    0.23    0.04
  -5  -5   3    0.35    0.05
   4   5  -3   22.68    0.58
   4   5  -3   23.12    0.61
   4   5  -3   22.93    0.58
   4   5  -3   22.16    0.64
   4   5  -3   21.63    0.56
  -4  -5   3   21.63    0.60
  -4  -5   3   21.23    0.65
  -4  -5   3   22.11    0.56
  -4  -5   3   21.87    0.56
   3   5  -3    0.19    0.03
   3   5  -3    0.23    0.03
   3   5  -3    0.25    0.03
  -3  -5   3    0.24    0.04
  -3  -5   3    0.21    0.03
   2   5  -3    4.52    0.16
   2   5  -3    4.67    0.15
  -2  -5   3    4.86    0.19
  -2  -5   3    4.56    0.15
  -2  -5   3    4.71    0.16
   1   5  -3   34.80    0.88
   1   5  -3   35.49    0.91
   1   5  -3   34.43    0.91
   1   5  -3   35.00    0.96
   1   5  -3   35.05    0.90
   1   5  -3   35.66    1.09
  -1  -5   3   35.55    0.97
  -1  -5   3   35.17    0.91
  -1  -5   3   34.10    0.90
   0   5  -3    0.75    0.04
   0   5  -3    0.81    0.05
   0   5  -3    0.79    0.04
   0   5  -3    0.92    0.06
   0   5  -3    0.80    0.05
   0  -5   3    0.67    0.04
   0  -5   3    0.83    0.04
   0  -5   3    0.85    0.05
  -1   5  -3    0.15    0.03
  -1   5  -3    0.07    0.01
  -1   5  -3    0.05    0.02
  -1   5  -3    0.06    0.02
   1  -5   3    0.11    0.02
   1  -5   3    0.11    0.02
   1  -5   3    0.08    0.01
  -2   5  -3    0.49    0.04
  -2   5  -3    0.51    0.03
  -2   5  -3    0.52    0.04
  -2   5  -3    0.45    0.03
  -2   5  -3    0.47    0.04
   2  -5   3    0.51    0.03
   2  -5   3    0.40    0.03
  -3   5  -3    0.28    0.03
  -3   5  -3    0.34    0.03
  -3   5  -3    0.32    0.02
  -3   5  -3    0.30    0.04
  -3   5  -3    0.33    0.04
   3  -5   3    0.35    0.03
  -4   5  -3    0.78    0.06
  -4   5  -3    0.78    0.03
  -4   5  -3    0.70    0.05
  -4   5  -3    0.84    0.05
   4  -5   3    0.68    0.04
  -5   5  -3    2.11    0.10
  -5   5  -3    2.12    0.10
  -5   5  -3    2.06    0.10
  -5   5  -3    2.57    0.10
   5  -5   3    2.26    0.09
  -6   5  -3    0.51    0.06
  -6   5  -3    0.46    0.05
  -6   5  -3    0.43    0.05
   6  -5   3    0.46    0.04
  -7   5  -3    0.17    0.04
  -7   5  -3    0.19    0.04
   7  -5   3    0.16    0.03
  -8   5  -3    0.15    0.05
  -8   5  -3    0.19    0.04
   8  -5   3    0.18    0.03
  -9   5  -3    0.01    0.04
  -9   5  -3    0.05    0.04
   9  -5   3    0.14    0.03
 -10   5  -3    0.66    0.08
 -10   5  -3    0.81    0.09
  10  -5   3    0.77    0.06
 -11   5  -3    0.06    0.04
 -11   5  -3    0.05    0.05
 -12   5  -3   -0.01    0.04
 -13   5  -3   -0.06    0.04
  13   4  -3   -0.05    0.04
 -13  -4   3    0.02    0.04
 -13  -4   3    0.10    0.05
  12   4  -3    0.04    0.05
 -12  -4   3    0.00    0.04
 -12  -4   3   -0.01    0.04
 -12  -4   3    0.01    0.04
  11   4  -3    0.09    0.04
  11   4  -3    0.08    0.05
 -11  -4   3    0.08    0.04
 -11  -4   3    0.09    0.05
 -11  -4   3    0.10    0.05
  10   4  -3    0.80    0.08
  10   4  -3    0.67    0.07
 -10  -4   3    0.57    0.07
 -10  -4   3    0.71    0.09
 -10  -4   3    0.67    0.08
   9   4  -3    0.00    0.03
   9   4  -3    0.03    0.02
  -9  -4   3    0.06    0.03
  -9  -4   3    0.03    0.04
  -9  -4   3    0.05    0.04
   8   4  -3    2.93    0.13
   8   4  -3    2.87    0.12
  -8  -4   3    2.78    0.14
  -8  -4   3    2.73    0.12
  -8  -4   3    2.92    0.13
  -8  -4   3    2.58    0.13
   7   4  -3    1.85    0.09
   7   4  -3    1.95    0.10
  -7  -4   3    1.92    0.10
  -7  -4   3    1.92    0.10
  -7  -4   3    1.84    0.09
  -7  -4   3    2.02    0.11
   6   4  -3    2.42    0.10
   6   4  -3    2.30    0.12
   6   4  -3    2.28    0.10
  -6  -4   3    2.20    0.10
  -6  -4   3    2.18    0.10
  -6  -4   3    2.42    0.11
  -6  -4   3    2.48    0.11
  -6  -4   3    2.33    0.12
   5   4  -3    0.09    0.03
   5   4  -3    0.14    0.03
   5   4  -3    0.10    0.03
  -5  -4   3    0.15    0.03
  -5  -4   3    0.14    0.03
  -5  -4   3    0.14    0.03
  -5  -4   3    0.08    0.03
  -5  -4   3    0.10    0.03
   4   4  -3    8.57    0.28
   4   4  -3    8.85    0.24
   4   4  -3    8.28    0.26
  -4  -4   3    8.50    0.28
  -4  -4   3    8.44    0.26
   3   4  -3    0.98    0.06
   3   4  -3    1.13    0.05
   3   4  -3    1.16    0.06
  -3  -4   3    1.02    0.06
  -3  -4   3    1.15    0.06
   2   4  -3    8.61    0.27
   2   4  -3    8.53    0.24
   2   4  -3    8.62    0.25
   2   4  -3    8.93    0.30
   2   4  -3    8.92    0.25
  -2  -4   3    8.69    0.25
  -2  -4   3    8.46    0.25
  -2  -4   3    8.79    0.30
  -2  -4   3    8.71    0.27
   1   4  -3    0.14    0.02
   1   4  -3    0.10    0.02
   1   4  -3    0.09    0.02
   1   4  -3    0.08    0.01
  -1  -4   3    0.08    0.02
  -1  -4   3    0.11    0.02
  -1  -4   3    0.09    0.02
   0   4  -3    8.45    0.23
   0   4  -3    8.03    0.25
   0   4  -3    8.45    0.28
   0   4  -3    8.11    0.23
   0  -4   3    8.13    0.23
   0  -4   3    7.95    0.24
   0  -4   3    8.00    0.23
  -1   4  -3   36.43    1.14
  -1   4  -3   37.36    1.01
  -1   4  -3   36.48    0.94
  -1   4  -3   37.65    0.95
   1  -4   3   36.56    0.92
   1  -4   3   37.41    1.00
   1  -4   3   36.44    0.95
  -2   4  -3    3.55    0.11
  -2   4  -3    3.62    0.13
  -2   4  -3    3.37    0.12
  -2   4  -3    3.38    0.14
   2  -4   3    3.66    0.11
   2  -4   3    3.50    0.11
   2  -4   3    3.56    0.11
  -3   4  -3    1.26    0.06
  -3   4  -3    1.29    0.07
  -3   4  -3    1.29    0.05
  -3   4  -3    1.24    0.05
  -3   4  -3    1.33    0.07
   3  -4   3    1.33    0.06
   3  -4   3    1.28    0.05
  -4   4  -3   13.35    0.44
  -4   4  -3   13.57    0.37
  -4   4  -3   14.00    0.38
  -4   4  -3   13.29    0.31
   4  -4   3   13.42    0.37
   4  -4   3   13.38    0.36
  -5   4  -3    0.46    0.04
  -5   4  -3    0.41    0.04
  -5   4  -3    0.40    0.04
   5  -4   3    0.39    0.03
  -6   4  -3    0.42    0.05
  -6   4  -3    0.34    0.04
  -6   4  -3    0.45    0.05
   6  -4   3    0.34    0.03
  -7   4  -3    0.07    0.03
  -7   4  -3    0.23    0.05
   7  -4   3    0.13    0.02
  -8   4  -3    0.30    0.05
  -8   4  -3    0.26    0.05
   8  -4   3    0.29    0.03
  -9   4  -3    0.01    0.04
  -9   4  -3    0.08    0.04
   9  -4   3    0.02    0.02
 -10   4  -3    0.11    0.05
 -10   4  -3    0.08    0.04
  10  -4   3    0.05    0.02
 -11   4  -3    0.06    0.05
  11  -4   3    0.02    0.02
 -12   4  -3    0.03    0.05
 -13   4  -3    0.02    0.04
 -14   4  -3    0.01    0.05
  13   3  -3   -0.01    0.05
 -13  -3   3   -0.04    0.04
 -13  -3   3    0.01    0.04
  12   3  -3    0.02    0.04
 -12  -3   3    0.04    0.04
 -12  -3   3    0.01    0.04
 -12  -3   3    0.09    0.05
  11   3  -3    0.02    0.04
  11   3  -3    0.02    0.03
 -11  -3   3    0.08    0.04
 -11  -3   3    0.03    0.05
 -11  -3   3    0.04    0.04
  10   3  -3    0.06    0.03
  10   3  -3    0.13    0.04
 -10  -3   3    0.16    0.05
 -10  -3   3    0.14    0.04
 -10  -3   3    0.08    0.04
   9   3  -3    0.59    0.07
   9   3  -3    0.51    0.05
  -9  -3   3    0.56    0.07
  -9  -3   3    0.54    0.06
  -9  -3   3    0.62    0.07
   8   3  -3    2.00    0.11
   8   3  -3    1.77    0.09
  -8  -3   3    1.99    0.11
  -8  -3   3    2.02    0.10
  -8  -3   3    1.99    0.10
  -8  -3   3    1.91    0.11
   7   3  -3    0.01    0.02
   7   3  -3    0.02    0.02
   7   3  -3    0.05    0.03
  -7  -3   3    0.03    0.02
  -7  -3   3    0.03    0.02
  -7  -3   3    0.06    0.03
  -7  -3   3    0.04    0.03
   6   3  -3    8.46    0.25
   6   3  -3    8.82    0.25
   6   3  -3    8.65    0.29
  -6  -3   3    8.52    0.26
  -6  -3   3    9.01    0.27
  -6  -3   3    9.06    0.25
  -6  -3   3    8.42    0.25
   5   3  -3    1.51    0.07
   5   3  -3    1.38    0.08
  -5  -3   3    1.63    0.09
  -5  -3   3    1.50    0.08
  -5  -3   3    1.46    0.07
   4   3  -3    0.42    0.03
   4   3  -3    0.46    0.04
   4   3  -3    0.39    0.04
  -4  -3   3    0.37    0.04
  -4  -3   3    0.36    0.04
   3   3  -3    7.12    0.24
   3   3  -3    6.89    0.21
   3   3  -3    7.00    0.20
   3   3  -3    6.84    0.22
  -3  -3   3    6.91    0.24
  -3  -3   3    6.62    0.20
  -3  -3   3    7.15    0.21
  -3  -3   3    7.09    0.22
   2   3  -3   81.79    2.07
   2   3  -3   83.59    2.16
   2   3  -3   79.67    2.07
   2   3  -3   80.61    2.44
  -2  -3   3   79.25    2.07
  -2  -3   3   80.92    2.44
  -2  -3   3   81.12    2.19
   1   3  -3    1.16    0.05
   1   3  -3    1.14    0.05
   1   3  -3    1.14    0.06
  -1  -3   3    1.17    0.05
  -1  -3   3    1.11    0.06
  -1  -3   3    1.14    0.05
   0   3  -3   26.13    0.82
   0   3  -3   26.66    0.73
   0  -3   3   27.05    0.73
   0  -3   3   25.94    0.69
   0  -3   3   27.22    0.77
  -1   3  -3    6.86    0.23
  -1   3  -3    6.95    0.19
  -1   3  -3    6.84    0.21
   1  -3   3    6.78    0.19
   1  -3   3    6.79    0.19
   1  -3   3    6.80    0.21
   1  -3   3    6.78    0.19
  -2   3  -3   13.54    0.39
  -2   3  -3   13.24    0.43
  -2   3  -3   13.14    0.36
   2  -3   3   13.43    0.35
   2  -3   3   13.07    0.39
   2  -3   3   13.36    0.36
  -3   3  -3   76.71    2.04
  -3   3  -3   74.89    2.29
  -3   3  -3   75.54    1.90
   3  -3   3   75.00    1.86
   3  -3   3   77.19    1.94
  -4   3  -3    5.26    0.19
  -4   3  -3    5.45    0.16
  -4   3  -3    5.29    0.17
  -4   3  -3    4.98    0.13
   4  -3   3    5.42    0.15
  -5   3  -3    0.70    0.05
  -5   3  -3    0.60    0.05
  -5   3  -3    0.68    0.05
   5  -3   3    0.62    0.04
  -6   3  -3    7.26    0.23
  -6   3  -3    7.01    0.22
   6  -3   3    7.26    0.21
  -7   3  -3   -0.03    0.02
  -7   3  -3    0.03    0.03
   7  -3   3    0.02    0.02
  -8   3  -3    0.11    0.04
  -8   3  -3    0.07    0.03
   8  -3   3    0.07    0.02
  -9   3  -3    0.15    0.04
  -9   3  -3    0.13    0.05
   9  -3   3    0.14    0.03
 -10   3  -3   -0.04    0.03
  10  -3   3    0.01    0.02
 -11   3  -3   -0.03    0.04
  11  -3   3    0.01    0.02
 -12   3  -3   -0.06    0.04
 -13   3  -3    0.01    0.05
 -14   3  -3    0.01    0.05
  14   2  -3    0.01    0.05
 -14  -2   3   -0.02    0.04
 -14  -2   3    0.01    0.05
  13   2  -3   -0.04    0.04
 -13  -2   3    0.00    0.04
 -13  -2   3    0.03    0.04
  12   2  -3    0.25    0.06
 -12  -2   3    0.17    0.05
 -12  -2   3    0.16    0.05
  11   2  -3    0.02    0.02
  11   2  -3   -0.01    0.04
 -11  -2   3   -0.02    0.03
 -11  -2   3    0.09    0.04
 -11  -2   3    0.00    0.03
  10   2  -3    0.22    0.04
  10   2  -3    0.13    0.05
 -10  -2   3    0.21    0.05
 -10  -2   3    0.28    0.05
 -10  -2   3    0.19    0.05
   9   2  -3    0.87    0.08
   9   2  -3    0.87    0.06
  -9  -2   3    0.92    0.08
  -9  -2   3    0.93    0.08
  -9  -2   3    0.83    0.08
   8   2  -3    0.87    0.07
   8   2  -3    0.92    0.05
   8   2  -3    1.06    0.08
  -8  -2   3    0.92    0.07
  -8  -2   3    0.86    0.07
  -8  -2   3    0.83    0.07
  -8  -2   3    0.93    0.08
   7   2  -3    0.36    0.03
   7   2  -3    0.38    0.05
  -7  -2   3    0.36    0.04
  -7  -2   3    0.39    0.05
  -7  -2   3    0.45    0.05
  -7  -2   3    0.44    0.05
   6   2  -3    2.74    0.09
   6   2  -3    2.82    0.10
   6   2  -3    2.76    0.12
  -6  -2   3    2.81    0.12
  -6  -2   3    2.83    0.11
  -6  -2   3    2.60    0.11
   5   2  -3    2.81    0.11
   5   2  -3    2.65    0.11
   5   2  -3    2.61    0.09
   5   2  -3    2.61    0.09
  -5  -2   3    2.54    0.11
  -5  -2   3    2.65    0.10
   4   2  -3    4.67    0.14
   4   2  -3    4.80    0.15
   4   2  -3    4.72    0.16
   4   2  -3    4.71    0.16
  -4  -2   3    4.62    0.15
  -4  -2   3    4.74    0.17
   3   2  -3   80.09    2.39
   3   2  -3   82.63    2.12
   3   2  -3   78.67    2.04
   3   2  -3   73.42    2.24
   3   2  -3   81.64    1.94
  -3  -2   3   79.89    2.39
   2   2  -3    3.48    0.13
   2   2  -3    3.58    0.12
   2   2  -3    3.54    0.12
   2   2  -3    3.42    0.11
   2   2  -3    3.48    0.10
  -2  -2   3    3.58    0.12
  -2  -2   3    3.70    0.13
   1   2  -3    7.02    0.21
   1   2  -3    6.74    0.20
   1   2  -3    6.97    0.23
   1   2  -3    7.05    0.21
  -1  -2   3    6.98    0.21
  -1  -2   3    7.02    0.20
  -1  -2   3    7.15    0.23
   0   2  -3   95.48    2.40
   0   2  -3   96.75    2.69
   0   2  -3   91.04    2.82
   0   2  -3   95.63    2.49
   0  -2   3   92.72    2.65
   0  -2   3   92.67    2.39
  -1   2  -3    6.16    0.19
  -1   2  -3    5.96    0.21
  -1   2  -3    6.07    0.17
  -1   2  -3    6.31    0.18
   1  -2   3    6.12    0.19
   1  -2   3    6.41    0.21
   1  -2   3    6.14    0.18
  -2   2  -3   15.06    0.47
  -2   2  -3   14.99    0.40
  -2   2  -3   14.82    0.42
  -2   2  -3   14.99    0.39
   2  -2   3   15.18    0.44
   2  -2   3   14.82    0.38
   2  -2   3   14.75    0.40
  -3   2  -3    0.82    0.05
  -3   2  -3    0.94    0.04
  -3   2  -3    0.88    0.04
   3  -2   3    0.75    0.04
   3  -2   3    0.82    0.04
   3  -2   3    0.91    0.04
  -4   2  -3    0.12    0.02
  -4   2  -3    0.12    0.01
  -4   2  -3    0.06    0.02
  -4   2  -3    0.11    0.02
   4  -2   3    0.10    0.02
  -5   2  -3    0.18    0.03
  -5   2  -3    0.28    0.03
  -5   2  -3    0.24    0.03
   5  -2   3    0.19    0.02
  -6   2  -3    5.34    0.18
   6  -2   3    5.22    0.16
  -7   2  -3    3.50    0.15
  -7   2  -3    3.65    0.14
   7  -2   3    3.68    0.12
  -8   2  -3    0.43    0.05
  -8   2  -3    0.45    0.06
   8  -2   3    0.38    0.04
  -9   2  -3    0.06    0.04
  -9   2  -3    0.05    0.03
   9  -2   3    0.00    0.02
 -10   2  -3    0.03    0.04
  10  -2   3    0.06    0.03
 -11   2  -3    0.01    0.04
  11  -2   3    0.03    0.02
 -12   2  -3    0.01    0.05
 -13   2  -3   -0.02    0.05
  14   1  -3    0.06    0.05
 -14  -1   3    0.00    0.04
 -14  -1   3    0.00    0.05
  13   1  -3    0.00    0.05
 -13  -1   3    0.01    0.04
 -13  -1   3   -0.02    0.03
  12   1  -3    0.02    0.02
  12   1  -3    0.06    0.04
 -12  -1   3    0.00    0.03
 -12  -1   3   -0.03    0.04
  11   1  -3   -0.01    0.02
  11   1  -3   -0.07    0.03
 -11  -1   3   -0.01    0.04
 -11  -1   3   -0.03    0.03
 -11  -1   3    0.02    0.03
  10   1  -3    0.10    0.05
  10   1  -3    0.11    0.03
 -10  -1   3    0.05    0.03
 -10  -1   3    0.12    0.04
 -10  -1   3    0.10    0.04
   9   1  -3    1.62    0.07
   9   1  -3    1.79    0.10
  -9  -1   3    1.67    0.10
  -9  -1   3    1.46    0.09
  -9  -1   3    1.76    0.10
   8   1  -3    0.62    0.04
   8   1  -3    0.62    0.07
  -8  -1   3    0.51    0.06
  -8  -1   3    0.62    0.05
  -8  -1   3    0.52    0.05
  -8  -1   3    0.56    0.06
   7   1  -3    1.12    0.05
   7   1  -3    1.08    0.07
   7   1  -3    1.10    0.05
  -7  -1   3    1.05    0.07
  -7  -1   3    1.10    0.07
  -7  -1   3    1.14    0.07
  -7  -1   3    1.09    0.07
   6   1  -3    9.45    0.30
   6   1  -3    9.55    0.28
   6   1  -3    9.77    0.25
  -6  -1   3    9.42    0.28
  -6  -1   3    9.50    0.27
   5   1  -3    3.91    0.14
   5   1  -3    3.95    0.15
   5   1  -3    3.99    0.12
   5   1  -3    3.90    0.11
  -5  -1   3    3.97    0.14
   4   1  -3    4.53    0.14
   4   1  -3    4.24    0.13
   4   1  -3    4.49    0.15
   4   1  -3    4.63    0.15
   4   1  -3    4.49    0.13
  -4  -1   3    4.50    0.14
  -4  -1   3    4.65    0.16
   3   1  -3   53.87    1.44
   3   1  -3   57.27    1.49
   3   1  -3   56.36    1.57
   3   1  -3   52.38    1.36
   3   1  -3   58.45    1.44
   3   1  -3   55.79    1.68
  -3  -1   3   55.99    1.68
  -3  -1   3   56.34    1.44
   2   1  -3    0.00    0.01
   2   1  -3    0.00    0.01
   2   1  -3   -0.01    0.01
   2   1  -3    0.01    0.01
   2   1  -3    0.00    0.01
  -2  -1   3    0.00    0.01
  -2  -1   3    0.00    0.00
  -2  -1   3    0.00    0.01
   1   1  -3   65.68    1.71
   1   1  -3   64.76    1.65
   1   1  -3   64.83    1.83
   1   1  -3   63.39    1.94
  -1  -1   3   64.48    1.65
  -1  -1   3   64.47    1.94
  -1  -1   3   64.07    1.82
   0   1  -3   25.34    0.69
   0   1  -3   25.18    0.78
   0   1  -3   25.60    0.66
   0   1  -3   26.62    0.73
   0  -1   3   25.18    0.78
   0  -1   3   25.47    0.73
   0  -1   3   25.12    0.66
  -1   1  -3   65.03    1.87
  -1   1  -3   66.77    1.69
  -1   1  -3   65.65    1.99
  -1   1  -3   67.83    1.76
   1  -1   3   64.38    1.69
   1  -1   3   66.60    1.87
  -2   1  -3    1.31    0.06
  -2   1  -3    1.34    0.06
  -2   1  -3    1.31    0.05
   2  -1   3    1.31    0.05
   2  -1   3    1.31    0.06
   2  -1   3    1.38    0.06
  -3   1  -3    0.99    0.03
  -3   1  -3    0.99    0.04
  -3   1  -3    0.98    0.05
   3  -1   3    1.02    0.04
   3  -1   3    1.01    0.05
  -4   1  -3    1.19    0.06
  -4   1  -3    1.27    0.04
  -4   1  -3    1.36    0.05
  -4   1  -3    1.06    0.06
   4  -1   3    1.33    0.05
  -5   1  -3    1.95    0.09
   5  -1   3    2.00    0.08
  -6   1  -3    8.36    0.26
  -6   1  -3    8.61    0.23
   6  -1   3    8.32    0.23
   6  -1   3    8.37    0.24
  -7   1  -3    0.16    0.03
  -7   1  -3    0.13    0.04
  -7   1  -3    0.23    0.04
   7  -1   3    0.15    0.03
   7  -1   3    0.11    0.03
  -8   1  -3    0.12    0.04
  -8   1  -3    0.28    0.04
   8  -1   3    0.22    0.03
  -9   1  -3   -0.02    0.04
   9  -1   3    0.01    0.02
 -10   1  -3   -0.04    0.03
  10  -1   3    0.06    0.03
 -11   1  -3    0.04    0.05
  11  -1   3    0.03    0.03
 -12   1  -3    0.02    0.05
 -13   1  -3   -0.03    0.05
 -14   0   3    0.11    0.06
  13   0  -3    0.00    0.05
 -13   0   3   -0.02    0.04
 -13   0   3    0.02    0.04
  12   0  -3   -0.05    0.04
  12   0  -3    0.01    0.02
 -12   0   3   -0.02    0.03
 -12   0   3   -0.06    0.03
  11   0  -3    0.50    0.07
  11   0  -3    0.30    0.04
 -11   0   3    0.48    0.07
 -11   0   3    0.34    0.05
  10   0  -3    0.50    0.04
  10   0  -3    0.49    0.06
 -10   0   3    0.59    0.07
 -10   0   3    0.65    0.07
 -10   0   3    0.48    0.07
   9   0  -3    0.48    0.04
  -9   0   3    0.56    0.07
  -9   0   3    0.50    0.05
  -9   0   3    0.51    0.06
   8   0  -3    0.06    0.02
   8   0  -3    0.05    0.03
  -8   0   3    0.08    0.03
  -8   0   3    0.07    0.03
  -8   0   3    0.04    0.03
  -8   0   3    0.07    0.03
   7   0  -3    0.00    0.02
   7   0  -3    0.01    0.01
  -7   0   3    0.03    0.02
  -7   0   3   -0.05    0.02
  -7   0   3    0.00    0.02
  -7   0   3    0.02    0.02
   6   0  -3   10.20    0.26
   6   0  -3   10.41    0.31
   6   0  -3   10.26    0.26
   6   0  -3    9.89    0.31
  -6   0   3    9.89    0.28
  -6   0   3    9.92    0.29
   5   0  -3   13.40    0.38
   5   0  -3   12.00    0.32
   5   0  -3   12.90    0.37
  -5   0   3   12.99    0.40
  -5   0   3   12.64    0.35
   4   0  -3    9.62    0.28
   4   0  -3    9.80    0.25
   4   0  -3   10.12    0.29
  -4   0   3   10.02    0.31
   3   0  -3   26.65    0.70
   3   0  -3   26.70    0.70
   3   0  -3   26.06    0.66
   3   0  -3   26.29    0.75
   3   0  -3   26.82    0.72
  -3   0   3   26.86    0.81
  -3   0   3   27.00    0.70
   2   0  -3    2.88    0.10
   2   0  -3    2.86    0.08
   2   0  -3    2.80    0.09
   2   0  -3    2.82    0.09
   2   0  -3    2.89    0.09
  -2   0   3    2.90    0.10
  -2   0   3    2.92    0.10
   1   0  -3   95.75    2.54
   1   0  -3   93.94    2.71
   1   0  -3   97.24    2.40
   1   0  -3   92.82    2.83
  -1   0   3   95.83    2.40
  -1   0   3   92.03    2.69
  -1   0   3   94.26    2.51
  -1   0   3   93.63    2.83
   0   0  -3   64.88    1.98
   0   0  -3   66.37    1.68
   0   0  -3   65.41    1.74
   0   0  -3   68.33    1.86
   0   0   3   64.56    1.86
   0   0   3   64.78    1.68
  -1   0  -3    0.62    0.03
  -1   0  -3    0.56    0.03
  -1   0  -3    0.51    0.04
   1   0   3    0.60    0.03
   1   0   3    0.67    0.04
   1   0   3    0.58    0.03
  -2   0  -3    0.88    0.05
  -2   0  -3    0.84    0.04
  -2   0  -3    0.90    0.04
   2   0   3    0.86    0.04
   2   0   3    0.82    0.04
   2   0   3    0.80    0.04
  -3   0  -3   20.94    0.59
  -3   0  -3   21.92    0.55
  -3   0  -3   22.86    0.61
  -3   0  -3   20.03    0.58
   3   0   3   22.01    0.55
   3   0   3   21.93    0.63
  -4   0  -3    2.47    0.09
  -4   0  -3    2.55    0.08
  -4   0  -3    2.40    0.11
  -4   0  -3    2.42    0.10
   4   0   3    2.68    0.09
  -5   0  -3    0.99    0.06
   5   0   3    1.14    0.05
  -6   0  -3    0.55    0.06
  -6   0  -3    0.58    0.05
   6   0   3    0.52    0.04
   6   0   3    0.63    0.05
  -7   0  -3    1.30    0.07
  -7   0  -3    1.48    0.08
  -7   0  -3    1.16    0.08
   7   0   3    1.26    0.07
   7   0   3    1.29    0.08
  -8   0  -3    0.03    0.03
  -8   0  -3   -0.01    0.03
   8   0   3    0.03    0.02
   8   0   3    0.05    0.03
  -9   0  -3    0.19    0.05
  -9   0  -3    0.21    0.04
   9   0   3    0.33    0.05
   9   0   3    0.20    0.04
 -10   0  -3   -0.02    0.04
  10   0   3    0.05    0.03
 -11   0  -3    0.10    0.05
  11   0   3    0.07    0.03
 -12   0  -3    0.06    0.06
 -13   0  -3    0.00    0.05
  12  -1  -3    0.08    0.02
  12  -1  -3    0.06    0.04
 -12   1   3   -0.02    0.03
 -12   1   3    0.04    0.04
  11  -1  -3    0.04    0.02
  11  -1  -3    0.02    0.04
 -11   1   3    0.04    0.03
 -11   1   3    0.02    0.03
  10  -1  -3    0.37    0.06
  10  -1  -3    0.25    0.03
 -10   1   3    0.30    0.05
 -10   1   3    0.31    0.05
 -10   1   3    0.34    0.06
   9  -1  -3    0.63    0.04
  -9   1   3    0.71    0.07
  -9   1   3    0.76    0.06
  -9   1   3    0.59    0.06
   8  -1  -3    0.02    0.01
   8  -1  -3   -0.04    0.02
  -8   1   3    0.00    0.02
  -8   1   3   -0.01    0.02
  -8   1   3    0.00    0.02
  -8   1   3   -0.02    0.02
   7  -1  -3   11.11    0.29
   7  -1  -3   10.99    0.35
  -7   1   3   11.39    0.33
  -7   1   3   11.44    0.31
  -7   1   3   11.35    0.31
   6  -1  -3   14.64    0.36
   6  -1  -3   14.96    0.43
   6  -1  -3   14.50    0.41
  -6   1   3   14.61    0.38
  -6   1   3   14.10    0.40
  -6   1   3   14.02    0.45
   5  -1  -3    1.21    0.06
   5  -1  -3    1.20    0.06
   5  -1  -3    1.19    0.04
   5  -1  -3    1.19    0.04
  -5   1   3    1.17    0.05
  -5   1   3    1.19    0.06
   4  -1  -3    2.75    0.10
   4  -1  -3    2.75    0.10
   4  -1  -3    2.65    0.08
  -4   1   3    2.72    0.10
  -4   1   3    2.79    0.10
   3  -1  -3   21.55    0.55
   3  -1  -3   22.23    0.60
   3  -1  -3   22.23    0.59
  -3   1   3   22.87    0.68
  -3   1   3   22.67    0.59
   2  -1  -3   28.52    0.83
   2  -1  -3   29.41    0.75
   2  -1  -3   29.33    0.77
   2  -1  -3   28.33    0.72
   2  -1  -3   29.20    0.88
  -2   1   3   29.11    0.88
  -2   1   3   29.18    0.76
   1  -1  -3   35.58    1.03
   1  -1  -3   36.49    0.93
   1  -1  -3   36.69    1.10
   1  -1  -3   36.28    0.96
  -1   1   3   36.33    1.10
  -1   1   3   36.41    0.94
  -1   1   3   35.91    0.96
   0  -1  -3   14.99    0.40
   0  -1  -3   14.82    0.44
   0   1   3   14.52    0.44
   0   1   3   15.60    0.47
   0   1   3   14.79    0.40
   0   1   3   14.89    0.40
  -1  -1  -3    7.67    0.24
  -1  -1  -3    7.64    0.22
   1   1   3    7.79    0.24
   1   1   3    7.70    0.22
   1   1   3    7.56    0.26
  -2  -1  -3   22.18    0.61
  -2  -1  -3   23.21    0.66
   2   1   3   23.20    0.61
   2   1   3   22.40    0.66
   2   1   3   23.04    0.58
  -3  -1  -3    4.72    0.15
  -3  -1  -3    4.62    0.13
  -3  -1  -3    4.59    0.18
  -3  -1  -3    4.79    0.16
  -3  -1  -3    5.05    0.15
   3   1   3    4.99    0.16
   3   1   3    4.70    0.14
  -4  -1  -3    6.08    0.22
  -4  -1  -3    5.97    0.20
  -4  -1  -3    5.97    0.19
   4   1   3    6.37    0.18
  -5  -1  -3    9.84    0.26
  -5  -1  -3    9.25    0.33
  -5  -1  -3    9.51    0.28
   5   1   3    9.58    0.27
  -6  -1  -3    1.23    0.08
  -6  -1  -3    1.33    0.07
   6   1   3    1.42    0.08
   6   1   3    1.20    0.06
  -7  -1  -3   -0.02    0.02
  -7  -1  -3   -0.02    0.03
   7   1   3   -0.05    0.02
   7   1   3   -0.02    0.02
  -8  -1  -3    0.01    0.03
  -8  -1  -3    0.06    0.04
   8   1   3    0.03    0.03
   8   1   3    0.01    0.02
  -9  -1  -3    0.15    0.04
  -9  -1  -3    0.13    0.05
   9   1   3    0.15    0.05
   9   1   3    0.14    0.03
 -10  -1  -3   -0.08    0.03
 -10  -1  -3    0.05    0.04
  10   1   3    0.00    0.03
  10   1   3   -0.03    0.04
 -11  -1  -3   -0.04    0.04
 -12  -1  -3   -0.01    0.05
 -13  -1  -3    0.16    0.07
  11  -2  -3    0.24    0.05
 -11   2   3    0.28    0.05
  10  -2  -3    0.47    0.03
 -10   2   3    0.59    0.06
 -10   2   3    0.52    0.06
   9  -2  -3    1.08    0.04
  -9   2   3    1.24    0.08
  -9   2   3    1.16    0.08
   8  -2  -3    1.11    0.04
  -8   2   3    1.24    0.08
  -8   2   3    1.03    0.07
  -8   2   3    1.25    0.07
   7  -2  -3    2.77    0.08
  -7   2   3    2.91    0.12
  -7   2   3    3.05    0.11
  -7   2   3    2.98    0.12
   6  -2  -3    3.93    0.14
   6  -2  -3    3.69    0.10
  -6   2   3    3.74    0.13
  -6   2   3    3.70    0.13
   5  -2  -3    7.36    0.18
   5  -2  -3    6.71    0.18
   5  -2  -3    7.07    0.21
  -5   2   3    6.76    0.21
  -5   2   3    6.83    0.22
   4  -2  -3    7.87    0.21
   4  -2  -3    7.97    0.23
   4  -2  -3    8.02    0.23
   4  -2  -3    8.15    0.23
  -4   2   3    8.07    0.26
  -4   2   3    7.91    0.23
  -4   2   3    7.76    0.23
   3  -2  -3    3.55    0.10
   3  -2  -3    3.67    0.11
   3  -2  -3    3.80    0.11
  -3   2   3    3.62    0.12
  -3   2   3    3.17    0.12
   2  -2  -3   12.08    0.31
   2  -2  -3   11.52    0.37
   2  -2  -3   11.76    0.32
  -2   2   3   11.80    0.32
  -2   2   3   11.78    0.38
   1  -2  -3  200.02    4.89
   1  -2  -3  197.82    5.67
   1  -2  -3  195.53    5.07
  -1   2   3  204.15    6.02
  -1   2   3  194.17    5.11
   0  -2  -3   12.13    0.33
   0  -2  -3   11.90    0.36
   0  -2  -3   12.31    0.39
   0   2   3   11.88    0.33
   0   2   3   11.99    0.39
  -1  -2  -3    1.91    0.09
  -1  -2  -3    1.79    0.07
  -1  -2  -3    1.87    0.08
   1   2   3    1.81    0.07
  -2  -2  -3   16.97    0.48
  -2  -2  -3   17.98    0.45
  -2  -2  -3   18.01    0.52
  -2  -2  -3   17.43    0.56
   2   2   3   17.70    0.52
   2   2   3   17.12    0.45
  -3  -2  -3   14.11    0.40
  -3  -2  -3   13.80    0.34
  -3  -2  -3   13.59    0.46
   3   2   3   14.58    0.37
   3   2   3   14.01    0.43
  -4  -2  -3    4.67    0.16
  -4  -2  -3    4.89    0.16
  -4  -2  -3    4.75    0.19
  -4  -2  -3    5.02    0.17
   4   2   3    4.84    0.15
   4   2   3    4.98    0.16
  -5  -2  -3    0.86    0.07
  -5  -2  -3    0.83    0.06
  -5  -2  -3    0.72    0.05
  -5  -2  -3    0.70    0.06
  -5  -2  -3    0.86    0.06
   5   2   3    0.66    0.05
   5   2   3    0.88    0.06
  -6  -2  -3    0.39    0.05
  -6  -2  -3    0.31    0.04
   6   2   3    0.33    0.04
   6   2   3    0.37    0.05
  -7  -2  -3    1.78    0.10
  -7  -2  -3    1.66    0.09
   7   2   3    1.54    0.08
   7   2   3    1.66    0.09
  -8  -2  -3    0.15    0.05
  -8  -2  -3    0.07    0.03
   8   2   3    0.13    0.04
   8   2   3    0.12    0.03
  -9  -2  -3    0.09    0.05
  -9  -2  -3    0.08    0.04
   9   2   3    0.16    0.05
   9   2   3    0.08    0.03
 -10  -2  -3    0.44    0.08
  10   2   3    0.47    0.07
  10   2   3    0.32    0.05
 -11  -2  -3   -0.01    0.04
  11   2   3    0.01    0.05
 -12  -2  -3   -0.03    0.05
  12   2   3   -0.01    0.05
 -13  -2  -3    0.01    0.05
  -9   3   3    0.36    0.05
  -9   3   3    0.37    0.05
  -9   3   3    0.40    0.05
   8  -3  -3    1.66    0.05
  -8   3   3    1.86    0.09
  -8   3   3    1.74    0.09
  -8   3   3    1.94    0.09
   7  -3  -3    6.76    0.18
  -7   3   3    7.25    0.21
  -7   3   3    7.01    0.22
  -7   3   3    7.31    0.21
   6  -3  -3    3.99    0.14
   6  -3  -3    4.10    0.11
  -6   3   3    4.12    0.14
  -6   3   3    4.28    0.14
   5  -3  -3    1.57    0.07
   5  -3  -3    1.55    0.05
  -5   3   3    1.33    0.07
   4  -3  -3   70.98    1.80
   4  -3  -3   68.48    1.80
   4  -3  -3   69.39    1.71
  -4   3   3   70.19    2.11
  -4   3   3   71.97    1.80
   3  -3  -3    0.08    0.01
   3  -3  -3    0.11    0.01
   3  -3  -3    0.05    0.01
  -3   3   3    0.06    0.01
  -3   3   3    0.06    0.01
   2  -3  -3    0.79    0.04
   2  -3  -3    0.78    0.04
   2  -3  -3    0.73    0.04
  -2   3   3    0.75    0.04
  -2   3   3    0.81    0.05
   1  -3  -3   41.08    1.24
   1  -3  -3   41.48    1.01
   1  -3  -3   40.25    1.04
   1  -3  -3   38.97    1.16
  -1   3   3   41.14    1.24
  -1   3   3   40.36    1.04
   0  -3  -3    9.65    0.26
   0  -3  -3    9.38    0.30
   0  -3  -3    9.08    0.32
   0  -3  -3    9.76    0.26
   0   3   3    9.33    0.26
   0   3   3    9.39    0.26
   0   3   3    9.58    0.32
  -1  -3  -3   75.30    2.20
  -1  -3  -3   76.55    1.95
  -1  -3  -3   78.00    2.35
  -1  -3  -3   74.44    1.98
   1   3   3   80.78    1.91
   1   3   3   80.37    1.99
   1   3   3   77.52    2.06
  -2  -3  -3   10.93    0.31
  -2  -3  -3   11.38    0.32
  -2  -3  -3   11.21    0.35
  -2  -3  -3   11.22    0.38
   2   3   3   11.35    0.31
  -3  -3  -3    0.40    0.05
  -3  -3  -3    0.48    0.04
  -3  -3  -3    0.54    0.04
   3   3   3    0.44    0.04
   3   3   3    0.44    0.04
  -4  -3  -3   17.05    0.50
  -4  -3  -3   17.07    0.46
  -4  -3  -3   17.11    0.56
   4   3   3   16.33    0.44
   4   3   3   17.03    0.45
  -5  -3  -3    8.40    0.25
  -5  -3  -3    8.36    0.26
  -5  -3  -3    7.67    0.27
   5   3   3    8.49    0.24
   5   3   3    8.64    0.25
  -6  -3  -3    1.58    0.09
  -6  -3  -3    1.49    0.09
  -6  -3  -3    1.58    0.09
   6   3   3    1.63    0.09
   6   3   3    1.52    0.08
  -7  -3  -3    2.16    0.12
  -7  -3  -3    2.49    0.11
   7   3   3    2.24    0.11
   7   3   3    2.50    0.12
  -8  -3  -3    0.16    0.05
  -8  -3  -3    0.04    0.03
   8   3   3    0.13    0.04
   8   3   3    0.11    0.03
  -9  -3  -3    0.25    0.06
   9   3   3    0.21    0.05
   9   3   3    0.15    0.04
 -10  -3  -3    0.02    0.05
  10   3   3    0.04    0.05
  10   3   3   -0.01    0.03
 -11  -3  -3    0.09    0.05
  11   3   3    0.00    0.05
 -12  -3  -3   -0.04    0.05
  12   3   3   -0.07    0.05
  -9   4   3    0.70    0.07
  -9   4   3    0.57    0.06
   8  -4  -3    0.31    0.02
  -8   4   3    0.27    0.04
  -8   4   3    0.29    0.04
  -8   4   3    0.25    0.04
   7  -4  -3    0.35    0.03
  -7   4   3    0.44    0.05
  -7   4   3    0.45    0.05
  -7   4   3    0.46    0.05
  -7   4   3    0.43    0.05
   6  -4  -3    0.41    0.03
  -6   4   3    0.47    0.04
  -6   4   3    0.46    0.04
   5  -4  -3    0.16    0.02
   4  -4  -3    1.48    0.06
   4  -4  -3    1.34    0.06
   3  -4  -3    8.34    0.23
   3  -4  -3    8.26    0.23
  -3   4   3    8.01    0.20
  -3   4   3    8.10    0.25
  -3   4   3    8.35    0.23
   2  -4  -3   64.95    1.70
   2  -4  -3   67.30    1.65
  -2   4   3   68.03    1.71
  -2   4   3   67.88    1.69
  -2   4   3   65.62    1.52
   1  -4  -3    5.86    0.17
   1  -4  -3    5.69    0.19
   1  -4  -3    5.84    0.16
   1  -4  -3    5.61    0.20
  -1   4   3    5.59    0.16
  -1   4   3    5.69    0.18
  -1   4   3    5.42    0.16
  -1   4   3    5.47    0.21
   0  -4  -3    9.93    0.31
   0  -4  -3   10.00    0.28
   0  -4  -3    9.78    0.34
   0  -4  -3   10.12    0.28
   0   4   3    9.83    0.34
   0   4   3    9.53    0.28
   0   4   3   10.11    0.28
  -1  -4  -3   27.18    0.70
  -1  -4  -3   27.26    0.71
  -1  -4  -3   27.11    0.72
  -1  -4  -3   28.01    0.86
  -1  -4  -3   26.95    0.80
   1   4   3   26.69    0.75
   1   4   3   27.54    0.70
  -2  -4  -3    1.20    0.06
  -2  -4  -3    1.19    0.07
  -2  -4  -3    1.19    0.08
   2   4   3    1.13    0.07
   2   4   3    1.25    0.06
   2   4   3    1.35    0.07
  -3  -4  -3    0.84    0.07
  -3  -4  -3    0.64    0.06
  -3  -4  -3    0.81    0.06
   3   4   3    0.68    0.05
   3   4   3    0.76    0.06
   3   4   3    0.75    0.05
  -4  -4  -3    3.96    0.15
  -4  -4  -3    3.79    0.14
  -4  -4  -3    4.22    0.17
  -4  -4  -3    3.46    0.14
   4   4   3    3.48    0.14
   4   4   3    3.64    0.14
   4   4   3    3.62    0.15
  -5  -4  -3    2.42    0.11
  -5  -4  -3    2.28    0.11
  -5  -4  -3    2.21    0.11
   5   4   3    2.37    0.11
   5   4   3    2.25    0.12
   5   4   3    2.43    0.11
  -6  -4  -3    0.01    0.03
  -6  -4  -3    0.09    0.04
   6   4   3   -0.01    0.02
   6   4   3    0.02    0.03
   6   4   3    0.00    0.02
  -7  -4  -3    0.04    0.04
   7   4   3    0.01    0.03
   7   4   3   -0.05    0.02
  -8  -4  -3   -0.03    0.03
   8   4   3    0.00    0.03
   8   4   3    0.16    0.05
  -9  -4  -3    0.49    0.08
   9   4   3    0.38    0.06
   9   4   3    0.50    0.07
 -10  -4  -3    0.01    0.04
  10   4   3   -0.04    0.04
 -11  -4  -3   -0.02    0.04
  11   4   3   -0.05    0.04
 -12  -4  -3   -0.01    0.05
  12   4   3    0.07    0.05
   9  -5  -3    0.01    0.01
  -9   5   3    0.04    0.03
  -9   5   3    0.02    0.03
   8  -5  -3    0.53    0.03
  -8   5   3    0.50    0.05
  -8   5   3    0.56    0.06
   7  -5  -3    0.78    0.04
  -7   5   3    0.84    0.07
  -7   5   3    0.77    0.06
   6  -5  -3    1.71    0.07
  -6   5   3    1.55    0.08
  -6   5   3    1.66    0.09
   5  -5  -3   13.17    0.36
  -5   5   3   13.79    0.36
  -5   5   3   13.30    0.36
  -5   5   3   13.52    0.40
   4  -5  -3    3.61    0.12
  -4   5   3    3.68    0.12
  -4   5   3    3.36    0.14
   3  -5  -3    0.19    0.03
  -3   5   3    0.19    0.03
  -3   5   3    0.22    0.02
   2  -5  -3    0.36    0.04
  -2   5   3    0.40    0.03
  -2   5   3    0.38    0.04
   1  -5  -3    0.03    0.02
   1  -5  -3    0.02    0.01
  -1   5   3    0.03    0.02
  -1   5   3    0.00    0.01
   0  -5  -3    5.58    0.18
   0  -5  -3    5.94    0.18
   0  -5  -3    5.73    0.17
   0  -5  -3    5.63    0.20
   0   5   3    5.76    0.17
   0   5   3    5.69    0.17
   0   5   3    5.70    0.18
  -1  -5  -3    3.25    0.13
  -1  -5  -3    3.30    0.12
  -1  -5  -3    3.26    0.12
   1   5   3    3.42    0.12
   1   5   3    3.18    0.12
   1   5   3    3.30    0.12
  -2  -5  -3    0.21    0.03
  -2  -5  -3    0.17    0.03
   2   5   3    0.29    0.04
   2   5   3    0.26    0.04
  -3  -5  -3    7.91    0.24
   3   5   3    7.42    0.25
   3   5   3    7.54    0.23
  -4  -5  -3    0.79    0.07
  -4  -5  -3    0.84    0.06
   4   5   3    0.77    0.06
   4   5   3    0.81    0.06
   4   5   3    0.88    0.07
  -5  -5  -3    1.58    0.10
  -5  -5  -3    1.69    0.10
  -5  -5  -3    1.79    0.09
   5   5   3    1.85    0.10
   5   5   3    1.74    0.10
   5   5   3    1.79    0.10
  -6  -5  -3    0.09    0.04
  -6  -5  -3    0.08    0.03
   6   5   3    0.05    0.03
   6   5   3    0.02    0.03
  -7  -5  -3    0.06    0.04
  -7  -5  -3    0.11    0.04
   7   5   3    0.09    0.03
   7   5   3    0.14    0.04
  -8  -5  -3    0.17    0.05
   8   5   3    0.23    0.06
   8   5   3    0.15    0.04
  -9  -5  -3    0.03    0.04
   9   5   3   -0.01    0.04
   9   5   3    0.00    0.03
 -10  -5  -3   -0.03    0.04
  10   5   3   -0.02    0.04
 -11  -5  -3    0.06    0.05
  11   5   3   -0.02    0.05
  10  -6  -3    0.08    0.02
 -10   6   3    0.09    0.04
   9  -6  -3    0.00    0.01
  -9   6   3    0.03    0.03
  -9   6   3    0.02    0.03
   8  -6  -3    0.04    0.02
  -8   6   3    0.01    0.03
  -8   6   3    0.03    0.03
   7  -6  -3    0.09    0.02
  -7   6   3    0.05    0.03
  -7   6   3    0.08    0.03
   6  -6  -3    1.17    0.06
  -6   6   3    1.28    0.07
  -6   6   3    1.24    0.08
   5  -6  -3    0.93    0.06
  -5   6   3    1.01    0.04
  -5   6   3    0.91    0.06
  -5   6   3    0.97    0.06
  -5   6   3    0.89    0.07
   4  -6  -3    0.34    0.04
   4  -6  -3    0.52    0.05
  -4   6   3    0.44    0.04
  -4   6   3    0.45    0.05
  -4   6   3    0.46    0.03
  -4   6   3    0.43    0.05
   3  -6  -3   30.32    0.77
   3  -6  -3   31.72    0.80
  -3   6   3   31.09    0.67
  -3   6   3   30.79    0.82
  -3   6   3   30.78    0.76
  -3   6   3   30.95    0.72
   2  -6  -3    2.07    0.09
  -2   6   3    2.03    0.07
  -2   6   3    1.96    0.08
  -2   6   3    2.09    0.08
  -2   6   3    2.07    0.09
   1  -6  -3    0.36    0.04
   1  -6  -3    0.42    0.04
   1  -6  -3    0.44    0.04
   1  -6  -3    0.40    0.04
  -1   6   3    0.48    0.04
  -1   6   3    0.39    0.04
  -1   6   3    0.39    0.03
  -1   6   3    0.47    0.04
  -1   6   3    0.42    0.04
   0  -6  -3    1.12    0.07
   0  -6  -3    1.10    0.07
   0  -6  -3    1.14    0.06
   0  -6  -3    0.90    0.07
   0   6   3    1.14    0.06
   0   6   3    0.99    0.06
   0   6   3    1.16    0.07
   0   6   3    0.91    0.07
  -1  -6  -3   17.69    0.51
  -1  -6  -3   18.35    0.47
   1   6   3   18.23    0.46
   1   6   3   18.85    0.47
  -2  -6  -3    0.48    0.05
  -2  -6  -3    0.59    0.05
   2   6   3    0.52    0.05
  -3  -6  -3    1.94    0.10
   3   6   3    2.09    0.10
  -4  -6  -3    0.25    0.05
  -4  -6  -3    0.41    0.05
   4   6   3    0.25    0.04
  -5  -6  -3    0.04    0.03
   5   6   3    0.11    0.04
  -6  -6  -3    1.54    0.10
  -6  -6  -3    1.46    0.09
   6   6   3    1.30    0.10
  -7  -6  -3    0.04    0.04
  -7  -6  -3   -0.04    0.04
   7   6   3    0.01    0.04
  -8  -6  -3    0.00    0.04
   8   6   3    0.00    0.03
   8   6   3    0.06    0.04
  -9  -6  -3   -0.01    0.04
   9   6   3    0.05    0.05
  10   6   3    0.00    0.05
 -11  -6  -3   -0.01    0.05
  11   6   3    0.04    0.05
  10  -7  -3    0.03    0.02
 -10   7   3    0.10    0.04
   9  -7  -3    0.50    0.04
  -9   7   3    0.52    0.07
  -9   7   3    0.48    0.06
   8  -7  -3    0.20    0.03
  -8   7   3    0.21    0.05
  -8   7   3    0.20    0.04
   7  -7  -3    0.03    0.02
  -7   7   3    0.01    0.03
  -7   7   3    0.01    0.03
   6  -7  -3   -0.03    0.02
  -6   7   3   -0.01    0.03
  -6   7   3    0.00    0.01
  -6   7   3   -0.02    0.02
   5  -7  -3    5.53    0.18
   5  -7  -3    5.34    0.19
  -5   7   3    5.74    0.21
  -5   7   3    5.58    0.14
  -5   7   3    5.70    0.18
  -5   7   3    5.80    0.20
   4  -7  -3    1.14    0.07
   4  -7  -3    1.20    0.07
  -4   7   3    1.20    0.05
  -4   7   3    1.08    0.07
  -4   7   3    1.16    0.07
  -4   7   3    1.17    0.04
   3  -7  -3    3.15    0.12
   3  -7  -3    3.28    0.13
  -3   7   3    3.01    0.12
  -3   7   3    3.15    0.10
  -3   7   3    3.30    0.13
  -3   7   3    3.17    0.10
   2  -7  -3    2.92    0.11
   2  -7  -3    2.78    0.12
   2  -7  -3    2.82    0.12
  -2   7   3    3.04    0.11
  -2   7   3    2.98    0.11
  -2   7   3    2.88    0.12
  -2   7   3    2.87    0.10
  -2   7   3    3.05    0.09
   1  -7  -3    0.12    0.03
   1  -7  -3    0.09    0.03
   1  -7  -3    0.17    0.03
   1  -7  -3    0.08    0.03
   1  -7  -3    0.14    0.03
  -1   7   3    0.08    0.02
  -1   7   3    0.08    0.02
  -1   7   3    0.11    0.03
  -1   7   3    0.12    0.03
  -1   7   3    0.11    0.03
   0  -7  -3    7.39    0.24
   0  -7  -3    7.54    0.23
   0  -7  -3    7.66    0.23
   0   7   3    7.39    0.22
   0   7   3    7.44    0.22
  -1  -7  -3    0.83    0.06
  -1  -7  -3    0.56    0.06
  -1  -7  -3    0.70    0.06
   1   7   3    0.78    0.07
   1   7   3    0.68    0.06
  -2  -7  -3    0.14    0.03
  -2  -7  -3    0.18    0.04
   2   7   3    0.15    0.03
  -3  -7  -3   11.79    0.36
   3   7   3   11.60    0.34
  -4  -7  -3    0.02    0.04
   4   7   3    0.03    0.03
  -5  -7  -3    0.27    0.05
   5   7   3    0.19    0.05
  -6  -7  -3    0.60    0.08
   6   7   3    0.60    0.07
  -7  -7  -3    0.03    0.04
   7   7   3    0.00    0.04
  -8  -7  -3   -0.05    0.04
   8   7   3    0.05    0.05
   9   7   3   -0.05    0.04
  10   7   3   -0.07    0.04
 -11   8   3    0.49    0.08
  10  -8  -3    0.34    0.04
 -10   8   3    0.38    0.07
   9  -8  -3    0.03    0.02
  -9   8   3    0.05    0.04
  -9   8   3    0.04    0.03
   8  -8  -3    0.18    0.03
  -8   8   3    0.16    0.04
  -8   8   3    0.18    0.05
   7  -8  -3   -0.02    0.02
  -7   8   3   -0.03    0.03
  -7   8   3    0.01    0.01
  -7   8   3    0.02    0.03
   6  -8  -3    1.70    0.10
   6  -8  -3    1.69    0.09
  -6   8   3    1.57    0.09
  -6   8   3    1.57    0.10
  -6   8   3    1.54    0.06
   5  -8  -3    0.12    0.03
   5  -8  -3    0.09    0.04
  -5   8   3    0.10    0.04
  -5   8   3    0.11    0.02
  -5   8   3    0.09    0.03
   4  -8  -3    0.10    0.03
   4  -8  -3    0.12    0.03
   4  -8  -3    0.08    0.04
  -4   8   3    0.08    0.03
  -4   8   3    0.06    0.02
  -4   8   3    0.10    0.02
   3  -8  -3   12.99    0.36
   3  -8  -3   11.90    0.35
   3  -8  -3   12.31    0.36
  -3   8   3   12.17    0.35
  -3   8   3   12.71    0.32
  -3   8   3   12.88    0.38
  -3   8   3   12.49    0.30
   2  -8  -3    1.28    0.08
   2  -8  -3    1.28    0.07
   2  -8  -3    1.45    0.08
   2  -8  -3    1.46    0.08
  -2   8   3    1.35    0.07
  -2   8   3    1.39    0.06
  -2   8   3    1.30    0.08
  -2   8   3    1.24    0.07
   1  -8  -3    0.01    0.02
   1  -8  -3   -0.03    0.02
   1  -8  -3   -0.01    0.02
   1  -8  -3    0.04    0.03
  -1   8   3    0.00    0.02
  -1   8   3    0.00    0.02
  -1   8   3    0.00    0.02
   0  -8  -3    8.07    0.25
   0  -8  -3    8.10    0.27
   0  -8  -3    8.07    0.25
   0   8   3    8.29    0.24
   0   8   3    8.10    0.24
  -1  -8  -3    0.03    0.03
  -1  -8  -3    0.06    0.03
  -1  -8  -3    0.04    0.03
   1   8   3    0.05    0.03
   1   8   3    0.07    0.03
  -2  -8  -3    1.28    0.08
  -2  -8  -3    1.32    0.10
   2   8   3    1.14    0.08
  -3  -8  -3    0.24    0.05
  -3  -8  -3    0.17    0.04
   3   8   3    0.21    0.04
  -4  -8  -3    1.03    0.09
   4   8   3    0.81    0.08
  -5  -8  -3    0.04    0.04
   5   8   3    0.00    0.04
  -6  -8  -3    0.40    0.07
   6   8   3    0.32    0.06
  -7  -8  -3    0.14    0.05
   7   8   3    0.00    0.04
  -8  -8  -3    0.29    0.07
   8   8   3    0.26    0.06
   9   8   3   -0.03    0.04
  12  -9  -3   -0.01    0.05
 -12   9   3   -0.01    0.04
  11  -9  -3    0.19    0.06
 -11   9   3    0.20    0.06
  10  -9  -3    0.00    0.04
 -10   9   3    0.02    0.04
   9  -9  -3    0.46    0.08
   9  -9  -3    0.40    0.05
  -9   9   3    0.42    0.06
  -9   9   3    0.40    0.07
   8  -9  -3    0.20    0.04
   8  -9  -3    0.18    0.06
  -8   9   3    0.13    0.04
  -8   9   3    0.16    0.03
  -8   9   3    0.26    0.06
   7  -9  -3    0.06    0.03
   7  -9  -3    0.00    0.04
  -7   9   3    0.03    0.04
  -7   9   3   -0.03    0.03
  -7   9   3    0.00    0.02
   6  -9  -3    1.14    0.08
   6  -9  -3    1.04    0.09
   6  -9  -3    1.17    0.08
  -6   9   3    1.23    0.06
  -6   9   3    0.96    0.09
  -6   9   3    1.13    0.08
   5  -9  -3    0.05    0.04
   5  -9  -3    0.04    0.03
   5  -9  -3   -0.02    0.02
  -5   9   3    0.04    0.03
  -5   9   3    0.02    0.02
   4  -9  -3    2.09    0.11
   4  -9  -3    2.05    0.11
   4  -9  -3    2.21    0.11
   4  -9  -3    1.94    0.10
  -4   9   3    1.89    0.08
  -4   9   3    1.93    0.10
  -4   9   3    2.00    0.07
   3  -9  -3    4.91    0.19
   3  -9  -3    4.89    0.18
   3  -9  -3    5.07    0.19
   3  -9  -3    5.11    0.19
  -3   9   3    5.02    0.17
  -3   9   3    4.72    0.15
  -3   9   3    5.02    0.15
   2  -9  -3    1.14    0.08
   2  -9  -3    1.09    0.08
   2  -9  -3    0.97    0.09
   2  -9  -3    1.05    0.07
  -2   9   3    1.09    0.07
  -2   9   3    1.03    0.06
   1  -9  -3   10.11    0.30
   1  -9  -3    9.78    0.31
   1  -9  -3    9.44    0.29
  -1   9   3    9.78    0.26
  -1   9   3    9.71    0.28
   0  -9  -3    0.47    0.06
   0  -9  -3    0.36    0.05
   0  -9  -3    0.46    0.06
   0   9   3    0.49    0.06
  -1  -9  -3   -0.02    0.03
  -1  -9  -3    0.04    0.03
   1   9   3    0.02    0.03
   1   9   3    0.06    0.03
  -2  -9  -3    8.41    0.27
  -2  -9  -3    8.59    0.29
   2   9   3    8.21    0.26
  -3  -9  -3    0.21    0.05
  -3  -9  -3    0.14    0.05
   3   9   3    0.09    0.04
  -4  -9  -3    0.64    0.08
   4   9   3    0.73    0.08
  -5  -9  -3    0.92    0.10
   5   9   3    0.81    0.08
  -6  -9  -3    0.01    0.05
   6   9   3   -0.01    0.04
  -7  -9  -3    0.07    0.05
   7   9   3   -0.02    0.04
   8   9   3    0.02    0.05
   9   9   3    0.02    0.04
  12 -10  -3    0.02    0.05
 -12  10   3   -0.02    0.04
  11 -10  -3   -0.02    0.05
 -11  10   3    0.01    0.05
  10 -10  -3    0.30    0.07
 -10  10   3    0.22    0.06
   9 -10  -3    0.28    0.06
   9 -10  -3    0.19    0.06
  -9  10   3    0.28    0.03
  -9  10   3    0.24    0.05
  -9  10   3    0.24    0.06
   8 -10  -3    0.33    0.06
   8 -10  -3    0.39    0.07
   8 -10  -3    0.31    0.05
  -8  10   3    0.32    0.07
  -8  10   3    0.38    0.06
  -8  10   3    0.29    0.04
   7 -10  -3    0.09    0.05
   7 -10  -3    0.13    0.04
   7 -10  -3    0.19    0.05
  -7  10   3    0.14    0.03
  -7  10   3    0.12    0.04
   6 -10  -3    1.64    0.10
   6 -10  -3    1.50    0.11
   6 -10  -3    1.57    0.10
  -6  10   3    1.53    0.07
  -6  10   3    1.65    0.10
   5 -10  -3    1.80    0.11
   5 -10  -3    1.85    0.11
   5 -10  -3    1.61    0.10
   5 -10  -3    1.76    0.11
  -5  10   3    1.81    0.08
  -5  10   3    1.69    0.10
   4 -10  -3    6.06    0.23
   4 -10  -3    6.21    0.22
   4 -10  -3    6.28    0.23
   4 -10  -3    6.71    0.23
  -4  10   3    6.36    0.17
  -4  10   3    6.38    0.22
  -4  10   3    6.26    0.18
   3 -10  -3    1.49    0.09
   3 -10  -3    1.48    0.10
   3 -10  -3    1.45    0.10
   3 -10  -3    1.38    0.10
  -3  10   3    1.31    0.07
  -3  10   3    1.33    0.07
   2 -10  -3    0.61    0.07
   2 -10  -3    0.50    0.07
   2 -10  -3    0.48    0.06
  -2  10   3    0.47    0.05
  -2  10   3    0.55    0.05
   1 -10  -3    3.02    0.15
   1 -10  -3    3.01    0.14
   1 -10  -3    2.88    0.14
  -1  10   3    2.86    0.12
   0 -10  -3   -0.02    0.03
   0 -10  -3    0.06    0.04
   0 -10  -3    0.07    0.04
   0  10   3    0.04    0.03
  -1 -10  -3    1.48    0.10
  -1 -10  -3    1.52    0.10
   1  10   3    1.45    0.10
  -2 -10  -3    0.69    0.08
  -2 -10  -3    0.75    0.08
   2  10   3    0.72    0.08
  -3 -10  -3    0.01    0.04
  -3 -10  -3    0.07    0.05
   3  10   3    0.01    0.04
  -4 -10  -3    1.04    0.11
   4  10   3    0.86    0.08
  -5 -10  -3   -0.05    0.05
   5  10   3   -0.10    0.03
  -6 -10  -3    0.09    0.06
   6  10   3    0.16    0.06
   7  10   3    0.09    0.05
   8  10   3   -0.04    0.04
  11 -11  -3    0.00    0.05
  10 -11  -3    0.05    0.05
 -10  11   3    0.00    0.02
   9 -11  -3    0.01    0.05
   9 -11  -3   -0.05    0.04
  -9  11   3   -0.05    0.02
  -9  11   3   -0.03    0.03
   8 -11  -3   -0.02    0.04
   8 -11  -3   -0.01    0.05
  -8  11   3   -0.04    0.03
  -8  11   3   -0.01    0.02
   7 -11  -3    0.22    0.05
   7 -11  -3    0.19    0.05
   7 -11  -3    0.09    0.05
  -7  11   3    0.16    0.05
  -7  11   3    0.14    0.03
   6 -11  -3    0.41    0.06
   6 -11  -3    0.48    0.08
   6 -11  -3    0.37    0.06
  -6  11   3    0.43    0.05
  -6  11   3    0.37    0.06
   5 -11  -3    0.13    0.05
   5 -11  -3    0.07    0.04
   5 -11  -3    0.07    0.04
   5 -11  -3    0.07    0.05
  -5  11   3    0.14    0.04
   4 -11  -3    0.44    0.06
   4 -11  -3    0.57    0.08
   4 -11  -3    0.51    0.07
   4 -11  -3    0.47    0.07
  -4  11   3    0.49    0.04
  -4  11   3    0.48    0.05
   3 -11  -3    0.31    0.06
   3 -11  -3    0.34    0.06
   3 -11  -3    0.50    0.07
  -3  11   3    0.27    0.04
  -3  11   3    0.36    0.05
   2 -11  -3    1.55    0.11
   2 -11  -3    1.55    0.10
   2 -11  -3    1.52    0.10
  -2  11   3    1.47    0.08
  -2  11   3    1.50    0.08
   1 -11  -3   -0.01    0.03
   1 -11  -3    0.06    0.04
   1 -11  -3    0.02    0.04
  -1  11   3    0.05    0.03
   0 -11  -3    0.89    0.09
   0 -11  -3    0.99    0.08
   0  11   3    0.92    0.08
  -1 -11  -3    0.02    0.04
  -1 -11  -3    0.07    0.04
   1  11   3    0.05    0.03
  -2 -11  -3    1.22    0.10
  -2 -11  -3    1.22    0.09
  -3 -11  -3    0.01    0.04
  -4 -11  -3    0.27    0.07
   4  11   3    0.33    0.06
  -5 -11  -3   -0.04    0.04
   5  11   3    0.00    0.04
   6  11   3    0.04    0.04
   7  11   3   -0.02    0.04
  10 -12  -3    0.02    0.05
 -10  12   3   -0.01    0.03
   9 -12  -3    0.04    0.05
   9 -12  -3    0.04    0.05
  -9  12   3    0.01    0.03
   8 -12  -3    0.00    0.05
   8 -12  -3    0.07    0.05
  -8  12   3    0.03    0.03
   7 -12  -3    0.07    0.05
   7 -12  -3   -0.03    0.05
  -7  12   3    0.05    0.03
   6 -12  -3    0.05    0.05
   6 -12  -3   -0.04    0.04
  -6  12   3    0.02    0.03
   5 -12  -3    0.89    0.10
   5 -12  -3    0.62    0.08
   5 -12  -3    0.73    0.08
  -5  12   3    0.67    0.06
   4 -12  -3    0.24    0.06
   4 -12  -3    0.21    0.06
   4 -12  -3    0.29    0.06
  -4  12   3    0.29    0.05
  -4  12   3    0.31    0.03
   3 -12  -3    0.34    0.07
   3 -12  -3    0.28    0.06
   3 -12  -3    0.45    0.07
  -3  12   3    0.37    0.04
  -3  12   3    0.40    0.05
   2 -12  -3    0.74    0.09
   2 -12  -3    0.68    0.08
   2 -12  -3    0.75    0.09
  -2  12   3    0.61    0.06
   1 -12  -3    0.75    0.09
   1 -12  -3    0.54    0.08
  -1  12   3    0.53    0.06
   0 -12  -3    0.45    0.07
   0 -12  -3    0.61    0.08
   0  12   3    0.74    0.08
  -1 -12  -3    0.52    0.08
  -1 -12  -3    0.40    0.07
   1  12   3    0.46    0.06
  -2 -12  -3   -0.07    0.04
  -2 -12  -3   -0.09    0.04
  -3 -12  -3    0.06    0.06
   9 -13  -3    0.04    0.06
   9 -13  -3   -0.01    0.05
  -9  13   3    0.02    0.03
   8 -13  -3    0.25    0.06
   8 -13  -3    0.30    0.08
  -8  13   3    0.16    0.04
   7 -13  -3    0.07    0.05
   7 -13  -3    0.07    0.06
  -7  13   3    0.01    0.03
   6 -13  -3    0.03    0.05
   6 -13  -3    0.02    0.05
  -6  13   3   -0.02    0.03
   5 -13  -3   -0.05    0.04
   5 -13  -3    0.00    0.04
  -5  13   3    0.01    0.03
   4 -13  -3    0.12    0.06
   4 -13  -3    0.01    0.05
   4 -13  -3    0.09    0.05
  -4  13   3    0.07    0.04
   3 -13  -3   -0.06    0.03
   3 -13  -3   -0.01    0.05
   3 -13  -3   -0.04    0.04
  -3  13   3    0.01    0.02
   2 -13  -3    0.55    0.08
   2 -13  -3    0.70    0.09
  -2  13   3    0.67    0.06
   1 -13  -3    0.28    0.06
   1 -13  -3    0.25    0.06
  -1  13   3    0.12    0.04
   0 -13  -3    0.13    0.06
   0 -13  -3    0.14    0.06
   0  13   3    0.24    0.05
  -1 -13  -3    1.60    0.12
  -1 -13  -3    1.86    0.14
   1  13   3    1.67    0.11
  -2 -13  -3    0.09    0.05
   8 -14  -3    0.20    0.07
  -8  14   3    0.33    0.05
   7 -14  -3    0.22    0.07
   7 -14  -3    0.37    0.07
  -7  14   3    0.37    0.06
   6 -14  -3    0.06    0.05
   6 -14  -3    0.02    0.05
  -6  14   3    0.06    0.04
   5 -14  -3    0.15    0.06
   5 -14  -3    0.14    0.05
  -5  14   3    0.04    0.04
   4 -14  -3    0.01    0.04
   4 -14  -3    0.06    0.05
   3 -14  -3    0.38    0.07
   3 -14  -3    0.32    0.07
  -3  14   3    0.22    0.03
   2 -14  -3    1.05    0.11
  -2  14   3    1.09    0.07
   1 -14  -3    0.08    0.06
   0 -14  -3    0.10    0.05
  -1 -14  -3    0.88    0.10
  -2 -14  -3    0.02    0.05
   4 -15  -3    0.13    0.06
   3 -15  -3    0.05    0.05
   2 -15  -3    0.17    0.06
   1 -16   4   -0.01    0.04
   2 -16   4   -0.05    0.04
   3 -16   4    0.00    0.05
  -3 -15   4    0.02    0.04
  -2 -15   4   -0.03    0.04
  -1 -15   4   -0.02    0.04
   0  15  -4    0.03    0.04
   0 -15   4    0.01    0.04
  -1  15  -4    0.17    0.04
   1 -15   4    0.13    0.05
  -2  15  -4    0.00    0.03
   2 -15   4    0.03    0.04
  -3  15  -4   -0.01    0.02
   3 -15   4   -0.04    0.04
  -5  15  -4   -0.01    0.04
  -6  15  -4   -0.01    0.03
  -7  15  -4    0.05    0.05
  -7  15  -4    0.01    0.03
  -5 -14   4    0.19    0.06
  -4 -14   4    0.21    0.06
  -3 -14   4    0.54    0.08
  -2 -14   4    0.41    0.07
   1  14  -4    0.08    0.04
  -1 -14   4    0.13    0.05
   0  14  -4    0.04    0.04
   0 -14   4    0.02    0.04
  -1  14  -4    0.16    0.04
   1 -14   4    0.12    0.05
  -2  14  -4   -0.01    0.02
   2 -14   4   -0.02    0.04
  -3  14  -4   -0.04    0.02
   3 -14   4   -0.03    0.04
  -4  14  -4    0.03    0.04
  -4  14  -4    0.01    0.02
  -5  14  -4    0.09    0.04
  -6  14  -4    0.03    0.03
  -6  14  -4   -0.02    0.05
  -7  14  -4   -0.02    0.03
  -7  14  -4   -0.02    0.04
  -8  14  -4   -0.01    0.03
  -8  14  -4    0.02    0.05
   6  13  -4    0.02    0.05
  -6 -13   4   -0.02    0.04
  -5 -13   4    0.08    0.05
  -4 -13   4    0.40    0.07
  -4 -13   4    0.53    0.08
  -3 -13   4    0.46    0.07
  -3 -13   4    0.35    0.07
  -2 -13   4    0.36    0.07
   1  13  -4    1.13    0.09
  -1 -13   4    1.19    0.10
   0  13  -4    0.08    0.04
   0 -13   4    0.05    0.04
  -1  13  -4    0.02    0.03
   1 -13   4    0.03    0.04
  -2  13  -4    0.22    0.04
   2 -13   4    0.14    0.05
  -3  13  -4    0.33    0.05
  -3  13  -4    0.28    0.04
   3 -13   4    0.33    0.06
  -4  13  -4    0.02    0.03
  -4  13  -4    0.01    0.02
  -5  13  -4    0.01    0.03
  -5  13  -4    0.00    0.04
   5 -13   4    0.01    0.04
  -6  13  -4   -0.01    0.04
  -6  13  -4    0.04    0.03
  -7  13  -4   -0.04    0.04
  -7  13  -4    0.01    0.03
  -8  13  -4    0.00    0.05
  -9  13  -4   -0.05    0.05
 -10  13  -4   -0.03    0.05
   8  12  -4    0.00    0.05
  -8 -12   4    0.04    0.05
   7  12  -4    0.25    0.06
  -7 -12   4    0.25    0.06
   6  12  -4    0.28    0.06
  -6 -12   4    0.29    0.07
  -6 -12   4    0.35    0.07
   5  12  -4    0.23    0.06
  -5 -12   4    0.17    0.05
  -5 -12   4    0.18    0.06
   4  12  -4    0.75    0.08
  -4 -12   4    0.62    0.08
  -4 -12   4    0.74    0.09
   3  12  -4    1.65    0.11
  -3 -12   4    1.93    0.12
  -3 -12   4    1.70    0.11
   2  12  -4   -0.02    0.03
  -2 -12   4   -0.01    0.04
   1  12  -4    0.18    0.04
  -1 -12   4    0.12    0.05
   0  12  -4    0.89    0.07
   0 -12   4    0.82    0.08
  -1  12  -4    0.19    0.04
   1 -12   4    0.11    0.04
  -2  12  -4   -0.05    0.02
   2 -12   4   -0.06    0.03
  -3  12  -4    0.32    0.04
  -3  12  -4    0.32    0.04
   3 -12   4    0.34    0.06
  -4  12  -4    0.39    0.05
  -4  12  -4    0.32    0.04
  -4  12  -4    0.28    0.06
   4 -12   4    0.31    0.06
  -5  12  -4    0.11    0.05
  -5  12  -4    0.05    0.03
   5 -12   4    0.03    0.03
  -6  12  -4    0.02    0.04
   6 -12   4   -0.02    0.03
  -7  12  -4    0.00    0.04
  -8  12  -4    0.06    0.05
  -9  12  -4    0.01    0.05
 -10  12  -4    0.00    0.05
 -11  12  -4   -0.08    0.04
   9  11  -4    0.27    0.07
   8  11  -4   -0.02    0.04
  -8 -11   4    0.06    0.05
   7  11  -4    0.38    0.07
  -7 -11   4    0.42    0.08
  -7 -11   4    0.40    0.07
   6  11  -4    0.20    0.06
  -6 -11   4    0.22    0.06
  -6 -11   4    0.17    0.06
   5  11  -4    0.01    0.04
  -5 -11   4    0.06    0.04
  -5 -11   4    0.09    0.05
   4  11  -4    0.35    0.06
  -4 -11   4    0.39    0.07
  -4 -11   4    0.45    0.07
   3  11  -4    0.00    0.04
  -3 -11   4    0.03    0.04
  -3 -11   4   -0.01    0.03
   2  11  -4    0.05    0.04
  -2 -11   4   -0.05    0.03
  -2 -11   4    0.06    0.04
   1  11  -4    1.64    0.10
  -1 -11   4    1.75    0.10
   0  11  -4    0.27    0.05
   0  11  -4    0.23    0.05
   0 -11   4    0.16    0.04
  -1  11  -4    0.00    0.02
  -1  11  -4   -0.02    0.03
   1 -11   4   -0.03    0.03
  -2  11  -4    0.19    0.04
  -2  11  -4    0.27    0.04
  -2  11  -4    0.15    0.04
   2 -11   4    0.21    0.05
  -3  11  -4    1.51    0.08
  -3  11  -4    1.45    0.07
   3 -11   4    1.50    0.09
   3 -11   4    1.40    0.10
  -4  11  -4    0.12    0.04
  -4  11  -4    0.12    0.03
  -4  11  -4    0.09    0.02
   4 -11   4    0.09    0.04
  -5  11  -4    0.45    0.07
   5 -11   4    0.52    0.07
  -6  11  -4    0.11    0.05
   6 -11   4    0.07    0.03
  -7  11  -4    0.26    0.06
   7 -11   4    0.22    0.05
  -8  11  -4    0.03    0.05
  -9  11  -4    0.06    0.05
 -10  11  -4   -0.02    0.04
 -11  11  -4    0.01    0.04
  10  10  -4    0.00    0.05
  10  10  -4   -0.03    0.05
   9  10  -4    0.04    0.05
   9  10  -4    0.11    0.05
  -9 -10   4    0.11    0.05
   8  10  -4    0.01    0.04
   8  10  -4   -0.04    0.04
  -8 -10   4    0.04    0.05
  -8 -10   4    0.04    0.04
   7  10  -4    0.33    0.07
  -7 -10   4    0.27    0.06
  -7 -10   4    0.27    0.07
   6  10  -4   -0.03    0.03
  -6 -10   4   -0.04    0.04
  -6 -10   4    0.08    0.04
   5  10  -4    0.04    0.04
  -5 -10   4    0.04    0.04
  -5 -10   4    0.01    0.04
   4  10  -4    3.28    0.15
  -4 -10   4    3.27    0.15
  -4 -10   4    3.57    0.16
   3  10  -4    0.62    0.07
  -3 -10   4    0.57    0.07
  -3 -10   4    0.51    0.07
   2  10  -4    0.07    0.03
  -2 -10   4    0.08    0.04
  -2 -10   4    0.10    0.04
   1  10  -4    0.98    0.07
  -1 -10   4    0.97    0.07
  -1 -10   4    0.90    0.08
   0  10  -4   -0.01    0.02
   0  10  -4   -0.01    0.03
   0 -10   4    0.00    0.03
  -1  10  -4    0.31    0.05
  -1  10  -4    0.32    0.04
  -1  10  -4    0.21    0.04
   1 -10   4    0.27    0.05
  -2  10  -4    1.22    0.06
  -2  10  -4    1.18    0.08
  -2  10  -4    1.24    0.07
   2 -10   4    1.02    0.08
  -3  10  -4    0.15    0.05
  -3  10  -4    0.17    0.03
  -3  10  -4    0.18    0.03
  -3  10  -4    0.21    0.04
   3 -10   4    0.28    0.05
   3 -10   4    0.19    0.04
  -4  10  -4    0.13    0.04
  -4  10  -4    0.06    0.04
  -4  10  -4    0.11    0.02
   4 -10   4    0.10    0.03
  -5  10  -4    0.17    0.04
  -5  10  -4    0.16    0.02
  -5  10  -4    0.13    0.05
   5 -10   4    0.16    0.04
  -6  10  -4    0.12    0.05
   6 -10   4    0.07    0.03
  -7  10  -4    0.84    0.09
   7 -10   4    0.86    0.07
  -8  10  -4    0.04    0.05
   8 -10   4    0.03    0.03
  -9  10  -4    0.05    0.05
 -10  10  -4   -0.05    0.04
 -11  10  -4   -0.02    0.05
 -12  10  -4   -0.01    0.05
  10   9  -4   -0.01    0.04
  10   9  -4    0.03    0.05
 -10  -9   4    0.01    0.04
   9   9  -4    0.16    0.05
   9   9  -4    0.13    0.06
  -9  -9   4    0.12    0.05
  -9  -9   4    0.06    0.05
  -9  -9   4    0.15    0.05
   8   9  -4    0.04    0.04
   8   9  -4    0.10    0.05
  -8  -9   4    0.03    0.05
  -8  -9   4    0.03    0.04
  -8  -9   4    0.04    0.04
   7   9  -4    0.01    0.04
   7   9  -4    0.06    0.04
  -7  -9   4    0.03    0.04
  -7  -9   4    0.05    0.04
  -7  -9   4    0.08    0.04
   6   9  -4   -0.02    0.03
   6   9  -4   -0.05    0.03
  -6  -9   4   -0.04    0.03
  -6  -9   4   -0.01    0.04
   5   9  -4    0.81    0.08
  -5  -9   4    0.77    0.08
  -5  -9   4    0.97    0.08
   4   9  -4    0.26    0.05
  -4  -9   4    0.32    0.05
  -4  -9   4    0.31    0.05
   3   9  -4    0.55    0.06
  -3  -9   4    0.55    0.07
  -3  -9   4    0.54    0.06
   2   9  -4    2.77    0.12
  -2  -9   4    2.62    0.12
  -2  -9   4    2.57    0.12
   1   9  -4    0.21    0.04
   1   9  -4    0.11    0.03
   1   9  -4    0.10    0.03
  -1  -9   4    0.15    0.04
  -1  -9   4    0.18    0.04
  -1  -9   4    0.15    0.04
   0   9  -4    2.51    0.11
   0   9  -4    2.54    0.13
   0   9  -4    2.62    0.11
   0   9  -4    2.63    0.12
   0  -9   4    2.61    0.11
   0  -9   4    2.75    0.13
  -1   9  -4    0.13    0.03
  -1   9  -4    0.13    0.04
  -1   9  -4    0.18    0.04
  -1   9  -4    0.11    0.03
  -1   9  -4    0.12    0.03
   1  -9   4    0.17    0.04
  -2   9  -4    0.81    0.07
  -2   9  -4    0.81    0.07
  -2   9  -4    0.83    0.05
  -2   9  -4    0.88    0.06
   2  -9   4    0.82    0.06
   2  -9   4    0.81    0.07
  -3   9  -4    0.38    0.05
  -3   9  -4    0.36    0.04
  -3   9  -4    0.40    0.06
  -3   9  -4    0.40    0.05
   3  -9   4    0.33    0.05
   3  -9   4    0.30    0.05
  -4   9  -4    0.10    0.04
  -4   9  -4    0.09    0.02
  -4   9  -4    0.11    0.04
   4  -9   4    0.17    0.04
  -5   9  -4    0.60    0.07
  -5   9  -4    0.54    0.03
  -5   9  -4    0.61    0.07
   5  -9   4    0.45    0.05
  -6   9  -4   -0.02    0.03
  -6   9  -4    0.04    0.03
   6  -9   4    0.03    0.03
  -7   9  -4    0.26    0.05
  -7   9  -4    0.19    0.05
   7  -9   4    0.26    0.05
  -8   9  -4    0.03    0.03
  -8   9  -4    0.05    0.04
   8  -9   4    0.09    0.03
  -9   9  -4    0.03    0.04
  -9   9  -4    0.02    0.04
   9  -9   4    0.00    0.02
 -10   9  -4    0.08    0.05
 -11   9  -4   -0.01    0.05
 -12   9  -4    0.12    0.06
  11   8  -4   -0.03    0.04
  11   8  -4    0.06    0.05
 -11  -8   4   -0.05    0.04
  10   8  -4    0.07    0.05
  10   8  -4    0.01    0.05
 -10  -8   4   -0.01    0.04
 -10  -8   4    0.02    0.05
   9   8  -4    0.08    0.05
   9   8  -4    0.07    0.05
  -9  -8   4    0.01    0.04
  -9  -8   4    0.07    0.05
  -9  -8   4    0.06    0.04
   8   8  -4    0.24    0.05
   8   8  -4    0.27    0.05
   8   8  -4    0.35    0.07
  -8  -8   4    0.17    0.05
  -8  -8   4    0.25    0.03
  -8  -8   4    0.29    0.06
  -8  -8   4    0.18    0.06
   7   8  -4    1.06    0.08
   7   8  -4    1.09    0.09
   7   8  -4    1.07    0.09
  -7  -8   4    0.92    0.10
  -7  -8   4    1.02    0.08
  -7  -8   4    0.96    0.09
   6   8  -4    0.05    0.03
   6   8  -4    0.10    0.04
  -6  -8   4    0.12    0.04
  -6  -8   4    0.11    0.04
  -6  -8   4    0.13    0.05
   5   8  -4    4.55    0.19
   5   8  -4    5.11    0.17
  -5  -8   4    4.78    0.19
  -5  -8   4    4.82    0.18
  -5  -8   4    5.13    0.18
   4   8  -4    3.70    0.15
  -4  -8   4    3.63    0.15
  -4  -8   4    3.43    0.15
   3   8  -4    0.13    0.04
  -3  -8   4    0.17    0.04
  -3  -8   4    0.15    0.04
  -3  -8   4    0.17    0.04
   2   8  -4    3.78    0.15
   2   8  -4    3.62    0.16
   2   8  -4    4.00    0.15
  -2  -8   4    3.77    0.16
  -2  -8   4    3.91    0.15
  -2  -8   4    3.90    0.14
   1   8  -4   22.87    0.60
   1   8  -4   22.80    0.67
   1   8  -4   22.86    0.56
   1   8  -4   22.96    0.62
  -1  -8   4   22.36    0.67
  -1  -8   4   22.54    0.59
  -1  -8   4   23.48    0.62
   0   8  -4    5.06    0.18
   0   8  -4    5.16    0.20
   0   8  -4    5.23    0.14
   0   8  -4    5.09    0.16
   0   8  -4    5.14    0.18
   0  -8   4    5.31    0.17
   0  -8   4    5.19    0.19
  -1   8  -4    0.66    0.04
  -1   8  -4    0.80    0.06
  -1   8  -4    0.67    0.05
  -1   8  -4    0.76    0.06
  -1   8  -4    0.75    0.06
   1  -8   4    0.78    0.06
   1  -8   4    0.84    0.06
  -2   8  -4    0.48    0.05
  -2   8  -4    0.45    0.05
  -2   8  -4    0.49    0.07
  -2   8  -4    0.48    0.05
  -2   8  -4    0.57    0.06
  -2   8  -4    0.43    0.04
   2  -8   4    0.53    0.05
   2  -8   4    0.44    0.05
  -3   8  -4    0.04    0.02
  -3   8  -4    0.04    0.02
  -3   8  -4    0.01    0.02
  -3   8  -4    0.04    0.02
  -3   8  -4    0.03    0.03
   3  -8   4    0.02    0.02
  -4   8  -4    2.35    0.08
  -4   8  -4    2.32    0.11
  -4   8  -4    2.21    0.11
  -4   8  -4    2.35    0.12
   4  -8   4    2.30    0.10
  -5   8  -4    0.20    0.02
  -5   8  -4    0.11    0.04
  -5   8  -4    0.13    0.04
  -5   8  -4    0.18    0.04
   5  -8   4    0.16    0.03
  -6   8  -4    0.45    0.06
  -6   8  -4    0.45    0.06
   6  -8   4    0.49    0.05
  -7   8  -4    0.02    0.04
  -7   8  -4    0.04    0.03
   7  -8   4    0.06    0.03
  -8   8  -4    0.01    0.04
  -8   8  -4    0.04    0.04
   8  -8   4    0.03    0.03
  -9   8  -4    0.03    0.04
  -9   8  -4    0.07    0.05
   9  -8   4    0.09    0.03
 -10   8  -4    0.03    0.04
 -10   8  -4    0.02    0.04
  10  -8   4    0.01    0.03
 -11   8  -4    0.02    0.05
 -11   8  -4    0.04    0.05
 -12   8  -4    0.02    0.04
 -13   8  -4   -0.02    0.05
  12   7  -4    0.04    0.05
  12   7  -4   -0.04    0.04
 -12  -7   4   -0.01    0.04
  11   7  -4    0.20    0.06
  11   7  -4    0.24    0.07
 -11  -7   4    0.28    0.06
  10   7  -4    0.28    0.07
  10   7  -4    0.38    0.07
 -10  -7   4    0.32    0.07
 -10  -7   4    0.36    0.06
   9   7  -4    0.08    0.04
   9   7  -4    0.00    0.04
   9   7  -4    0.07    0.04
  -9  -7   4    0.07    0.04
  -9  -7   4    0.04    0.05
  -9  -7   4    0.04    0.04
   8   7  -4    0.86    0.08
   8   7  -4    0.86    0.09
   8   7  -4    0.90    0.08
  -8  -7   4    0.85    0.09
  -8  -7   4    0.92    0.09
  -8  -7   4    0.75    0.09
   7   7  -4    0.52    0.06
   7   7  -4    0.28    0.06
   7   7  -4    0.36    0.05
  -7  -7   4    0.31    0.05
  -7  -7   4    0.32    0.06
  -7  -7   4    0.46    0.07
   6   7  -4    0.42    0.06
   6   7  -4    0.41    0.05
   6   7  -4    0.33    0.05
  -6  -7   4    0.27    0.05
  -6  -7   4    0.52    0.07
  -6  -7   4    0.31    0.05
   5   7  -4    0.89    0.07
   5   7  -4    0.90    0.07
   5   7  -4    0.82    0.07
  -5  -7   4    0.94    0.07
  -5  -7   4    1.03    0.07
  -5  -7   4    0.95    0.08
   4   7  -4    0.13    0.04
   4   7  -4    0.20    0.04
   4   7  -4    0.19    0.04
   4   7  -4    0.23    0.04
  -4  -7   4    0.16    0.04
  -4  -7   4    0.24    0.04
  -4  -7   4    0.18    0.04
  -4  -7   4    0.19    0.04
   3   7  -4    4.02    0.15
   3   7  -4    4.13    0.17
   3   7  -4    4.42    0.15
  -3  -7   4    3.98    0.17
  -3  -7   4    4.07    0.16
  -3  -7   4    4.16    0.15
   2   7  -4    3.93    0.16
   2   7  -4    4.17    0.15
   2   7  -4    4.11    0.15
  -2  -7   4    3.74    0.16
  -2  -7   4    4.28    0.15
  -2  -7   4    4.22    0.14
   1   7  -4    2.52    0.12
   1   7  -4    2.64    0.10
   1   7  -4    2.43    0.10
   1   7  -4    2.55    0.10
  -1  -7   4    2.37    0.10
  -1  -7   4    2.50    0.11
  -1  -7   4    2.45    0.10
   0   7  -4    1.46    0.07
   0   7  -4    1.42    0.07
   0   7  -4    1.22    0.08
   0   7  -4    1.44    0.08
   0  -7   4    1.44    0.07
   0  -7   4    1.35    0.07
   0  -7   4    1.53    0.08
  -1   7  -4   11.72    0.35
  -1   7  -4   11.76    0.37
  -1   7  -4   11.79    0.33
  -1   7  -4   12.03    0.31
  -1   7  -4   12.07    0.43
   1  -7   4   12.26    0.36
   1  -7   4   12.16    0.34
  -2   7  -4    1.28    0.08
  -2   7  -4    1.29    0.07
  -2   7  -4    1.39    0.06
  -2   7  -4    1.35    0.09
  -2   7  -4    1.29    0.07
   2  -7   4    1.26    0.07
  -3   7  -4    4.65    0.14
  -3   7  -4    4.58    0.18
  -3   7  -4    4.88    0.20
  -3   7  -4    4.79    0.16
  -3   7  -4    4.65    0.16
  -3   7  -4    4.62    0.17
   3  -7   4    4.84    0.16
  -4   7  -4    0.03    0.02
  -4   7  -4    0.02    0.02
  -4   7  -4    0.04    0.02
  -4   7  -4    0.02    0.01
  -4   7  -4    0.05    0.02
   4  -7   4    0.06    0.02
  -5   7  -4    0.17    0.04
  -5   7  -4    0.19    0.04
  -5   7  -4    0.15    0.04
  -5   7  -4    0.20    0.04
   5  -7   4    0.18    0.03
  -6   7  -4    0.13    0.03
  -6   7  -4    0.14    0.04
  -6   7  -4    0.10    0.04
   6  -7   4    0.14    0.03
  -7   7  -4    0.26    0.05
  -7   7  -4    0.09    0.04
   7  -7   4    0.14    0.03
  -8   7  -4    0.16    0.05
  -8   7  -4    0.22    0.05
   8  -7   4    0.17    0.03
  -9   7  -4   -0.03    0.03
  -9   7  -4    0.08    0.04
   9  -7   4    0.07    0.03
 -10   7  -4    0.05    0.05
 -10   7  -4    0.09    0.05
  10  -7   4    0.07    0.03
 -11   7  -4   -0.03    0.04
 -11   7  -4   -0.03    0.04
 -12   7  -4    0.00    0.05
 -12   7  -4    0.02    0.05
 -13   7  -4   -0.08    0.04
  12   6  -4   -0.05    0.04
  12   6  -4    0.05    0.06
 -12  -6   4    0.03    0.04
  11   6  -4   -0.01    0.04
  11   6  -4    0.03    0.04
 -11  -6   4    0.04    0.05
 -11  -6   4    0.02    0.04
  10   6  -4    0.39    0.06
  10   6  -4    0.45    0.08
  10   6  -4    0.40    0.07
 -10  -6   4    0.31    0.06
 -10  -6   4    0.50    0.08
   9   6  -4    0.06    0.04
   9   6  -4    0.07    0.05
   9   6  -4    0.06    0.03
  -9  -6   4    0.06    0.04
  -9  -6   4    0.02    0.04
  -9  -6   4   -0.03    0.04
  -9  -6   4    0.06    0.04
   8   6  -4    4.77    0.18
   8   6  -4    4.42    0.18
   8   6  -4    4.52    0.19
  -8  -6   4    4.84    0.20
  -8  -6   4    4.70    0.18
  -8  -6   4    4.61    0.18
   7   6  -4    0.13    0.04
   7   6  -4    0.10    0.03
   7   6  -4    0.14    0.04
  -7  -6   4    0.07    0.02
  -7  -6   4    0.06    0.04
  -7  -6   4    0.03    0.03
  -7  -6   4    0.14    0.04
   6   6  -4    2.12    0.11
   6   6  -4    2.13    0.11
   6   6  -4    2.19    0.11
  -6  -6   4    2.01    0.10
  -6  -6   4    2.33    0.11
  -6  -6   4    2.30    0.12
   5   6  -4    8.55    0.26
   5   6  -4    8.11    0.29
   5   6  -4    8.22    0.26
   5   6  -4    8.12    0.24
  -5  -6   4    8.35    0.25
  -5  -6   4    8.74    0.27
  -5  -6   4    8.35    0.26
  -5  -6   4    8.36    0.30
   4   6  -4    0.02    0.02
   4   6  -4    0.03    0.02
   4   6  -4    0.02    0.02
   4   6  -4    0.06    0.02
  -4  -6   4    0.02    0.02
  -4  -6   4    0.01    0.03
  -4  -6   4    0.00    0.02
  -4  -6   4    0.06    0.03
   3   6  -4    2.81    0.13
   3   6  -4    2.89    0.11
   3   6  -4    2.79    0.10
   3   6  -4    2.91    0.11
   3   6  -4    2.82    0.11
  -3  -6   4    2.81    0.13
  -3  -6   4    2.77    0.12
  -3  -6   4    2.84    0.10
  -3  -6   4    2.74    0.11
   2   6  -4   13.49    0.37
   2   6  -4   13.49    0.38
   2   6  -4   14.01    0.37
   2   6  -4   13.53    0.41
  -2  -6   4   12.55    0.40
  -2  -6   4   13.20    0.36
  -2  -6   4   13.28    0.37
   1   6  -4    1.85    0.07
   1   6  -4    1.64    0.09
   1   6  -4    1.73    0.08
  -1  -6   4    1.82    0.08
  -1  -6   4    1.72    0.08
   0   6  -4    5.69    0.17
   0   6  -4    5.50    0.20
   0   6  -4    5.54    0.16
   0   6  -4    6.05    0.23
   0   6  -4    5.65    0.18
   0  -6   4    5.71    0.18
   0  -6   4    5.54    0.17
   0  -6   4    5.83    0.19
  -1   6  -4    1.27    0.07
  -1   6  -4    1.28    0.07
  -1   6  -4    1.22    0.06
  -1   6  -4    1.32    0.08
   1  -6   4    1.21    0.06
   1  -6   4    1.26    0.06
  -2   6  -4    0.83    0.06
  -2   6  -4    0.87    0.06
  -2   6  -4    0.91    0.07
  -2   6  -4    0.86    0.05
   2  -6   4    0.95    0.06
  -3   6  -4    8.78    0.27
  -3   6  -4    9.01    0.32
  -3   6  -4    9.09    0.25
  -3   6  -4    8.28    0.22
  -3   6  -4    8.18    0.28
   3  -6   4    8.84    0.25
  -4   6  -4    0.92    0.06
  -4   6  -4    0.90    0.04
  -4   6  -4    0.94    0.07
  -4   6  -4    0.96    0.06
  -4   6  -4    0.95    0.06
  -4   6  -4    0.91    0.07
   4  -6   4    0.94    0.06
  -5   6  -4    0.06    0.03
  -5   6  -4    0.06    0.03
  -5   6  -4    0.02    0.02
   5  -6   4    0.03    0.02
  -6   6  -4    3.43    0.14
  -6   6  -4    3.74    0.15
  -6   6  -4    3.46    0.14
   6  -6   4    3.49    0.13
  -7   6  -4    0.21    0.04
  -7   6  -4    0.23    0.05
   7  -6   4    0.20    0.03
  -8   6  -4    0.02    0.04
  -8   6  -4   -0.02    0.03
   8  -6   4    0.00    0.02
  -9   6  -4    0.24    0.06
  -9   6  -4    0.40    0.07
   9  -6   4    0.25    0.04
 -10   6  -4    0.11    0.05
 -10   6  -4    0.09    0.05
  10  -6   4    0.00    0.02
 -11   6  -4    0.02    0.05
 -11   6  -4    0.08    0.05
 -12   6  -4    0.00    0.04
 -12   6  -4   -0.04    0.04
 -13   6  -4   -0.03    0.04
  13   5  -4    0.01    0.05
  13   5  -4    0.04    0.05
 -13  -5   4   -0.03    0.04
  12   5  -4    0.16    0.06
  12   5  -4    0.10    0.05
 -12  -5   4    0.14    0.06
 -12  -5   4    0.21    0.07
 -12  -5   4    0.11    0.05
  11   5  -4    0.71    0.09
  11   5  -4    0.83    0.10
 -11  -5   4    0.65    0.09
 -11  -5   4    0.70    0.09
 -11  -5   4    0.63    0.08
  10   5  -4    0.09    0.04
  10   5  -4    0.07    0.05
  10   5  -4    0.12    0.05
 -10  -5   4    0.13    0.05
 -10  -5   4    0.11    0.05
 -10  -5   4    0.06    0.04
   9   5  -4    1.84    0.12
   9   5  -4    2.16    0.12
   9   5  -4    1.94    0.11
  -9  -5   4    2.11    0.13
  -9  -5   4    2.07    0.12
  -9  -5   4    1.66    0.11
  -9  -5   4    1.82    0.11
   8   5  -4    0.89    0.08
   8   5  -4    0.78    0.06
   8   5  -4    0.77    0.08
  -8  -5   4    0.80    0.09
  -8  -5   4    0.73    0.08
  -8  -5   4    0.92    0.07
  -8  -5   4    0.79    0.07
   7   5  -4    0.59    0.07
   7   5  -4    0.56    0.06
   7   5  -4    0.36    0.05
  -7  -5   4    0.49    0.06
  -7  -5   4    0.54    0.07
  -7  -5   4    0.48    0.06
  -7  -5   4    0.45    0.03
  -7  -5   4    0.46    0.05
   6   5  -4    1.21    0.08
   6   5  -4    1.35    0.08
   6   5  -4    1.25    0.09
   6   5  -4    1.33    0.08
  -6  -5   4    1.31    0.09
  -6  -5   4    1.39    0.08
  -6  -5   4    1.29    0.08
  -6  -5   4    1.14    0.09
   5   5  -4   10.27    0.31
   5   5  -4   10.57    0.29
   5   5  -4   10.96    0.30
   5   5  -4   10.34    0.34
  -5  -5   4   10.12    0.29
  -5  -5   4   10.15    0.34
  -5  -5   4   10.61    0.30
  -5  -5   4   10.54    0.32
   4   5  -4   13.29    0.42
   4   5  -4   13.75    0.38
   4   5  -4   13.51    0.36
   4   5  -4   13.68    0.38
  -4  -5   4   13.89    0.37
  -4  -5   4   13.76    0.36
  -4  -5   4   13.68    0.42
  -4  -5   4   13.65    0.39
   3   5  -4   12.42    0.35
   3   5  -4   13.04    0.36
   3   5  -4   12.66    0.39
  -3  -5   4   12.51    0.39
  -3  -5   4   12.61    0.36
   2   5  -4    3.19    0.13
   2   5  -4    3.28    0.11
   2   5  -4    3.23    0.11
  -2  -5   4    3.21    0.13
  -2  -5   4    3.07    0.11
   1   5  -4   20.60    0.52
   1   5  -4   19.87    0.64
   1   5  -4   18.23    0.56
  -1  -5   4   19.43    0.52
  -1  -5   4   20.35    0.56
   0   5  -4    7.01    0.26
   0   5  -4    6.89    0.21
   0   5  -4    7.08    0.23
   0   5  -4    7.29    0.21
   0  -5   4    7.12    0.21
   0  -5   4    7.02    0.22
   0  -5   4    7.00    0.21
  -1   5  -4    3.46    0.11
  -1   5  -4    3.60    0.15
  -1   5  -4    3.39    0.13
  -1   5  -4    3.85    0.12
  -1   5  -4    3.41    0.12
   1  -5   4    3.87    0.12
   1  -5   4    3.65    0.12
   1  -5   4    3.68    0.12
  -2   5  -4    1.42    0.06
  -2   5  -4    1.62    0.06
  -2   5  -4    1.47    0.07
  -2   5  -4    1.69    0.09
  -2   5  -4    1.56    0.08
   2  -5   4    1.60    0.06
   2  -5   4    1.52    0.07
  -3   5  -4    4.53    0.17
  -3   5  -4    4.67    0.13
  -3   5  -4    4.88    0.19
  -3   5  -4    4.61    0.16
  -3   5  -4    4.58    0.15
   3  -5   4    4.43    0.15
  -4   5  -4   -0.01    0.01
  -4   5  -4    0.05    0.02
  -4   5  -4    0.00    0.02
  -4   5  -4    0.00    0.02
  -4   5  -4   -0.01    0.02
   4  -5   4    0.01    0.02
  -5   5  -4   -0.03    0.02
  -5   5  -4   -0.01    0.02
  -5   5  -4   -0.03    0.02
   5  -5   4    0.00    0.02
  -6   5  -4    0.67    0.06
  -6   5  -4    0.62    0.05
  -6   5  -4    0.77    0.06
   6  -5   4    0.66    0.05
  -7   5  -4    0.05    0.03
  -7   5  -4    0.01    0.03
   7  -5   4    0.02    0.02
  -8   5  -4    0.23    0.05
  -8   5  -4    0.26    0.05
   8  -5   4    0.22    0.03
  -9   5  -4    0.12    0.05
  -9   5  -4    0.16    0.05
   9  -5   4    0.06    0.03
 -10   5  -4    0.86    0.10
 -10   5  -4    0.80    0.09
  10  -5   4    0.75    0.06
 -11   5  -4   -0.02    0.04
 -11   5  -4    0.12    0.05
  11  -5   4   -0.02    0.02
 -12   5  -4    0.01    0.05
 -13   5  -4    0.10    0.06
  13   4  -4   -0.01    0.05
  13   4  -4    0.05    0.05
 -13  -4   4    0.01    0.04
 -13  -4   4    0.03    0.05
  12   4  -4    0.05    0.05
 -12  -4   4    0.02    0.04
 -12  -4   4    0.03    0.05
 -12  -4   4    0.02    0.04
  11   4  -4    0.00    0.04
 -11  -4   4   -0.06    0.04
 -11  -4   4   -0.01    0.04
 -11  -4   4    0.01    0.04
  10   4  -4    0.57    0.06
  10   4  -4    0.65    0.08
 -10  -4   4    0.47    0.07
 -10  -4   4    0.70    0.09
 -10  -4   4    0.67    0.08
   9   4  -4    0.11    0.04
   9   4  -4    0.06    0.03
  -9  -4   4    0.16    0.05
  -9  -4   4    0.14    0.05
  -9  -4   4    0.08    0.04
  -9  -4   4    0.12    0.04
   8   4  -4    0.31    0.04
   8   4  -4    0.37    0.05
  -8  -4   4    0.37    0.06
  -8  -4   4    0.31    0.05
  -8  -4   4    0.30    0.05
  -8  -4   4    0.43    0.06
   7   4  -4    3.48    0.13
   7   4  -4    3.60    0.14
  -7  -4   4    3.41    0.14
  -7  -4   4    3.49    0.14
  -7  -4   4    3.33    0.14
  -7  -4   4    3.53    0.15
   6   4  -4    1.74    0.10
   6   4  -4    1.94    0.08
   6   4  -4    1.90    0.09
   6   4  -4    1.79    0.09
  -6  -4   4    1.90    0.09
  -6  -4   4    1.70    0.06
  -6  -4   4    1.80    0.09
  -6  -4   4    1.94    0.10
  -6  -4   4    1.79    0.09
   5   4  -4   12.52    0.39
   5   4  -4   12.65    0.34
   5   4  -4   12.61    0.35
  -5  -4   4   12.11    0.36
  -5  -4   4   12.70    0.35
  -5  -4   4   12.65    0.34
  -5  -4   4   12.00    0.39
  -5  -4   4   12.25    0.34
   4   4  -4    5.14    0.18
   4   4  -4    5.17    0.18
   4   4  -4    5.24    0.16
  -4  -4   4    4.79    0.17
  -4  -4   4    5.12    0.16
  -4  -4   4    5.14    0.19
   3   4  -4    6.81    0.21
   3   4  -4    6.87    0.20
   3   4  -4    6.79    0.22
  -3  -4   4    6.54    0.20
  -3  -4   4    6.42    0.22
   2   4  -4   13.06    0.36
   2   4  -4   13.12    0.39
   2   4  -4   13.50    0.44
   2   4  -4   13.53    0.37
  -2  -4   4   13.26    0.40
  -2  -4   4   13.10    0.36
  -2  -4   4   14.05    0.44
   1   4  -4   23.66    0.67
   1   4  -4   24.30    0.61
   1   4  -4   23.75    0.63
   1   4  -4   24.04    0.76
  -1  -4   4   24.74    0.76
  -1  -4   4   23.77    0.67
  -1  -4   4   23.46    0.64
   0   4  -4    1.01    0.06
   0   4  -4    0.95    0.06
   0  -4   4    1.00    0.05
   0  -4   4    1.09    0.05
   0  -4   4    1.03    0.05
  -1   4  -4    7.82    0.23
  -1   4  -4    8.01    0.28
  -1   4  -4    7.85    0.25
   1  -4   4    7.83    0.23
   1  -4   4    8.10    0.23
   1  -4   4    8.22    0.23
  -2   4  -4    3.87    0.13
  -2   4  -4    4.34    0.17
  -2   4  -4    4.29    0.12
  -2   4  -4    4.06    0.15
  -2   4  -4    4.31    0.14
   2  -4   4    4.29    0.13
   2  -4   4    4.49    0.14
   2  -4   4    4.25    0.13
  -3   4  -4    9.60    0.30
  -3   4  -4    9.51    0.24
  -3   4  -4    9.61    0.33
  -3   4  -4    9.29    0.27
   3  -4   4    9.75    0.27
  -4   4  -4    3.40    0.10
  -4   4  -4    3.38    0.12
  -4   4  -4    3.56    0.14
   4  -4   4    3.42    0.12
  -5   4  -4    2.68    0.11
  -5   4  -4    2.63    0.11
  -5   4  -4    2.75    0.11
  -5   4  -4    2.78    0.12
  -5   4  -4    2.66    0.11
   5  -4   4    2.55    0.10
  -6   4  -4    0.41    0.05
  -6   4  -4    0.28    0.05
   6  -4   4    0.36    0.04
  -7   4  -4    0.20    0.04
  -7   4  -4    0.15    0.04
   7  -4   4    0.15    0.03
  -8   4  -4    0.10    0.04
  -8   4  -4    0.05    0.04
   8  -4   4    0.08    0.02
  -9   4  -4    0.58    0.08
  -9   4  -4    0.42    0.06
   9  -4   4    0.35    0.04
 -10   4  -4    0.05    0.04
 -10   4  -4    0.18    0.06
  10  -4   4    0.11    0.03
 -11   4  -4   -0.02    0.04
  11  -4   4    0.02    0.03
 -12   4  -4    0.01    0.05
 -13   4  -4    0.01    0.05
  13   3  -4   -0.02    0.04
 -13  -3   4   -0.02    0.04
 -13  -3   4   -0.02    0.04
  12   3  -4    0.15    0.06
 -12  -3   4    0.10    0.05
 -12  -3   4    0.07    0.04
 -12  -3   4    0.00    0.04
  11   3  -4    0.30    0.05
  11   3  -4    0.37    0.06
 -11  -3   4    0.31    0.06
 -11  -3   4    0.39    0.07
 -11  -3   4    0.25    0.06
  10   3  -4    0.04    0.04
  10   3  -4    0.06    0.03
 -10  -3   4    0.06    0.04
 -10  -3   4    0.11    0.05
 -10  -3   4    0.17    0.05
   9   3  -4    0.64    0.07
   9   3  -4    0.57    0.05
  -9  -3   4    0.47    0.06
  -9  -3   4    0.57    0.06
  -9  -3   4    0.58    0.07
  -9  -3   4    0.56    0.07
   8   3  -4    0.46    0.05
   8   3  -4    0.45    0.06
  -8  -3   4    0.46    0.06
  -8  -3   4    0.46    0.06
  -8  -3   4    0.36    0.05
  -8  -3   4    0.48    0.07
   7   3  -4    0.21    0.04
   7   3  -4    0.25    0.03
  -7  -3   4    0.27    0.04
  -7  -3   4    0.19    0.04
  -7  -3   4    0.24    0.04
  -7  -3   4    0.29    0.04
   6   3  -4    0.04    0.03
   6   3  -4    0.02    0.02
  -6  -3   4    0.01    0.02
  -6  -3   4    0.03    0.02
  -6  -3   4    0.02    0.02
  -6  -3   4    0.04    0.02
   5   3  -4    1.54    0.06
   5   3  -4    1.34    0.06
   5   3  -4    1.33    0.08
   5   3  -4    1.35    0.07
  -5  -3   4    1.19    0.08
  -5  -3   4    1.32    0.05
  -5  -3   4    1.24    0.07
  -5  -3   4    1.29    0.07
  -5  -3   4    1.39    0.07
   4   3  -4   25.28    0.67
   4   3  -4   25.26    0.63
   4   3  -4   24.69    0.69
   4   3  -4   23.78    0.71
  -4  -3   4   23.66    0.65
  -4  -3   4   24.20    0.57
   3   3  -4    3.25    0.12
   3   3  -4    3.27    0.11
   3   3  -4    3.83    0.12
   3   3  -4    3.00    0.12
  -3  -3   4    3.04    0.11
   2   3  -4   34.12    1.03
   2   3  -4   33.88    0.83
   2   3  -4   32.79    0.96
   2   3  -4   32.24    0.87
   2   3  -4   33.45    0.91
  -2  -3   4   32.69    0.92
  -2  -3   4   34.05    1.03
   1   3  -4    3.04    0.11
   1   3  -4    2.86    0.11
   1   3  -4    2.90    0.10
   1   3  -4    3.08    0.10
   1   3  -4    2.98    0.13
  -1  -3   4    3.08    0.11
  -1  -3   4    3.05    0.11
  -1  -3   4    3.14    0.12
   0   3  -4    8.47    0.25
   0   3  -4    8.35    0.24
   0   3  -4    8.06    0.28
   0  -3   4    8.36    0.24
  -1   3  -4    1.13    0.06
  -1   3  -4    1.04    0.06
  -1   3  -4    1.07    0.05
   1  -3   4    1.12    0.05
   1  -3   4    1.11    0.05
   1  -3   4    1.19    0.06
  -2   3  -4  107.15    2.78
  -2   3  -4  102.30    2.66
  -2   3  -4  101.34    3.14
  -2   3  -4  104.14    2.61
   2  -3   4  108.27    2.94
   2  -3   4  103.07    2.66
   2  -3   4  103.58    2.55
  -3   3  -4    0.20    0.03
  -3   3  -4    0.08    0.02
  -3   3  -4    0.09    0.02
  -3   3  -4    0.13    0.02
  -3   3  -4    0.13    0.02
   3  -3   4    0.20    0.03
  -4   3  -4    0.62    0.04
  -4   3  -4    0.59    0.03
  -4   3  -4    0.68    0.05
  -4   3  -4    0.67    0.05
   4  -3   4    0.70    0.04
  -5   3  -4    0.12    0.02
  -5   3  -4    0.17    0.03
  -5   3  -4    0.09    0.03
  -5   3  -4    0.17    0.03
  -5   3  -4    0.15    0.01
   5  -3   4    0.13    0.02
  -6   3  -4    0.01    0.03
  -6   3  -4    0.05    0.03
   6  -3   4    0.03    0.02
  -7   3  -4    0.09    0.04
  -7   3  -4    0.11    0.03
   7  -3   4    0.12    0.03
  -8   3  -4    0.16    0.04
  -8   3  -4    0.21    0.05
   8  -3   4    0.15    0.03
  -9   3  -4    0.17    0.05
  -9   3  -4    0.13    0.05
   9  -3   4    0.08    0.03
 -10   3  -4    0.01    0.04
 -10   3  -4   -0.05    0.03
  10  -3   4    0.00    0.02
 -11   3  -4    0.05    0.05
  11  -3   4    0.00    0.02
 -12   3  -4    0.00    0.05
 -13   3  -4   -0.01    0.05
  14   2  -4   -0.01    0.05
 -14  -2   4   -0.05    0.04
 -14  -2   4    0.00    0.04
  13   2  -4    0.06    0.05
 -13  -2   4    0.11    0.05
 -13  -2   4    0.13    0.05
  12   2  -4    0.03    0.05
 -12  -2   4    0.01    0.04
 -12  -2   4    0.04    0.04
 -12  -2   4    0.02    0.04
  11   2  -4    0.00    0.02
  11   2  -4    0.01    0.04
 -11  -2   4    0.03    0.03
 -11  -2   4   -0.02    0.03
 -11  -2   4    0.01    0.04
  10   2  -4    0.00    0.02
  10   2  -4   -0.09    0.03
 -10  -2   4    0.02    0.04
 -10  -2   4    0.04    0.03
 -10  -2   4   -0.02    0.03
   9   2  -4    0.87    0.06
   9   2  -4    0.99    0.08
  -9  -2   4    1.09    0.09
  -9  -2   4    1.06    0.08
  -9  -2   4    0.87    0.07
  -9  -2   4    1.06    0.09
   8   2  -4    0.08    0.03
   8   2  -4    0.06    0.02
  -8  -2   4    0.04    0.03
  -8  -2   4    0.04    0.03
  -8  -2   4    0.05    0.03
  -8  -2   4    0.02    0.03
   7   2  -4    2.69    0.13
   7   2  -4    2.82    0.10
  -7  -2   4    2.85    0.12
  -7  -2   4    2.72    0.11
  -7  -2   4    2.68    0.12
  -7  -2   4    2.83    0.12
   6   2  -4    6.02    0.21
   6   2  -4    6.00    0.19
   6   2  -4    6.05    0.18
  -6  -2   4    5.86    0.19
  -6  -2   4    5.95    0.20
  -6  -2   4    6.06    0.19
  -6  -2   4    5.73    0.19
   5   2  -4    4.15    0.14
   5   2  -4    4.14    0.13
   5   2  -4    4.07    0.15
  -5  -2   4    3.85    0.13
  -5  -2   4    3.84    0.14
   4   2  -4    2.90    0.10
   4   2  -4    2.78    0.11
   4   2  -4    2.81    0.09
   4   2  -4    2.91    0.11
  -4  -2   4    2.78    0.08
  -4  -2   4    2.72    0.11
   3   2  -4   17.17    0.44
   3   2  -4   17.77    0.49
   3   2  -4   16.95    0.47
   3   2  -4   16.99    0.51
   3   2  -4   17.64    0.54
  -3  -2   4   17.50    0.55
  -3  -2   4   16.69    0.46
   2   2  -4    3.80    0.11
   2   2  -4    3.56    0.14
   2   2  -4    3.86    0.13
   2   2  -4    3.84    0.12
   2   2  -4    3.59    0.13
  -2  -2   4    3.78    0.14
  -2  -2   4    3.72    0.13
   1   2  -4    1.30    0.06
   1   2  -4    1.30    0.07
   1   2  -4    1.11    0.05
   1   2  -4    1.24    0.05
   1   2  -4    1.19    0.05
   1   2  -4    1.34    0.06
  -1  -2   4    1.30    0.07
  -1  -2   4    1.20    0.06
   0   2  -4    5.41    0.16
   0   2  -4    5.14    0.18
   0   2  -4    5.06    0.15
   0   2  -4    5.28    0.16
   0  -2   4    4.14    0.18
   0  -2   4    5.14    0.15
  -1   2  -4   49.56    1.52
  -1   2  -4   49.84    1.41
  -1   2  -4   50.77    1.34
  -1   2  -4   49.78    1.28
  -1   2  -4   49.73    1.33
   1  -2   4   50.44    1.42
   1  -2   4   48.78    1.23
   1  -2   4   49.20    1.28
  -2   2  -4  127.45    3.96
  -2   2  -4  131.82    3.50
  -2   2  -4  133.31    3.36
   2  -2   4  129.97    3.21
   2  -2   4  138.49    3.72
   2  -2   4  130.83    3.36
  -3   2  -4    0.31    0.03
  -3   2  -4    0.29    0.03
  -3   2  -4    0.23    0.03
  -3   2  -4    0.23    0.02
   3  -2   4    0.27    0.03
   3  -2   4    0.18    0.02
  -4   2  -4    3.04    0.09
  -4   2  -4    3.01    0.13
  -4   2  -4    3.04    0.10
  -4   2  -4    2.94    0.11
   4  -2   4    3.07    0.10
  -5   2  -4    0.41    0.05
  -5   2  -4    0.43    0.04
  -5   2  -4    0.37    0.03
   5  -2   4    0.40    0.04
  -6   2  -4    1.24    0.08
  -6   2  -4    1.29    0.07
   6  -2   4    1.34    0.06
  -7   2  -4    0.11    0.03
  -7   2  -4    0.16    0.04
   7  -2   4    0.16    0.03
  -8   2  -4    0.37    0.06
  -8   2  -4    0.26    0.05
   8  -2   4    0.26    0.04
  -9   2  -4    0.05    0.04
  -9   2  -4    0.01    0.03
   9  -2   4    0.02    0.02
 -10   2  -4    0.02    0.04
  10  -2   4    0.02    0.02
 -11   2  -4    0.00    0.05
  11  -2   4    0.01    0.03
 -12   2  -4    0.02    0.05
 -13   2  -4    0.03    0.06
  14   1  -4   -0.02    0.05
 -14  -1   4    0.01    0.04
 -14  -1   4    0.04    0.05
  13   1  -4   -0.04    0.05
 -13  -1   4   -0.03    0.04
 -13  -1   4    0.02    0.04
  12   1  -4    0.19    0.06
  12   1  -4    0.15    0.03
 -12  -1   4    0.18    0.06
 -12  -1   4    0.15    0.05
 -12  -1   4    0.24    0.05
  11   1  -4    0.03    0.02
  11   1  -4    0.06    0.04
 -11  -1   4   -0.04    0.03
 -11  -1   4    0.01    0.04
 -11  -1   4   -0.02    0.03
  10   1  -4    1.11    0.09
  10   1  -4    1.07    0.06
 -10  -1   4    1.00    0.08
 -10  -1   4    1.18    0.09
 -10  -1   4    1.09    0.09
   9   1  -4    0.54    0.04
  -9  -1   4    0.49    0.06
  -9  -1   4    0.51    0.06
  -9  -1   4    0.53    0.06
  -9  -1   4    0.62    0.06
   8   1  -4    1.18    0.08
   8   1  -4    1.25    0.06
  -8  -1   4    1.16    0.08
  -8  -1   4    1.15    0.08
  -8  -1   4    1.15    0.08
  -8  -1   4    1.31    0.08
   7   1  -4    1.17    0.05
   7   1  -4    1.08    0.07
   7   1  -4    1.09    0.05
  -7  -1   4    1.11    0.07
  -7  -1   4    1.00    0.07
  -7  -1   4    1.06    0.07
  -7  -1   4    1.20    0.07
   6   1  -4   19.69    0.58
   6   1  -4   20.19    0.58
   6   1  -4   20.14    0.51
  -6  -1   4   19.92    0.51
  -6  -1   4   19.91    0.55
  -6  -1   4   19.58    0.51
   5   1  -4   17.32    0.44
   5   1  -4   17.77    0.51
   5   1  -4   17.58    0.44
   5   1  -4   17.46    0.49
   5   1  -4   17.13    0.50
  -5  -1   4   17.40    0.48
  -5  -1   4   17.11    0.45
   4   1  -4   40.26    1.02
   4   1  -4   42.46    1.24
   4   1  -4   41.83    1.12
   4   1  -4   40.40    1.08
   4   1  -4   41.24    1.17
  -4  -1   4   41.31    1.25
  -4  -1   4   40.53    1.06
   3   1  -4   17.50    0.44
   3   1  -4   17.45    0.55
   3   1  -4   17.20    0.48
   3   1  -4   17.77    0.49
   3   1  -4   17.25    0.51
  -3  -1   4   17.71    0.55
   2   1  -4    0.79    0.04
   2   1  -4    0.87    0.04
   2   1  -4    0.82    0.04
   2   1  -4    0.82    0.05
  -2  -1   4    0.77    0.04
  -2  -1   4    0.90    0.05
   1   1  -4   82.16    2.04
   1   1  -4   84.32    2.51
   1   1  -4   85.87    2.21
   1   1  -4   81.81    2.13
  -1  -1   4   83.07    2.13
  -1  -1   4   83.03    2.51
   0   1  -4    1.36    0.07
   0   1  -4    1.23    0.05
   0   1  -4    1.27    0.05
   0   1  -4    1.20    0.05
   0  -1   4    1.29    0.06
   0  -1   4    1.25    0.06
  -1   1  -4   12.27    0.35
  -1   1  -4   12.68    0.40
  -1   1  -4   11.73    0.36
  -1   1  -4   11.71    0.33
   1  -1   4   12.27    0.32
   1  -1   4   11.54    0.33
   1  -1   4   12.29    0.36
  -2   1  -4   16.77    0.49
  -2   1  -4   16.87    0.46
  -2   1  -4   16.81    0.54
   2  -1   4   17.16    0.50
   2  -1   4   17.02    0.44
  -3   1  -4    0.55    0.02
  -3   1  -4    0.50    0.03
  -3   1  -4    0.50    0.03
  -3   1  -4    0.50    0.04
  -3   1  -4    0.48    0.04
   3  -1   4    0.57    0.04
  -4   1  -4    2.43    0.08
  -4   1  -4    2.30    0.08
  -4   1  -4    2.15    0.10
  -4   1  -4    2.87    0.11
   4  -1   4    2.40    0.09
  -5   1  -4    1.34    0.08
   5  -1   4    1.28    0.06
  -6   1  -4    0.21    0.04
  -6   1  -4    0.16    0.03
   6  -1   4    0.20    0.03
   6  -1   4    0.12    0.03
  -7   1  -4    0.06    0.03
  -7   1  -4    0.08    0.04
   7  -1   4    0.08    0.03
  -8   1  -4    0.09    0.04
  -8   1  -4    0.09    0.03
   8  -1   4    0.05    0.02
  -9   1  -4    0.27    0.06
   9  -1   4    0.24    0.04
 -10   1  -4    0.01    0.04
  10  -1   4    0.02    0.03
 -11   1  -4    0.01    0.05
 -12   1  -4   -0.01    0.05
 -13   1  -4   -0.04    0.05
  14   0  -4    0.11    0.06
 -14   0   4   -0.01    0.04
  13   0  -4    0.17    0.06
 -13   0   4    0.09    0.04
  12   0  -4    0.03    0.02
  12   0  -4   -0.07    0.04
 -12   0   4    0.02    0.04
  11   0  -4    0.13    0.05
  11   0  -4    0.12    0.03
 -11   0   4    0.14    0.05
 -11   0   4    0.05    0.04
 -11   0   4    0.22    0.05
  10   0  -4    0.85    0.05
 -10   0   4    0.77    0.08
 -10   0   4    1.00    0.09
 -10   0   4    1.01    0.08
   9   0  -4    0.00    0.02
  -9   0   4    0.07    0.03
  -9   0   4    0.07    0.03
  -9   0   4   -0.03    0.03
  -9   0   4   -0.04    0.02
   8   0  -4    2.99    0.14
   8   0  -4    3.01    0.10
  -8   0   4    3.11    0.13
  -8   0   4    3.08    0.13
  -8   0   4    2.93    0.13
  -8   0   4    2.85    0.12
   7   0  -4    0.74    0.04
   7   0  -4    0.80    0.06
  -7   0   4    0.62    0.06
  -7   0   4    0.82    0.06
  -7   0   4    0.68    0.06
  -7   0   4    0.66    0.05
   6   0  -4    6.79    0.23
   6   0  -4    6.85    0.19
  -6   0   4    6.92    0.21
  -6   0   4    6.93    0.20
  -6   0   4    6.61    0.21
   5   0  -4    0.03    0.01
   5   0  -4    0.02    0.01
   5   0  -4    0.04    0.01
  -5   0   4    0.04    0.02
   4   0  -4   26.01    0.70
   4   0  -4   26.20    0.71
   4   0  -4   25.56    0.65
   4   0  -4   26.26    0.74
  -4   0   4   26.43    0.80
  -4   0   4   25.77    0.68
   3   0  -4   27.65    0.74
   3   0  -4   27.77    0.70
   3   0  -4   28.29    0.76
   3   0  -4   28.99    0.86
   3   0  -4   27.93    0.81
  -3   0   4   28.72    0.87
   2   0  -4    3.29    0.10
   2   0  -4    3.23    0.10
   2   0  -4    3.32    0.12
   2   0  -4    3.32    0.11
   2   0  -4    3.28    0.11
  -2   0   4    3.19    0.11
  -2   0   4    3.42    0.13
   1   0  -4   14.64    0.40
   1   0  -4   14.60    0.43
   1   0  -4   14.33    0.39
   1   0  -4   14.13    0.46
   1   0  -4   14.46    0.37
  -1   0   4   15.04    0.46
  -1   0   4   14.58    0.40
   0   0  -4    8.94    0.29
   0   0  -4    8.49    0.27
   0   0  -4    8.97    0.25
   0   0  -4    8.73    0.25
   0   0   4    8.75    0.25
  -1   0  -4   24.29    0.71
  -1   0  -4   23.62    0.64
  -1   0  -4   24.52    0.76
   1   0   4   25.24    0.62
   1   0   4   24.19    0.65
  -2   0  -4    4.90    0.16
  -2   0  -4    5.28    0.17
  -2   0  -4    5.59    0.19
   2   0   4    4.89    0.15
  -3   0  -4    0.00    0.01
  -3   0  -4    0.01    0.01
  -3   0  -4    0.00    0.01
  -3   0  -4    0.01    0.01
   3   0   4    0.01    0.01
   3   0   4   -0.01    0.01
  -4   0  -4    2.39    0.11
  -4   0  -4    2.60    0.08
   4   0   4    2.63    0.10
  -5   0  -4    1.59    0.08
   5   0   4    1.54    0.07
   5   0   4    1.45    0.07
  -6   0  -4    0.22    0.04
  -6   0  -4    0.22    0.05
   6   0   4    0.19    0.03
   6   0   4    0.18    0.03
  -7   0  -4    0.39    0.05
  -7   0  -4    0.45    0.06
   7   0   4    0.46    0.05
   7   0   4    0.42    0.05
  -8   0  -4    2.08    0.12
   8   0   4    2.18    0.10
   8   0   4    2.03    0.10
  -9   0  -4    0.58    0.08
   9   0   4    0.72    0.06
 -10   0  -4    0.02    0.04
  10   0   4    0.08    0.03
 -11   0  -4   -0.02    0.05
 -12   0  -4   -0.02    0.05
 -13   0  -4   -0.07    0.05
  13  -1  -4    0.13    0.05
 -13   1   4    0.06    0.04
  12  -1  -4    0.16    0.03
  12  -1  -4    0.27    0.06
 -12   1   4    0.16    0.05
  11  -1  -4    0.03    0.02
  11  -1  -4   -0.04    0.04
 -11   1   4   -0.05    0.04
 -11   1   4   -0.04    0.03
  10  -1  -4   -0.01    0.01
 -10   1   4    0.06    0.04
 -10   1   4    0.01    0.03
   9  -1  -4    0.34    0.03
  -9   1   4    0.36    0.05
  -9   1   4    0.40    0.05
  -9   1   4    0.39    0.05
   8  -1  -4    1.16    0.05
   8  -1  -4    1.03    0.05
  -8   1   4    1.05    0.08
  -8   1   4    1.01    0.08
  -8   1   4    1.05    0.07
   7  -1  -4    6.75    0.18
  -7   1   4    6.63    0.21
  -7   1   4    6.74    0.21
  -7   1   4    6.34    0.22
   6  -1  -4    7.25    0.23
   6  -1  -4    7.20    0.19
  -6   1   4    7.25    0.21
  -6   1   4    7.26    0.23
  -6   1   4    7.13    0.21
   5  -1  -4    8.51    0.22
   5  -1  -4    8.66    0.26
   5  -1  -4    8.26    0.25
  -5   1   4    8.23    0.25
   4  -1  -4    1.88    0.07
   4  -1  -4    1.89    0.06
   4  -1  -4    1.85    0.06
   4  -1  -4    1.95    0.08
  -4   1   4    1.89    0.08
  -4   1   4    1.73    0.08
   3  -1  -4    0.36    0.02
   3  -1  -4    0.38    0.02
   3  -1  -4    0.37    0.03
   3  -1  -4    0.33    0.03
   3  -1  -4    0.36    0.02
  -3   1   4    0.38    0.03
  -3   1   4    0.38    0.03
   2  -1  -4   85.12    2.42
   2  -1  -4   85.11    2.58
   2  -1  -4   86.74    2.19
   2  -1  -4   85.57    2.10
   2  -1  -4   85.96    2.29
  -2   1   4   84.59    2.28
  -2   1   4   86.81    2.19
  -2   1   4   86.42    2.58
   1  -1  -4    3.59    0.14
   1  -1  -4    3.48    0.11
   1  -1  -4    3.57    0.11
   1  -1  -4    3.59    0.12
   1  -1  -4    3.56    0.10
  -1   1   4    3.67    0.12
  -1   1   4    3.52    0.14
  -1   1   4    3.50    0.10
   0  -1  -4    0.03    0.01
   0  -1  -4    0.01    0.01
   0  -1  -4    0.02    0.01
   0   1   4    0.02    0.01
   0   1   4    0.01    0.01
  -1  -1  -4   19.83    0.57
  -1  -1  -4   18.60    0.52
   1   1   4   19.55    0.50
  -2  -1  -4    0.06    0.02
  -2  -1  -4    0.02    0.02
  -2  -1  -4    0.06    0.02
   2   1   4    0.18    0.03
  -3  -1  -4    9.68    0.30
  -3  -1  -4   10.12    0.25
   3   1   4   10.31    0.28
  -4  -1  -4    2.47    0.12
  -4  -1  -4    2.51    0.09
   4   1   4    2.44    0.10
   4   1   4    2.61    0.10
  -5  -1  -4    0.07    0.03
  -5  -1  -4    0.05    0.03
   5   1   4    0.11    0.03
   5   1   4    0.07    0.02
  -6  -1  -4    2.07    0.10
  -6  -1  -4    2.07    0.11
   6   1   4    2.30    0.10
   6   1   4    2.10    0.09
  -7  -1  -4    0.14    0.05
   7   1   4    0.21    0.04
   7   1   4    0.05    0.04
  -8  -1  -4    0.16    0.05
   8   1   4    0.14    0.04
   8   1   4    0.19    0.04
  -9  -1  -4    0.20    0.05
   9   1   4    0.21    0.04
   9   1   4    0.27    0.05
 -10  -1  -4    0.00    0.04
  10   1   4    0.00    0.03
  10   1   4    0.03    0.04
 -11  -1  -4    0.04    0.05
 -12  -1  -4    0.06    0.06
 -13  -1  -4    0.11    0.06
 -12   2   4    0.12    0.04
  11  -2  -4    0.75    0.04
 -11   2   4    0.78    0.08
 -11   2   4    0.83    0.08
  10  -2  -4    0.14    0.02
 -10   2   4    0.15    0.04
 -10   2   4    0.21    0.04
 -10   2   4    0.20    0.04
   9  -2  -4    0.40    0.03
   9  -2  -4    0.39    0.03
  -9   2   4    0.41    0.06
  -9   2   4    0.40    0.05
  -9   2   4    0.41    0.05
   8  -2  -4    1.66    0.06
  -8   2   4    1.73    0.09
  -8   2   4    1.86    0.10
  -8   2   4    1.71    0.09
   7  -2  -4    0.19    0.02
  -7   2   4    0.21    0.04
  -7   2   4    0.19    0.04
  -7   2   4    0.19    0.03
   6  -2  -4    6.67    0.21
   6  -2  -4    6.44    0.18
  -6   2   4    6.32    0.20
  -6   2   4    6.57    0.20
  -6   2   4    6.63    0.21
   5  -2  -4    4.07    0.14
   5  -2  -4    4.41    0.12
  -5   2   4    4.16    0.14
   4  -2  -4    0.89    0.04
   4  -2  -4    0.95    0.04
   4  -2  -4    0.92    0.05
  -4   2   4    0.94    0.06
   3  -2  -4    3.96    0.14
   3  -2  -4    4.20    0.13
   3  -2  -4    4.23    0.12
   3  -2  -4    4.31    0.14
   3  -2  -4    4.16    0.13
  -3   2   4    4.22    0.15
  -3   2   4    4.36    0.14
  -3   2   4    4.08    0.13
   2  -2  -4    9.31    0.31
   2  -2  -4    9.40    0.25
   2  -2  -4    9.19    0.29
   2  -2  -4    9.44    0.26
  -2   2   4    9.41    0.31
  -2   2   4    9.54    0.27
   1  -2  -4    0.14    0.02
   1  -2  -4    0.19    0.02
   1  -2  -4    0.20    0.02
   1  -2  -4    0.20    0.03
  -1   2   4    0.17    0.02
  -1   2   4    0.19    0.01
   0  -2  -4    0.78    0.04
   0  -2  -4    0.80    0.05
   0  -2  -4    0.70    0.05
   0  -2  -4    0.67    0.04
   0   2   4    0.80    0.05
   0   2   4    0.89    0.05
  -1  -2  -4   36.88    0.96
  -1  -2  -4   37.05    1.06
  -1  -2  -4   34.65    1.13
   1   2   4   37.49    0.92
  -2  -2  -4    0.66    0.04
  -2  -2  -4    0.64    0.04
  -2  -2  -4    0.64    0.05
  -2  -2  -4    0.68    0.04
   2   2   4    0.58    0.04
  -3  -2  -4    3.41    0.11
  -3  -2  -4    3.44    0.13
  -3  -2  -4    3.60    0.15
  -3  -2  -4    3.52    0.12
   3   2   4    3.46    0.12
   3   2   4    3.58    0.12
  -4  -2  -4    0.43    0.04
  -4  -2  -4    0.48    0.05
   4   2   4    0.29    0.04
   4   2   4    0.42    0.04
  -5  -2  -4    2.61    0.12
   5   2   4    2.60    0.11
   5   2   4    2.63    0.11
  -6  -2  -4    0.02    0.03
  -6  -2  -4   -0.02    0.02
   6   2   4   -0.01    0.03
   6   2   4    0.00    0.02
  -7  -2  -4    0.40    0.06
   7   2   4    0.42    0.05
   7   2   4    0.37    0.05
  -8  -2  -4    0.25    0.06
   8   2   4    0.20    0.04
   8   2   4    0.27    0.05
  -9  -2  -4   -0.01    0.04
   9   2   4    0.07    0.04
   9   2   4   -0.03    0.03
 -10  -2  -4    0.15    0.06
  10   2   4    0.13    0.04
  10   2   4    0.07    0.05
 -11  -2  -4    0.09    0.05
  11   2   4   -0.01    0.05
 -12  -2  -4   -0.01    0.05
  10  -3  -4    0.18    0.02
 -10   3   4    0.17    0.04
 -10   3   4    0.20    0.05
 -10   3   4    0.11    0.04
   9  -3  -4    0.00    0.01
  -9   3   4    0.05    0.04
  -9   3   4    0.01    0.03
  -9   3   4    0.01    0.03
   8  -3  -4    0.05    0.01
  -8   3   4    0.09    0.03
  -8   3   4    0.01    0.03
  -8   3   4    0.11    0.03
   7  -3  -4    0.43    0.03
  -7   3   4    0.51    0.05
  -7   3   4    0.49    0.05
  -7   3   4    0.41    0.05
   6  -3  -4    6.88    0.19
   6  -3  -4    7.19    0.22
  -6   3   4    7.08    0.21
  -6   3   4    7.42    0.21
  -6   3   4    6.86    0.22
   5  -3  -4   18.70    0.51
   5  -3  -4   18.81    0.47
  -5   3   4   18.62    0.47
  -5   3   4   18.69    0.48
  -5   3   4   17.92    0.50
   4  -3  -4    0.00    0.01
   4  -3  -4   -0.01    0.01
   3  -3  -4    6.57    0.19
   3  -3  -4    6.30    0.19
  -3   3   4    6.30    0.16
  -3   3   4    6.88    0.20
   2  -3  -4   22.21    0.67
   2  -3  -4   23.30    0.61
   2  -3  -4   23.25    0.59
  -2   3   4   22.74    0.54
  -2   3   4   23.13    0.61
   1  -3  -4   19.98    0.52
   1  -3  -4   20.25    0.54
   1  -3  -4   19.41    0.60
  -1   3   4   20.45    0.54
  -1   3   4   20.33    0.64
   0  -3  -4   20.69    0.63
   0  -3  -4   21.25    0.55
   0  -3  -4   21.73    0.57
   0   3   4   22.41    0.68
   0   3   4   20.70    0.58
  -1  -3  -4    1.04    0.06
  -1  -3  -4    1.11    0.06
  -1  -3  -4    1.26    0.07
  -1  -3  -4    1.11    0.06
  -1  -3  -4    1.05    0.06
   1   3   4    1.13    0.06
  -2  -3  -4    0.08    0.02
  -2  -3  -4    0.09    0.03
  -2  -3  -4    0.11    0.02
  -2  -3  -4    0.08    0.02
   2   3   4    0.12    0.02
   2   3   4    0.08    0.02
  -3  -3  -4    4.67    0.19
  -3  -3  -4    5.06    0.15
  -3  -3  -4    4.63    0.16
   3   3   4    4.70    0.16
  -4  -3  -4    1.98    0.09
  -4  -3  -4    2.16    0.12
   4   3   4    2.04    0.09
   4   3   4    1.93    0.09
  -5  -3  -4    8.13    0.24
  -5  -3  -4    8.17    0.26
  -5  -3  -4    8.47    0.26
   5   3   4    8.46    0.25
   5   3   4    8.17    0.25
  -6  -3  -4    0.05    0.03
   6   3   4    0.01    0.03
   6   3   4    0.05    0.03
  -7  -3  -4    0.09    0.04
   7   3   4    0.07    0.03
   7   3   4    0.09    0.04
  -8  -3  -4    0.02    0.04
   8   3   4    0.02    0.04
   8   3   4    0.02    0.03
  -9  -3  -4    0.17    0.06
   9   3   4    0.33    0.05
   9   3   4    0.27    0.06
 -10  -3  -4    0.00    0.04
  10   3   4    0.00    0.05
 -11  -3  -4   -0.05    0.04
  11   3   4    0.04    0.05
 -12  -3  -4   -0.07    0.05
  12   3   4    0.01    0.05
  10  -4  -4    0.03    0.01
 -10   4   4   -0.01    0.03
 -10   4   4    0.01    0.03
   9  -4  -4    0.17    0.02
  -9   4   4    0.24    0.04
  -9   4   4    0.15    0.04
   8  -4  -4    3.07    0.10
  -8   4   4    3.26    0.13
  -8   4   4    3.27    0.13
  -8   4   4    3.26    0.13
   7  -4  -4    0.33    0.03
  -7   4   4    0.47    0.05
  -7   4   4    0.39    0.05
  -7   4   4    0.39    0.05
   6  -4  -4    2.66    0.11
   6  -4  -4    2.63    0.09
  -6   4   4    2.65    0.11
  -6   4   4    2.71    0.11
  -6   4   4    2.83    0.11
   5  -4  -4    1.28    0.06
  -5   4   4    1.32    0.07
  -5   4   4    1.33    0.07
   4  -4  -4   15.98    0.42
  -4   4   4   16.09    0.42
   3  -4  -4    0.76    0.04
   3  -4  -4    0.70    0.04
  -3   4   4    0.79    0.04
  -3   4   4    0.65    0.04
   2  -4  -4    1.12    0.06
   2  -4  -4    1.02    0.06
   2  -4  -4    1.09    0.05
  -2   4   4    1.05    0.05
  -2   4   4    1.12    0.05
   1  -4  -4   11.73    0.32
   1  -4  -4   11.64    0.37
   1  -4  -4   11.59    0.32
  -1   4   4   11.91    0.33
  -1   4   4   11.29    0.29
   0  -4  -4    5.15    0.16
   0  -4  -4    5.07    0.18
   0  -4  -4    5.24    0.17
   0   4   4    5.04    0.15
  -1  -4  -4    4.02    0.14
  -1  -4  -4    4.15    0.14
  -1  -4  -4    3.91    0.15
   1   4   4    3.88    0.13
  -2  -4  -4    5.35    0.16
  -2  -4  -4    5.27    0.18
  -2  -4  -4    5.45    0.18
   2   4   4    5.63    0.17
   2   4   4    5.67    0.19
  -3  -4  -4    3.35    0.13
   3   4   4    3.55    0.13
   3   4   4    3.44    0.13
  -4  -4  -4    4.65    0.17
  -4  -4  -4    4.64    0.17
  -4  -4  -4    4.47    0.15
   4   4   4    4.74    0.16
   4   4   4    4.40    0.18
   4   4   4    4.59    0.16
  -5  -4  -4    2.73    0.12
  -5  -4  -4    2.77    0.12
   5   4   4    2.59    0.13
   5   4   4    2.75    0.12
   5   4   4    2.68    0.12
  -6  -4  -4    0.69    0.07
   6   4   4    0.45    0.05
   6   4   4    0.52    0.06
  -7  -4  -4    0.03    0.04
   7   4   4    0.07    0.04
   7   4   4    0.01    0.03
  -8  -4  -4    0.03    0.04
   8   4   4   -0.06    0.04
   8   4   4    0.02    0.03
  -9  -4  -4    0.13    0.06
   9   4   4    0.19    0.06
   9   4   4    0.16    0.04
 -10  -4  -4    0.00    0.04
  10   4   4    0.06    0.05
 -11  -4  -4    0.03    0.04
  11   4   4   -0.04    0.05
  10  -5  -4    0.02    0.01
 -10   5   4    0.01    0.03
   9  -5  -4    0.03    0.02
  -9   5   4   -0.01    0.03
   8  -5  -4    1.70    0.07
  -8   5   4    1.55    0.09
  -8   5   4    1.69    0.09
   7  -5  -4    8.58    0.24
  -7   5   4    8.53    0.26
  -7   5   4    8.62    0.26
   6  -5  -4    2.47    0.09
   6  -5  -4    2.57    0.11
  -6   5   4    2.61    0.11
  -6   5   4    2.57    0.11
  -6   5   4    2.71    0.11
   5  -5  -4   -0.01    0.01
   5  -5  -4    0.01    0.02
  -5   5   4    0.03    0.02
  -5   5   4   -0.02    0.01
   4  -5  -4    0.52    0.05
   4  -5  -4    0.48    0.04
  -4   5   4    0.53    0.05
  -4   5   4    0.56    0.03
  -4   5   4    0.61    0.05
   3  -5  -4   57.45    1.41
  -3   5   4   55.71    1.35
  -3   5   4   57.04    1.21
  -3   5   4   56.19    1.35
  -3   5   4   55.90    1.29
   2  -5  -4    0.42    0.04
   2  -5  -4    0.40    0.04
  -2   5   4    0.36    0.03
  -2   5   4    0.43    0.04
  -2   5   4    0.48    0.04
  -2   5   4    0.52    0.04
   1  -5  -4    1.32    0.07
   1  -5  -4    1.28    0.07
  -1   5   4    1.20    0.06
  -1   5   4    1.26    0.07
  -1   5   4    1.29    0.05
   0  -5  -4   25.85    0.68
   0  -5  -4   26.21    0.67
   0  -5  -4   23.87    0.76
   0   5   4   25.98    0.62
   0   5   4   25.47    0.64
  -1  -5  -4    1.83    0.08
  -1  -5  -4    1.85    0.09
   1   5   4    1.76    0.09
   1   5   4    1.90    0.09
  -2  -5  -4   15.81    0.43
   2   5   4   14.40    0.40
  -3  -5  -4    0.04    0.03
  -3  -5  -4    0.05    0.03
   3   5   4    0.05    0.03
  -4  -5  -4    0.00    0.02
  -4  -5  -4    0.05    0.03
   4   5   4    0.05    0.03
  -5  -5  -4    1.27    0.09
   5   5   4    1.31    0.09
  -6  -5  -4    0.05    0.04
  -6  -5  -4    0.06    0.04
   6   5   4    0.01    0.03
   6   5   4    0.02    0.03
  -7  -5  -4    0.23    0.05
   7   5   4    0.12    0.05
   7   5   4    0.16    0.04
  -8  -5  -4    0.68    0.09
   8   5   4    0.59    0.07
   8   5   4    0.61    0.08
  -9  -5  -4    0.05    0.05
   9   5   4   -0.01    0.03
   9   5   4    0.02    0.04
 -10  -5  -4    0.02    0.05
  10   5   4   -0.02    0.04
 -11  -5  -4    0.07    0.06
  11   5   4    0.03    0.05
  10  -6  -4    0.66    0.04
 -10   6   4    0.78    0.07
   9  -6  -4    0.54    0.04
  -9   6   4    0.58    0.07
  -9   6   4    0.61    0.06
   8  -6  -4    0.06    0.04
   8  -6  -4    0.04    0.02
  -8   6   4    0.06    0.03
  -8   6   4    0.04    0.03
   7  -6  -4    0.12    0.04
   7  -6  -4    0.12    0.02
  -7   6   4    0.14    0.03
  -7   6   4    0.10    0.04
   6  -6  -4    6.46    0.19
   6  -6  -4    6.17    0.21
  -6   6   4    5.95    0.20
  -6   6   4    6.19    0.21
   5  -6  -4    4.46    0.15
   5  -6  -4    4.65    0.17
  -5   6   4    4.68    0.16
  -5   6   4    4.66    0.12
   4  -6  -4    2.77    0.11
   4  -6  -4    2.55    0.11
  -4   6   4    2.60    0.11
  -4   6   4    2.77    0.11
  -4   6   4    2.78    0.08
  -4   6   4    2.66    0.08
   3  -6  -4    0.01    0.02
   3  -6  -4    0.00    0.02
  -3   6   4   -0.01    0.01
  -3   6   4    0.02    0.02
  -3   6   4    0.03    0.02
  -3   6   4    0.04    0.01
   2  -6  -4   -0.03    0.01
   2  -6  -4   -0.01    0.02
  -2   6   4   -0.05    0.01
  -2   6   4   -0.02    0.01
  -2   6   4   -0.04    0.02
  -2   6   4   -0.04    0.02
   1  -6  -4   27.77    0.70
   1  -6  -4   26.49    0.67
   1  -6  -4   26.53    0.68
   1  -6  -4   26.71    0.80
  -1   6   4   26.91    0.65
  -1   6   4   26.72    0.67
  -1   6   4   26.07    0.66
  -1   6   4   26.50    0.59
   0  -6  -4    3.18    0.11
   0  -6  -4    3.01    0.13
   0  -6  -4    3.05    0.12
   0  -6  -4    2.94    0.12
   0   6   4    2.84    0.12
   0   6   4    2.72    0.11
   0   6   4    3.06    0.10
   0   6   4    2.93    0.11
  -1  -6  -4    7.74    0.23
  -1  -6  -4    7.85    0.25
  -1  -6  -4    7.69    0.23
   1   6   4    7.64    0.23
   1   6   4    7.60    0.23
  -2  -6  -4    8.35    0.27
  -2  -6  -4    8.21    0.25
  -2  -6  -4    8.58    0.24
   2   6   4    8.17    0.25
  -3  -6  -4    0.02    0.03
  -3  -6  -4    0.01    0.02
   3   6   4    0.01    0.03
  -4  -6  -4    0.00    0.03
   4   6   4    0.00    0.03
  -5  -6  -4    0.77    0.08
   5   6   4    0.67    0.07
  -6  -6  -4    0.46    0.07
   6   6   4    0.40    0.07
   7   6   4    0.03    0.04
   8   6   4    0.13    0.05
   9   6   4   -0.03    0.04
 -10  -6  -4   -0.04    0.04
  10   6   4    0.05    0.05
  11  -7  -4    0.03    0.02
  10  -7  -4    0.03    0.05
  10  -7  -4    0.00    0.02
 -10   7   4    0.01    0.04
 -10   7   4    0.00    0.04
   9  -7  -4    0.07    0.04
   9  -7  -4    0.02    0.02
  -9   7   4    0.01    0.03
  -9   7   4    0.05    0.04
   8  -7  -4    0.02    0.02
   8  -7  -4   -0.04    0.03
  -8   7   4    0.02    0.03
  -8   7   4    0.03    0.03
   7  -7  -4   -0.01    0.03
   7  -7  -4    0.01    0.02
  -7   7   4   -0.02    0.03
  -7   7   4   -0.03    0.03
   6  -7  -4    0.01    0.02
   6  -7  -4    0.01    0.03
  -6   7   4    0.01    0.01
  -6   7   4   -0.01    0.02
   5  -7  -4    1.08    0.08
   5  -7  -4    0.96    0.06
  -5   7   4    1.01    0.05
  -5   7   4    0.97    0.07
   4  -7  -4    8.90    0.27
   4  -7  -4    8.54    0.27
  -4   7   4    8.78    0.26
  -4   7   4    8.98    0.22
  -4   7   4    8.96    0.22
   3  -7  -4    0.10    0.03
   3  -7  -4    0.06    0.03
  -3   7   4    0.07    0.02
  -3   7   4    0.09    0.03
  -3   7   4    0.09    0.02
  -3   7   4    0.09    0.03
   2  -7  -4    0.04    0.02
   2  -7  -4    0.14    0.03
   2  -7  -4    0.08    0.03
  -2   7   4    0.11    0.03
  -2   7   4    0.13    0.03
  -2   7   4    0.10    0.02
  -2   7   4    0.12    0.02
   1  -7  -4    4.33    0.16
   1  -7  -4    4.34    0.15
   1  -7  -4    4.47    0.17
   1  -7  -4    4.03    0.16
  -1   7   4    4.32    0.15
  -1   7   4    4.28    0.15
  -1   7   4    4.31    0.13
  -1   7   4    4.01    0.15
   0  -7  -4    2.80    0.12
   0  -7  -4    2.85    0.13
   0  -7  -4    2.74    0.11
   0   7   4    2.68    0.10
   0   7   4    2.94    0.12
   0   7   4    2.83    0.11
  -1  -7  -4    4.23    0.17
  -1  -7  -4    3.96    0.15
  -1  -7  -4    4.16    0.15
   1   7   4    4.38    0.16
   1   7   4    4.24    0.16
  -2  -7  -4    0.06    0.03
  -2  -7  -4    0.02    0.03
  -2  -7  -4   -0.01    0.03
   2   7   4    0.03    0.03
  -3  -7  -4    0.65    0.07
   3   7   4    0.86    0.07
  -4  -7  -4    1.75    0.11
   4   7   4    1.77    0.11
  -5  -7  -4    0.08    0.04
   5   7   4    0.07    0.04
  -6  -7  -4   -0.03    0.04
   6   7   4    0.07    0.05
  -7  -7  -4    1.30    0.11
   7   7   4    1.16    0.11
   8   7   4    0.08    0.05
   9   7   4    0.06    0.05
  10   7   4   -0.02    0.04
  11  -8  -4    0.13    0.06
 -11   8   4    0.12    0.05
  10  -8  -4    0.02    0.02
  10  -8  -4    0.06    0.05
 -10   8   4    0.03    0.04
 -10   8   4    0.07    0.04
   9  -8  -4    0.06    0.03
   9  -8  -4    0.06    0.05
  -9   8   4    0.07    0.04
  -9   8   4    0.05    0.04
   8  -8  -4    0.33    0.06
   8  -8  -4    0.36    0.05
  -8   8   4    0.47    0.07
  -8   8   4    0.31    0.05
   7  -8  -4    4.09    0.15
   7  -8  -4    4.08    0.17
  -7   8   4    3.93    0.12
  -7   8   4    4.09    0.16
   6  -8  -4    0.14    0.04
   6  -8  -4    0.10    0.03
  -6   8   4    0.07    0.02
  -6   8   4    0.14    0.04
   5  -8  -4    2.29    0.12
   5  -8  -4    2.14    0.10
  -5   8   4    2.12    0.10
  -5   8   4    2.17    0.08
   4  -8  -4    0.94    0.07
   4  -8  -4    0.92    0.06
  -4   8   4    0.91    0.04
  -4   8   4    0.95    0.07
  -4   8   4    0.84    0.05
   3  -8  -4    0.01    0.03
   3  -8  -4    0.15    0.04
   3  -8  -4    0.01    0.02
  -3   8   4   -0.03    0.01
  -3   8   4    0.00    0.02
  -3   8   4    0.00    0.02
   2  -8  -4    1.91    0.10
   2  -8  -4    1.85    0.10
   2  -8  -4    2.09    0.11
   2  -8  -4    1.84    0.10
  -2   8   4    2.04    0.09
  -2   8   4    2.06    0.10
  -2   8   4    1.90    0.08
  -2   8   4    2.00    0.10
   1  -8  -4    0.23    0.04
   1  -8  -4    0.25    0.05
   1  -8  -4    0.17    0.04
  -1   8   4    0.25    0.04
  -1   8   4    0.27    0.04
  -1   8   4    0.23    0.04
   0  -8  -4    0.14    0.04
   0  -8  -4    0.22    0.04
   0  -8  -4    0.16    0.04
   0   8   4    0.16    0.03
   0   8   4    0.13    0.03
  -1  -8  -4    3.58    0.14
  -1  -8  -4    3.58    0.14
  -1  -8  -4    3.52    0.16
   1   8   4    3.47    0.14
   1   8   4    3.47    0.14
  -2  -8  -4    0.41    0.05
  -2  -8  -4    0.29    0.06
   2   8   4    0.31    0.05
  -3  -8  -4    0.23    0.05
   3   8   4    0.29    0.05
  -4  -8  -4    0.02    0.04
   4   8   4    0.06    0.04
  -5  -8  -4    0.26    0.06
   5   8   4    0.22    0.06
  -6  -8  -4    0.04    0.05
   6   8   4   -0.03    0.04
  -7  -8  -4    0.33    0.07
   7   8   4    0.29    0.06
   8   8   4    0.44    0.07
   9   8   4    0.09    0.05
  11  -9  -4    0.22    0.06
  10  -9  -4    0.16    0.06
 -10   9   4    0.28    0.05
   9  -9  -4    0.04    0.05
   9  -9  -4    0.04    0.03
  -9   9   4    0.03    0.03
   8  -9  -4    0.40    0.07
   8  -9  -4    0.37    0.05
  -8   9   4    0.35    0.06
  -8   9   4    0.33    0.04
   7  -9  -4    0.69    0.06
   7  -9  -4    0.96    0.09
  -7   9   4    0.84    0.08
  -7   9   4    0.89    0.05
   6  -9  -4    0.00    0.02
   6  -9  -4   -0.03    0.04
  -6   9   4   -0.04    0.03
  -6   9   4    0.03    0.02
   5  -9  -4    0.59    0.06
   5  -9  -4    0.50    0.06
   5  -9  -4    0.67    0.08
  -5   9   4    0.63    0.05
  -5   9   4    0.56    0.06
   4  -9  -4    1.13    0.08
   4  -9  -4    1.06    0.08
   4  -9  -4    1.27    0.08
  -4   9   4    1.11    0.08
  -4   9   4    1.29    0.06
  -4   9   4    1.08    0.06
   3  -9  -4    1.83    0.11
   3  -9  -4    1.88    0.11
   3  -9  -4    1.67    0.10
   3  -9  -4    1.83    0.10
  -3   9   4    1.85    0.10
  -3   9   4    1.95    0.08
  -3   9   4    1.73    0.08
   2  -9  -4    0.01    0.03
   2  -9  -4    0.00    0.03
   2  -9  -4    0.00    0.03
  -2   9   4    0.00    0.02
  -2   9   4    0.00    0.02
   1  -9  -4    5.93    0.21
   1  -9  -4    6.26    0.23
   1  -9  -4    5.71    0.20
  -1   9   4    5.95    0.18
  -1   9   4    6.02    0.19
   0  -9  -4    0.22    0.05
   0  -9  -4    0.18    0.04
   0  -9  -4    0.32    0.05
   0   9   4    0.27    0.05
   0   9   4    0.29    0.05
  -1  -9  -4    0.81    0.08
  -1  -9  -4    0.74    0.08
  -1  -9  -4    0.80    0.08
   1   9   4    0.73    0.07
   1   9   4    0.87    0.08
  -2  -9  -4    0.39    0.06
  -2  -9  -4    0.30    0.05
   2   9   4    0.36    0.06
  -3  -9  -4    0.09    0.05
   3   9   4    0.07    0.04
  -4  -9  -4    0.00    0.04
   4   9   4    0.01    0.04
  -5  -9  -4    0.61    0.09
   5   9   4    0.47    0.07
  -6  -9  -4    0.08    0.06
   6   9   4    0.16    0.05
   7   9   4    0.25    0.06
   8   9   4   -0.03    0.04
  12 -10  -4   -0.03    0.05
  11 -10  -4    0.00    0.05
  10 -10  -4    0.08    0.05
  10 -10  -4    0.07    0.05
 -10  10   4    0.03    0.03
 -10  10   4    0.04    0.04
   9 -10  -4    0.00    0.04
   9 -10  -4    0.00    0.05
  -9  10   4    0.01    0.02
  -9  10   4   -0.04    0.03
   8 -10  -4   -0.05    0.04
   8 -10  -4    0.01    0.04
   8 -10  -4    0.04    0.03
  -8  10   4    0.01    0.04
  -8  10   4   -0.01    0.02
   7 -10  -4    0.61    0.08
   7 -10  -4    0.54    0.06
   7 -10  -4    0.60    0.07
  -7  10   4    0.66    0.07
  -7  10   4    0.74    0.05
   6 -10  -4    1.37    0.10
   6 -10  -4    1.27    0.09
   6 -10  -4    1.01    0.08
  -6  10   4    1.07    0.06
  -6  10   4    1.07    0.08
   5 -10  -4    0.08    0.05
   5 -10  -4    0.18    0.05
   5 -10  -4    0.10    0.04
   5 -10  -4    0.12    0.04
  -5  10   4    0.21    0.04
  -5  10   4    0.15    0.04
   4 -10  -4    0.31    0.06
   4 -10  -4    0.49    0.07
   4 -10  -4    0.40    0.06
   4 -10  -4    0.42    0.06
  -4  10   4    0.46    0.05
  -4  10   4    0.39    0.04
  -4  10   4    0.40    0.06
   3 -10  -4    0.52    0.07
   3 -10  -4    0.53    0.07
   3 -10  -4    0.69    0.08
   3 -10  -4    0.48    0.06
  -3  10   4    0.53    0.05
  -3  10   4    0.49    0.05
   2 -10  -4    0.19    0.05
   2 -10  -4    0.17    0.05
   2 -10  -4    0.23    0.05
  -2  10   4    0.15    0.03
  -2  10   4    0.13    0.03
   1 -10  -4    1.94    0.11
   1 -10  -4    1.98    0.12
   1 -10  -4    2.07    0.11
  -1  10   4    1.91    0.10
   0 -10  -4    4.24    0.18
   0 -10  -4    4.32    0.19
   0 -10  -4    4.61    0.18
   0  10   4    4.14    0.16
  -1 -10  -4    1.03    0.09
  -1 -10  -4    1.03    0.09
   1  10   4    0.90    0.08
   1  10   4    1.14    0.09
  -2 -10  -4    0.57    0.07
  -2 -10  -4    0.70    0.08
   2  10   4    0.63    0.07
  -3 -10  -4   -0.01    0.04
   3  10   4    0.02    0.04
  -4 -10  -4    0.18    0.06
   4  10   4    0.33    0.06
  -5 -10  -4    0.04    0.05
   5  10   4    0.07    0.05
  -6 -10  -4    0.13    0.06
   6  10   4    0.10    0.05
   7  10   4   -0.02    0.04
  11 -11  -4    0.04    0.06
 -11  11   4    0.03    0.03
  10 -11  -4    0.05    0.05
  10 -11  -4    0.02    0.04
 -10  11   4    0.11    0.03
 -10  11   4    0.04    0.04
   9 -11  -4    0.17    0.05
   9 -11  -4    0.20    0.06
  -9  11   4    0.19    0.04
  -9  11   4    0.18    0.05
   8 -11  -4    0.07    0.05
   8 -11  -4    0.05    0.05
  -8  11   4    0.01    0.03
   7 -11  -4    0.06    0.05
   7 -11  -4    0.02    0.04
  -7  11   4    0.03    0.04
  -7  11   4    0.01    0.03
   6 -11  -4    0.21    0.05
   6 -11  -4    0.22    0.06
   6 -11  -4    0.38    0.07
   6 -11  -4    0.29    0.06
  -6  11   4    0.25    0.04
  -6  11   4    0.30    0.06
   5 -11  -4    0.47    0.07
   5 -11  -4    0.49    0.07
   5 -11  -4    0.42    0.07
   5 -11  -4    0.46    0.07
  -5  11   4    0.50    0.07
  -5  11   4    0.53    0.05
   4 -11  -4    2.25    0.13
   4 -11  -4    2.02    0.12
   4 -11  -4    2.22    0.13
   4 -11  -4    2.18    0.13
  -4  11   4    2.15    0.10
  -4  11   4    2.31    0.08
   3 -11  -4    0.81    0.09
   3 -11  -4    0.83    0.09
   3 -11  -4    0.82    0.09
  -3  11   4    0.92    0.07
  -3  11   4    0.99    0.06
   2 -11  -4    0.09    0.04
   2 -11  -4    0.10    0.05
   2 -11  -4    0.01    0.04
  -2  11   4    0.09    0.03
   1 -11  -4    2.24    0.12
   1 -11  -4    2.18    0.14
   1 -11  -4    2.15    0.12
  -1  11   4    2.07    0.11
   0 -11  -4    4.47    0.18
   0 -11  -4    4.33    0.19
   0  11   4    3.97    0.16
  -1 -11  -4    0.01    0.04
  -1 -11  -4   -0.02    0.04
   1  11   4    0.02    0.03
  -2 -11  -4    0.09    0.05
  -2 -11  -4    0.09    0.05
  -3 -11  -4    0.18    0.06
   3  11   4    0.24    0.05
  -4 -11  -4    0.11    0.06
   4  11   4    0.14    0.05
   5  11   4    0.12    0.05
   6  11   4    0.16    0.06
  10 -12  -4    0.04    0.05
  10 -12  -4   -0.01    0.05
 -10  12   4    0.07    0.04
 -10  12   4    0.07    0.03
   9 -12  -4    0.01    0.05
   9 -12  -4    0.03    0.05
  -9  12   4   -0.03    0.04
  -9  12   4    0.00    0.03
   8 -12  -4    0.24    0.07
   8 -12  -4    0.37    0.07
  -8  12   4    0.24    0.06
  -8  12   4    0.24    0.04
   7 -12  -4    0.20    0.06
   7 -12  -4    0.16    0.06
  -7  12   4    0.11    0.04
   6 -12  -4    0.38    0.08
   6 -12  -4    0.28    0.06
  -6  12   4    0.31    0.05
   5 -12  -4    0.20    0.06
   5 -12  -4    0.28    0.06
   5 -12  -4    0.17    0.05
  -5  12   4    0.20    0.04
   4 -12  -4    0.16    0.06
   4 -12  -4    0.13    0.06
   4 -12  -4    0.08    0.05
  -4  12   4    0.23    0.05
   3 -12  -4    1.67    0.12
   3 -12  -4    1.59    0.11
   3 -12  -4    1.64    0.12
  -3  12   4    1.75    0.10
  -3  12   4    1.77    0.08
   2 -12  -4    0.20    0.05
   2 -12  -4    0.19    0.06
   2 -12  -4    0.28    0.06
  -2  12   4    0.23    0.04
   1 -12  -4    0.09    0.05
   1 -12  -4    0.23    0.06
   1 -12  -4    0.19    0.06
  -1  12   4    0.08    0.04
   0 -12  -4    0.85    0.09
   0 -12  -4    0.71    0.09
   0  12   4    0.86    0.08
  -1 -12  -4   -0.02    0.04
  -1 -12  -4    0.01    0.04
   1  12   4    0.06    0.04
  -2 -12  -4    0.96    0.11
   9 -13  -4    0.09    0.05
   9 -13  -4    0.17    0.07
  -9  13   4    0.15    0.04
   8 -13  -4    0.04    0.06
   8 -13  -4    0.02    0.04
  -8  13   4    0.07    0.04
   7 -13  -4   -0.02    0.05
   7 -13  -4   -0.02    0.04
  -7  13   4   -0.05    0.03
   6 -13  -4    0.01    0.04
   6 -13  -4   -0.02    0.05
  -6  13   4    0.01    0.03
   5 -13  -4    0.05    0.05
   5 -13  -4    0.12    0.05
  -5  13   4    0.06    0.04
   4 -13  -4    0.03    0.04
   4 -13  -4   -0.03    0.04
   4 -13  -4   -0.07    0.04
   3 -13  -4    1.37    0.12
   3 -13  -4    1.10    0.11
   3 -13  -4    1.04    0.11
  -3  13   4    1.20    0.07
   2 -13  -4    0.17    0.06
   2 -13  -4    0.09    0.06
   2 -13  -4    0.17    0.06
  -2  13   4    0.13    0.04
   1 -13  -4    0.27    0.07
   1 -13  -4    0.42    0.07
  -1  13   4    0.40    0.06
   0 -13  -4    0.14    0.06
   0 -13  -4    0.11    0.06
   0  13   4    0.22    0.05
  -1 -13  -4    0.09    0.05
   1  13   4    0.05    0.04
   7 -14  -4   -0.02    0.05
  -7  14   4    0.08    0.04
   6 -14  -4    0.07    0.05
   6 -14  -4    0.06    0.05
  -6  14   4    0.04    0.04
   5 -14  -4    0.07    0.05
   5 -14  -4    0.14    0.06
  -5  14   4    0.25    0.05
   4 -14  -4    0.47    0.08
   4 -14  -4    0.54    0.09
   3 -14  -4   -0.06    0.04
   3 -14  -4    0.01    0.05
   2 -14  -4   -0.05    0.04
   1 -14  -4    0.23    0.07
   0 -14  -4    0.03    0.05
  -1 -14  -4    0.01    0.05
   1 -16   5    0.03    0.05
   2 -16   5    0.07    0.05
  -3 -15   5   -0.02    0.04
  -2 -15   5    0.11    0.05
  -1 -15   5   -0.01    0.04
   0  15  -5   -0.03    0.03
   0 -15   5    0.03    0.05
  -1  15  -5    0.01    0.03
   1 -15   5   -0.04    0.04
  -2  15  -5    0.02    0.03
   2 -15   5    0.05    0.04
  -3  15  -5    0.01    0.02
  -6  15  -5   -0.03    0.03
  -5 -14   5    0.05    0.05
  -4 -14   5    0.00    0.04
  -3 -14   5    0.13    0.05
  -2 -14   5    0.17    0.06
   1  14  -5    0.40    0.06
  -1 -14   5    0.33    0.06
   0  14  -5    0.01    0.03
   0 -14   5    0.05    0.05
  -1  14  -5    0.01    0.03
   1 -14   5    0.03    0.04
  -2  14  -5    0.51    0.06
   2 -14   5    0.58    0.08
  -3  14  -5   -0.04    0.02
  -4  14  -5    0.10    0.04
  -4  14  -5    0.03    0.02
  -5  14  -5    0.14    0.04
  -6  14  -5    0.07    0.04
  -6  14  -5   -0.01    0.05
  -7  14  -5   -0.03    0.05
  -7  14  -5   -0.01    0.03
  -8  14  -5    0.03    0.03
  -8  14  -5   -0.06    0.04
   6  13  -5    0.00    0.05
  -6 -13   5    0.08    0.05
   5  13  -5    0.09    0.05
  -5 -13   5    0.03    0.04
   4  13  -5    0.31    0.07
  -4 -13   5    0.47    0.08
  -4 -13   5    0.46    0.08
   3  13  -5   -0.01    0.04
  -3 -13   5    0.06    0.05
   2  13  -5    0.24    0.06
  -2 -13   5    0.18    0.05
   1  13  -5    0.02    0.03
  -1 -13   5    0.08    0.04
   0  13  -5    0.02    0.03
   0 -13   5   -0.03    0.03
  -1  13  -5   -0.04    0.02
   1 -13   5    0.03    0.04
  -2  13  -5   -0.01    0.02
   2 -13   5    0.06    0.04
  -3  13  -5    0.07    0.03
  -4  13  -5    0.04    0.03
  -4  13  -5    0.05    0.02
  -5  13  -5    0.05    0.03
  -5  13  -5    0.02    0.05
  -6  13  -5   -0.01    0.03
  -6  13  -5    0.00    0.05
  -7  13  -5   -0.03    0.04
  -8  13  -5    0.07    0.06
  -9  13  -5    0.00    0.05
   8  12  -5    0.00    0.04
  -8 -12   5   -0.04    0.04
   7  12  -5   -0.04    0.04
  -7 -12   5    0.00    0.04
   6  12  -5    0.09    0.05
  -6 -12   5    0.14    0.06
  -6 -12   5    0.16    0.06
   5  12  -5    0.14    0.05
  -5 -12   5    0.08    0.05
  -5 -12   5    0.02    0.04
   4  12  -5    0.38    0.07
  -4 -12   5    0.27    0.06
  -4 -12   5    0.42    0.07
   3  12  -5    0.03    0.05
  -3 -12   5   -0.01    0.03
   2  12  -5    1.18    0.09
  -2 -12   5    1.21    0.09
   1  12  -5    0.06    0.04
  -1 -12   5    0.01    0.04
   0  12  -5    0.09    0.03
   0  12  -5    0.05    0.04
   0 -12   5   -0.02    0.03
  -1  12  -5    0.56    0.07
  -1  12  -5    0.52    0.06
   1 -12   5    0.51    0.07
  -2  12  -5    0.10    0.03
  -2  12  -5    0.09    0.04
   2 -12   5    0.03    0.04
  -3  12  -5    0.06    0.03
  -3  12  -5    0.07    0.03
  -4  12  -5    0.10    0.03
  -4  12  -5    0.07    0.02
  -5  12  -5    0.23    0.06
  -5  12  -5    0.16    0.04
   5 -12   5    0.17    0.05
  -6  12  -5   -0.05    0.04
   6 -12   5   -0.06    0.03
  -7  12  -5    0.04    0.05
  -8  12  -5    0.04    0.05
  -9  12  -5    0.24    0.07
 -10  12  -5   -0.05    0.05
   9  11  -5    0.03    0.05
  -9 -11   5    0.04    0.05
   8  11  -5    0.21    0.06
  -8 -11   5    0.17    0.03
  -8 -11   5    0.22    0.06
   7  11  -5    0.20    0.06
  -7 -11   5    0.04    0.05
  -7 -11   5    0.03    0.05
   6  11  -5    0.26    0.06
  -6 -11   5    0.26    0.06
  -6 -11   5    0.15    0.06
   5  11  -5    0.85    0.09
  -5 -11   5    0.87    0.10
  -5 -11   5    1.00    0.10
   4  11  -5    0.80    0.09
  -4 -11   5    0.72    0.08
  -4 -11   5    0.68    0.08
   3  11  -5    0.08    0.04
  -3 -11   5    0.07    0.04
  -3 -11   5    0.01    0.04
   2  11  -5    0.03    0.04
  -2 -11   5    0.08    0.04
   1  11  -5    0.03    0.04
  -1 -11   5    0.02    0.03
   0  11  -5   -0.06    0.03
   0  11  -5    0.00    0.03
   0 -11   5    0.00    0.03
  -1  11  -5    0.02    0.03
  -1  11  -5   -0.03    0.02
   1 -11   5    0.00    0.03
  -2  11  -5    0.22    0.04
  -2  11  -5    0.25    0.04
  -2  11  -5    0.20    0.05
   2 -11   5    0.21    0.05
  -3  11  -5    0.25    0.04
  -3  11  -5    0.23    0.04
  -3  11  -5    0.10    0.04
  -4  11  -5    0.30    0.05
  -4  11  -5    0.34    0.04
  -4  11  -5    0.43    0.06
   4 -11   5    0.38    0.06
  -5  11  -5    0.10    0.02
  -5  11  -5    0.15    0.05
  -5  11  -5    0.15    0.05
   5 -11   5    0.11    0.04
  -6  11  -5    0.15    0.05
   6 -11   5    0.18    0.05
  -7  11  -5    0.09    0.05
   7 -11   5    0.09    0.04
  -8  11  -5    0.24    0.07
  -9  11  -5    0.13    0.06
 -10  11  -5    0.00    0.05
 -11  11  -5   -0.01    0.05
  10  10  -5    0.14    0.06
  10  10  -5    0.15    0.07
   9  10  -5    0.03    0.05
   9  10  -5   -0.08    0.04
  -9 -10   5    0.09    0.05
   8  10  -5    0.22    0.06
  -8 -10   5    0.22    0.03
  -8 -10   5    0.28    0.06
  -8 -10   5    0.20    0.06
   7  10  -5    0.02    0.04
  -7 -10   5    0.03    0.05
  -7 -10   5    0.08    0.05
   6  10  -5    0.04    0.04
  -6 -10   5    0.08    0.05
  -6 -10   5    0.04    0.04
   5  10  -5    0.06    0.04
  -5 -10   5    0.10    0.05
  -5 -10   5    0.10    0.04
   4  10  -5    0.08    0.04
  -4 -10   5    0.04    0.04
  -4 -10   5    0.05    0.04
   3  10  -5    1.33    0.09
  -3 -10   5    1.36    0.10
  -3 -10   5    1.45    0.09
   2  10  -5    1.90    0.11
  -2 -10   5    2.06    0.11
  -2 -10   5    1.96    0.11
   1  10  -5    0.02    0.04
  -1 -10   5    0.04    0.03
   0  10  -5   -0.11    0.03
   0  10  -5   -0.01    0.02
   0 -10   5    0.02    0.03
  -1  10  -5    9.82    0.30
  -1  10  -5   10.01    0.28
   1 -10   5   10.02    0.30
  -2  10  -5    0.03    0.02
  -2  10  -5    0.04    0.02
  -2  10  -5    0.00    0.03
   2 -10   5    0.03    0.03
  -3  10  -5    0.56    0.05
  -3  10  -5    0.83    0.08
  -3  10  -5    0.54    0.06
   3 -10   5    0.57    0.07
  -4  10  -5    0.85    0.05
  -4  10  -5    0.91    0.09
  -4  10  -5    0.65    0.07
   4 -10   5    0.72    0.07
  -5  10  -5    0.28    0.05
  -5  10  -5    0.21    0.02
  -5  10  -5    0.28    0.06
   5 -10   5    0.17    0.04
  -6  10  -5   -0.05    0.03
  -6  10  -5   -0.01    0.04
   6 -10   5   -0.01    0.03
  -7  10  -5    0.05    0.05
  -7  10  -5    0.09    0.04
   7 -10   5    0.10    0.04
  -8  10  -5    0.00    0.04
  -8  10  -5    0.02    0.05
   8 -10   5    0.07    0.04
  -9  10  -5    0.06    0.05
  -9  10  -5   -0.03    0.04
 -10  10  -5    0.06    0.05
 -11  10  -5   -0.05    0.04
  10   9  -5    0.10    0.05
  10   9  -5   -0.03    0.05
 -10  -9   5   -0.04    0.04
   9   9  -5    0.16    0.06
   9   9  -5    0.21    0.06
  -9  -9   5    0.06    0.05
  -9  -9   5    0.18    0.05
  -9  -9   5    0.19    0.06
   8   9  -5    0.38    0.07
   8   9  -5    0.42    0.07
  -8  -9   5    0.43    0.07
  -8  -9   5    0.23    0.06
  -8  -9   5    0.29    0.06
  -8  -9   5    0.44    0.04
   7   9  -5    0.04    0.04
   7   9  -5    0.10    0.05
  -7  -9   5    0.04    0.04
  -7  -9   5    0.13    0.05
  -7  -9   5    0.05    0.04
   6   9  -5    0.58    0.08
  -6  -9   5    0.62    0.08
  -6  -9   5    0.59    0.08
   5   9  -5    3.78    0.17
  -5  -9   5    3.72    0.16
  -5  -9   5    3.81    0.17
   4   9  -5    0.38    0.06
  -4  -9   5    0.48    0.06
  -4  -9   5    0.40    0.06
   3   9  -5    0.00    0.03
  -3  -9   5    0.04    0.03
  -3  -9   5    0.00    0.03
   2   9  -5    1.34    0.08
  -2  -9   5    1.31    0.08
  -2  -9   5    1.57    0.09
   1   9  -5    0.02    0.03
  -1  -9   5    0.04    0.03
  -1  -9   5    0.01    0.03
   0   9  -5    0.23    0.04
   0   9  -5    0.22    0.04
   0  -9   5    0.20    0.04
  -1   9  -5    0.36    0.04
  -1   9  -5    0.27    0.04
  -1   9  -5    0.33    0.05
   1  -9   5    0.24    0.04
  -2   9  -5    2.42    0.10
  -2   9  -5    2.35    0.11
   2  -9   5    2.06    0.11
   2  -9   5    2.36    0.10
  -3   9  -5    1.23    0.08
  -3   9  -5    1.46    0.07
  -3   9  -5    1.33    0.08
   3  -9   5    1.25    0.08
  -4   9  -5    0.89    0.07
  -4   9  -5    0.89    0.08
  -4   9  -5    0.92    0.05
   4  -9   5    0.89    0.07
  -5   9  -5    1.13    0.09
  -5   9  -5    0.95    0.08
  -5   9  -5    0.84    0.04
   5  -9   5    0.91    0.07
  -6   9  -5    0.10    0.04
  -6   9  -5    0.10    0.04
   6  -9   5    0.10    0.03
  -7   9  -5   -0.03    0.03
  -7   9  -5   -0.04    0.04
   7  -9   5    0.00    0.03
  -8   9  -5    0.17    0.05
  -8   9  -5    0.13    0.05
   8  -9   5    0.17    0.04
  -9   9  -5   -0.02    0.04
  -9   9  -5    0.04    0.04
   9  -9   5    0.02    0.03
 -10   9  -5   -0.03    0.04
 -10   9  -5    0.01    0.05
 -11   9  -5    0.01    0.05
 -11   9  -5   -0.06    0.04
 -12   9  -5    0.02    0.05
  11   8  -5   -0.01    0.05
  11   8  -5    0.00    0.05
 -11  -8   5   -0.03    0.04
  10   8  -5    0.02    0.04
  10   8  -5    0.06    0.05
 -10  -8   5    0.12    0.05
 -10  -8   5    0.04    0.05
 -10  -8   5    0.10    0.06
   9   8  -5   -0.04    0.04
   9   8  -5    0.05    0.05
  -9  -8   5    0.01    0.05
  -9  -8   5   -0.02    0.04
  -9  -8   5   -0.04    0.03
   8   8  -5    0.24    0.05
   8   8  -5    0.13    0.04
   8   8  -5    0.19    0.06
  -8  -8   5    0.16    0.03
  -8  -8   5    0.12    0.05
  -8  -8   5    0.17    0.05
  -8  -8   5    0.11    0.05
   7   8  -5    0.24    0.05
   7   8  -5    0.26    0.06
   7   8  -5    0.22    0.05
  -7  -8   5    0.04    0.04
  -7  -8   5    0.28    0.06
  -7  -8   5    0.16    0.05
   6   8  -5    0.06    0.04
   6   8  -5    0.03    0.03
  -6  -8   5    0.09    0.04
  -6  -8   5    0.03    0.03
  -6  -8   5    0.07    0.04
   5   8  -5    0.03    0.04
  -5  -8   5   -0.03    0.03
  -5  -8   5    0.04    0.03
   4   8  -5    0.62    0.07
  -4  -8   5    0.63    0.07
  -4  -8   5    0.66    0.07
   3   8  -5    8.18    0.25
   3   8  -5    7.38    0.24
  -3  -8   5    7.35    0.25
  -3  -8   5    7.82    0.24
  -3  -8   5    6.93    0.27
   2   8  -5    1.39    0.08
   2   8  -5    1.50    0.09
   2   8  -5    1.43    0.09
  -2  -8   5    1.51    0.09
  -2  -8   5    1.45    0.09
  -2  -8   5    1.36    0.08
   1   8  -5    3.31    0.15
   1   8  -5    3.55    0.14
   1   8  -5    3.64    0.14
  -1  -8   5    3.31    0.14
  -1  -8   5    3.51    0.13
   0   8  -5    9.52    0.32
   0   8  -5    9.54    0.28
   0   8  -5    9.28    0.29
   0   8  -5    9.26    0.26
   0  -8   5    9.56    0.27
  -1   8  -5    0.38    0.05
  -1   8  -5    0.30    0.05
  -1   8  -5    0.47    0.04
  -1   8  -5    0.34    0.04
   1  -8   5    0.56    0.05
  -2   8  -5    0.00    0.02
  -2   8  -5    0.03    0.03
  -2   8  -5    0.02    0.02
  -2   8  -5    0.04    0.02
  -2   8  -5    0.02    0.02
   2  -8   5    0.05    0.03
   2  -8   5    0.05    0.02
  -3   8  -5    0.03    0.02
  -3   8  -5    0.02    0.02
  -3   8  -5    0.07    0.02
  -3   8  -5   -0.02    0.02
  -3   8  -5    0.03    0.03
   3  -8   5    0.08    0.03
  -4   8  -5    0.94    0.07
  -4   8  -5    0.94    0.07
  -4   8  -5    0.90    0.05
   4  -8   5    0.75    0.06
  -5   8  -5    0.08    0.04
  -5   8  -5    0.04    0.01
  -5   8  -5    0.10    0.04
   5  -8   5    0.09    0.03
  -6   8  -5    0.03    0.04
  -6   8  -5    0.07    0.03
   6  -8   5    0.01    0.02
  -7   8  -5    0.06    0.04
  -7   8  -5    0.01    0.04
   7  -8   5    0.01    0.02
  -8   8  -5    0.37    0.07
  -8   8  -5    0.42    0.07
   8  -8   5    0.36    0.05
  -9   8  -5   -0.07    0.03
  -9   8  -5   -0.05    0.03
   9  -8   5   -0.03    0.03
 -10   8  -5    0.05    0.05
 -10   8  -5   -0.06    0.03
 -11   8  -5   -0.07    0.04
 -11   8  -5   -0.01    0.04
 -12   8  -5    0.03    0.05
 -12   8  -5   -0.05    0.04
  12   7  -5    0.02    0.04
  12   7  -5   -0.02    0.04
  11   7  -5    0.12    0.06
  11   7  -5    0.00    0.04
  10   7  -5    0.01    0.05
  10   7  -5    0.15    0.05
 -10  -7   5    0.07    0.05
 -10  -7   5    0.12    0.05
 -10  -7   5    0.03    0.05
   9   7  -5    0.09    0.04
   9   7  -5    0.07    0.04
   9   7  -5    0.09    0.05
  -9  -7   5    0.15    0.05
  -9  -7   5    0.10    0.05
  -9  -7   5    0.14    0.05
   8   7  -5    0.24    0.06
   8   7  -5    0.24    0.05
   8   7  -5    0.16    0.05
  -8  -7   5    0.23    0.05
  -8  -7   5    0.21    0.05
  -8  -7   5    0.13    0.05
   7   7  -5    1.96    0.11
   7   7  -5    1.92    0.11
   7   7  -5    2.04    0.11
  -7  -7   5    1.80    0.11
  -7  -7   5    2.09    0.13
  -7  -7   5    1.89    0.11
  -7  -7   5    2.11    0.08
   6   7  -5    4.43    0.16
   6   7  -5    4.27    0.17
   6   7  -5    4.41    0.18
  -6  -7   5    4.19    0.16
  -6  -7   5    4.19    0.18
  -6  -7   5    4.61    0.18
   5   7  -5    0.19    0.04
   5   7  -5    0.17    0.04
   5   7  -5    0.15    0.04
  -5  -7   5    0.18    0.04
  -5  -7   5    0.15    0.04
  -5  -7   5    0.17    0.04
   4   7  -5   -0.04    0.02
   4   7  -5   -0.02    0.02
   4   7  -5   -0.02    0.02
  -4  -7   5    0.01    0.03
  -4  -7   5   -0.01    0.02
  -4  -7   5    0.01    0.02
   3   7  -5    3.10    0.13
   3   7  -5    3.09    0.12
   3   7  -5    3.15    0.14
  -3  -7   5    3.14    0.13
  -3  -7   5    3.04    0.14
  -3  -7   5    3.06    0.13
   2   7  -5    0.29    0.04
   2   7  -5    0.26    0.04
   2   7  -5    0.28    0.04
  -2  -7   5    0.29    0.04
  -2  -7   5    0.27    0.04
  -2  -7   5    0.32    0.04
   1   7  -5    1.27    0.07
   1   7  -5    1.28    0.08
   1   7  -5    1.26    0.07
  -1  -7   5    1.38    0.07
  -1  -7   5    1.14    0.07
  -1  -7   5    1.25    0.07
   0   7  -5    0.78    0.06
   0   7  -5    0.70    0.06
   0   7  -5    0.71    0.05
   0   7  -5    0.72    0.05
   0  -7   5    0.78    0.05
   0  -7   5    0.78    0.05
  -1   7  -5    2.75    0.12
  -1   7  -5    2.92    0.11
  -1   7  -5    2.90    0.13
  -1   7  -5    2.86    0.15
  -1   7  -5    2.77    0.10
   1  -7   5    3.03    0.11
   1  -7   5    2.77    0.12
  -2   7  -5    0.58    0.05
  -2   7  -5    0.54    0.04
  -2   7  -5    0.53    0.05
  -2   7  -5    0.58    0.05
  -2   7  -5    0.60    0.06
   2  -7   5    0.60    0.05
  -3   7  -5    0.14    0.03
  -3   7  -5    0.14    0.03
  -3   7  -5    0.16    0.04
  -3   7  -5    0.16    0.03
  -3   7  -5    0.09    0.03
   3  -7   5    0.12    0.03
  -4   7  -5    0.10    0.03
  -4   7  -5    0.05    0.03
  -4   7  -5    0.12    0.03
  -4   7  -5    0.08    0.03
  -4   7  -5    0.16    0.02
   4  -7   5    0.12    0.03
  -5   7  -5    0.91    0.04
  -5   7  -5    0.87    0.07
  -5   7  -5    0.81    0.07
  -5   7  -5    0.94    0.07
   5  -7   5    0.96    0.06
  -6   7  -5    0.06    0.03
  -6   7  -5    0.00    0.03
   6  -7   5    0.03    0.02
  -7   7  -5    0.63    0.07
  -7   7  -5    0.51    0.07
   7  -7   5    0.53    0.05
  -8   7  -5    0.05    0.04
  -8   7  -5    0.02    0.04
   8  -7   5   -0.03    0.02
  -9   7  -5   -0.05    0.04
  -9   7  -5    0.01    0.04
   9  -7   5   -0.03    0.02
 -10   7  -5   -0.02    0.04
 -10   7  -5    0.00    0.04
  10  -7   5   -0.01    0.02
 -11   7  -5    0.03    0.05
 -11   7  -5   -0.02    0.04
 -12   7  -5    0.07    0.05
 -12   7  -5   -0.03    0.04
 -13   7  -5    0.03    0.05
  12   6  -5    0.03    0.05
  12   6  -5    0.02    0.05
 -12  -6   5    0.09    0.05
  11   6  -5   -0.03    0.04
  11   6  -5    0.05    0.04
 -11  -6   5   -0.03    0.04
 -11  -6   5    0.00    0.04
  10   6  -5    0.12    0.05
  10   6  -5    0.11    0.04
  10   6  -5    0.07    0.05
 -10  -6   5    0.10    0.05
 -10  -6   5    0.23    0.06
 -10  -6   5    0.11    0.05
   9   6  -5    0.36    0.05
   9   6  -5    0.35    0.07
   9   6  -5    0.28    0.06
  -9  -6   5    0.29    0.05
  -9  -6   5    0.30    0.06
  -9  -6   5    0.46    0.07
   8   6  -5    0.20    0.05
   8   6  -5    0.18    0.05
   8   6  -5    0.14    0.05
  -8  -6   5    0.27    0.05
  -8  -6   5    0.27    0.06
  -8  -6   5    0.28    0.06
   7   6  -5    0.05    0.03
   7   6  -5    0.03    0.03
   7   6  -5   -0.02    0.02
  -7  -6   5    0.00    0.01
  -7  -6   5   -0.02    0.03
  -7  -6   5   -0.01    0.03
  -7  -6   5    0.03    0.03
   6   6  -5    0.22    0.05
   6   6  -5    0.30    0.04
   6   6  -5    0.23    0.04
  -6  -6   5    0.22    0.05
  -6  -6   5    0.30    0.04
  -6  -6   5    0.24    0.04
   5   6  -5    2.88    0.13
   5   6  -5    2.86    0.12
   5   6  -5    2.80    0.14
   5   6  -5    2.97    0.12
  -5  -6   5    3.07    0.13
  -5  -6   5    2.77    0.14
  -5  -6   5    2.77    0.12
  -5  -6   5    2.90    0.13
   4   6  -5    0.08    0.03
   4   6  -5    0.03    0.02
   4   6  -5    0.03    0.02
   4   6  -5    0.06    0.02
  -4  -6   5    0.05    0.03
  -4  -6   5    0.04    0.03
  -4  -6   5    0.05    0.03
  -4  -6   5    0.02    0.02
   3   6  -5    5.88    0.18
   3   6  -5    6.03    0.22
   3   6  -5    6.12    0.20
   3   6  -5    6.34    0.20
  -3  -6   5    6.22    0.19
  -3  -6   5    6.13    0.20
  -3  -6   5    6.26    0.18
  -3  -6   5    5.97    0.22
   2   6  -5    0.10    0.03
   2   6  -5    0.15    0.03
   2   6  -5    0.11    0.02
  -2  -6   5    0.08    0.03
  -2  -6   5    0.11    0.03
  -2  -6   5    0.28    0.04
   1   6  -5    1.27    0.07
   1   6  -5    1.10    0.06
   1   6  -5    1.30    0.07
   1   6  -5    1.21    0.07
  -1  -6   5    1.18    0.06
  -1  -6   5    1.25    0.07
   0   6  -5    5.24    0.18
   0   6  -5    5.41    0.19
   0   6  -5    5.57    0.17
   0   6  -5    5.55    0.16
   0   6  -5    5.60    0.17
   0  -6   5    5.07    0.18
  -1   6  -5    0.32    0.04
  -1   6  -5    0.46    0.05
  -1   6  -5    0.41    0.05
  -1   6  -5    0.39    0.04
  -1   6  -5    0.44    0.04
   1  -6   5    0.44    0.05
  -2   6  -5    0.23    0.03
  -2   6  -5    0.25    0.04
  -2   6  -5    0.20    0.04
  -2   6  -5    0.23    0.03
  -2   6  -5    0.24    0.03
   2  -6   5    0.25    0.03
  -3   6  -5    0.06    0.02
  -3   6  -5    0.06    0.02
  -3   6  -5    0.05    0.03
  -3   6  -5    0.02    0.02
  -3   6  -5    0.05    0.03
  -3   6  -5    0.04    0.02
   3  -6   5    0.06    0.02
  -4   6  -5    0.00    0.02
  -4   6  -5   -0.03    0.02
  -4   6  -5    0.00    0.02
  -4   6  -5    0.01    0.01
  -4   6  -5    0.01    0.02
   4  -6   5   -0.01    0.02
  -5   6  -5    0.03    0.03
  -5   6  -5    0.09    0.02
  -5   6  -5    0.06    0.03
  -5   6  -5    0.00    0.03
   5  -6   5    0.01    0.02
  -6   6  -5    0.03    0.03
  -6   6  -5    0.02    0.03
  -6   6  -5    0.01    0.03
   6  -6   5    0.01    0.02
  -7   6  -5    0.08    0.04
  -7   6  -5    0.14    0.04
   7  -6   5    0.20    0.04
  -8   6  -5    0.02    0.04
  -8   6  -5    0.02    0.03
   8  -6   5    0.01    0.02
  -9   6  -5   -0.04    0.04
  -9   6  -5   -0.01    0.04
   9  -6   5    0.01    0.03
 -10   6  -5    0.03    0.05
 -10   6  -5    0.06    0.05
  10  -6   5   -0.03    0.03
 -11   6  -5    0.13    0.06
 -11   6  -5    0.13    0.06
 -12   6  -5    0.01    0.04
 -12   6  -5    0.03    0.05
 -13   6  -5   -0.05    0.04
  13   5  -5   -0.04    0.04
  13   5  -5    0.06    0.05
  12   5  -5    0.10    0.05
  12   5  -5    0.07    0.05
 -12  -5   5    0.03    0.04
  11   5  -5    0.17    0.06
  11   5  -5    0.07    0.05
 -11  -5   5    0.06    0.04
 -11  -5   5    0.07    0.05
  10   5  -5    0.01    0.04
  10   5  -5    0.02    0.03
  10   5  -5    0.00    0.04
 -10  -5   5    0.08    0.05
 -10  -5   5    0.06    0.04
 -10  -5   5    0.05    0.04
   9   5  -5    0.54    0.06
   9   5  -5    0.47    0.07
   9   5  -5    0.64    0.07
  -9  -5   5    0.51    0.07
  -9  -5   5    0.65    0.08
  -9  -5   5    0.55    0.08
   8   5  -5    0.07    0.04
   8   5  -5   -0.01    0.02
   8   5  -5    0.01    0.03
  -8  -5   5    0.08    0.04
  -8  -5   5    0.09    0.04
  -8  -5   5    0.03    0.03
   7   5  -5    3.37    0.14
   7   5  -5    3.53    0.15
   7   5  -5    3.47    0.14
  -7  -5   5    3.46    0.14
  -7  -5   5    3.45    0.16
  -7  -5   5    3.50    0.15
   6   5  -5    2.56    0.12
   6   5  -5    2.63    0.12
   6   5  -5    2.52    0.13
   6   5  -5    2.42    0.11
  -6  -5   5    2.60    0.13
  -6  -5   5    2.63    0.12
  -6  -5   5    2.57    0.11
  -6  -5   5    2.67    0.09
   5   5  -5    0.35    0.05
   5   5  -5    0.29    0.05
   5   5  -5    0.44    0.05
  -5  -5   5    0.37    0.04
  -5  -5   5    0.35    0.05
  -5  -5   5    0.51    0.06
   4   5  -5    0.39    0.04
   4   5  -5    0.42    0.05
   4   5  -5    0.55    0.06
  -4  -5   5    0.43    0.05
  -4  -5   5    0.34    0.04
  -4  -5   5    0.39    0.04
  -4  -5   5    0.36    0.05
   3   5  -5    3.13    0.12
   3   5  -5    2.87    0.13
   3   5  -5    3.27    0.12
   3   5  -5    3.10    0.11
  -3  -5   5    2.85    0.11
  -3  -5   5    2.81    0.12
  -3  -5   5    2.89    0.12
   2   5  -5    0.57    0.04
   2   5  -5    0.55    0.05
   2   5  -5    0.50    0.04
  -2  -5   5    0.64    0.05
  -2  -5   5    0.57    0.05
   1   5  -5    0.88    0.05
   1   5  -5    0.94    0.06
   1   5  -5    0.98    0.05
  -1  -5   5    1.00    0.06
  -1  -5   5    0.88    0.05
   0   5  -5    0.13    0.03
   0   5  -5    0.11    0.03
   0  -5   5    0.10    0.02
   0  -5   5    0.18    0.02
  -1   5  -5    2.38    0.11
  -1   5  -5    2.32    0.12
  -1   5  -5    2.30    0.09
  -1   5  -5    2.36    0.08
  -1   5  -5    2.63    0.10
   1  -5   5    2.38    0.10
  -2   5  -5    5.23    0.17
  -2   5  -5    5.42    0.18
  -2   5  -5    4.98    0.19
  -2   5  -5    5.34    0.21
  -2   5  -5    5.36    0.15
   2  -5   5    5.59    0.17
  -3   5  -5   -0.01    0.02
  -3   5  -5    0.02    0.02
  -3   5  -5    0.01    0.01
  -3   5  -5    0.01    0.01
  -3   5  -5   -0.02    0.02
  -3   5  -5    0.02    0.02
   3  -5   5    0.02    0.02
  -4   5  -5    0.61    0.04
  -4   5  -5    0.53    0.04
  -4   5  -5    0.64    0.06
  -4   5  -5    0.50    0.05
  -4   5  -5    0.65    0.06
  -4   5  -5    0.53    0.05
  -4   5  -5    0.61    0.06
   4  -5   5    0.55    0.05
  -5   5  -5    0.61    0.06
  -5   5  -5    0.64    0.03
  -5   5  -5    0.56    0.06
  -5   5  -5    0.60    0.05
   5  -5   5    0.53    0.05
  -6   5  -5    0.06    0.03
  -6   5  -5   -0.03    0.02
   6  -5   5    0.04    0.02
  -7   5  -5    0.00    0.03
  -7   5  -5    0.01    0.03
   7  -5   5    0.00    0.02
  -8   5  -5    0.00    0.04
  -8   5  -5    0.04    0.03
   8  -5   5    0.03    0.02
  -9   5  -5    0.03    0.04
  -9   5  -5    0.00    0.04
   9  -5   5   -0.02    0.02
 -10   5  -5    0.08    0.05
 -10   5  -5   -0.03    0.04
  10  -5   5   -0.01    0.03
 -11   5  -5    0.00    0.05
 -11   5  -5    0.07    0.05
 -12   5  -5    0.05    0.06
 -12   5  -5    0.02    0.04
 -13   5  -5   -0.01    0.05
  13   4  -5    0.07    0.05
  13   4  -5    0.00    0.05
 -13  -4   5    0.08    0.04
  12   4  -5    0.00    0.04
  12   4  -5    0.02    0.04
 -12  -4   5    0.01    0.04
 -12  -4   5   -0.01    0.05
 -12  -4   5    0.01    0.03
  11   4  -5    0.04    0.04
  11   4  -5    0.01    0.04
 -11  -4   5   -0.04    0.03
 -11  -4   5    0.00    0.04
 -11  -4   5   -0.01    0.04
  10   4  -5   -0.01    0.04
  10   4  -5    0.07    0.04
  10   4  -5    0.00    0.03
 -10  -4   5    0.04    0.04
 -10  -4   5    0.04    0.05
 -10  -4   5    0.12    0.05
 -10  -4   5    0.04    0.04
   9   4  -5    0.29    0.05
   9   4  -5    0.25    0.05
   9   4  -5    0.25    0.04
  -9  -4   5    0.16    0.05
  -9  -4   5    0.23    0.05
  -9  -4   5    0.29    0.05
  -9  -4   5    0.31    0.06
   8   4  -5    0.35    0.05
   8   4  -5    0.30    0.04
   8   4  -5    0.35    0.06
  -8  -4   5    0.34    0.05
  -8  -4   5    0.37    0.06
  -8  -4   5    0.40    0.06
  -8  -4   5    0.45    0.06
   7   4  -5    1.57    0.08
   7   4  -5    1.57    0.09
  -7  -4   5    1.65    0.09
  -7  -4   5    1.81    0.10
  -7  -4   5    1.41    0.09
  -7  -4   5    1.59    0.09
   6   4  -5    0.02    0.02
   6   4  -5    0.00    0.02
   6   4  -5    0.00    0.02
  -6  -4   5    0.03    0.02
  -6  -4   5    0.00    0.02
  -6  -4   5    0.02    0.03
  -6  -4   5    0.03    0.01
   5   4  -5   12.22    0.38
   5   4  -5   12.21    0.34
   5   4  -5   11.95    0.34
  -5  -4   5   12.23    0.36
  -5  -4   5   11.93    0.34
  -5  -4   5   11.88    0.33
  -5  -4   5   12.03    0.30
   4   4  -5    3.01    0.13
   4   4  -5    3.24    0.11
   4   4  -5    3.23    0.12
  -4  -4   5    3.04    0.11
  -4  -4   5    3.20    0.12
  -4  -4   5    2.89    0.12
  -4  -4   5    2.95    0.10
   3   4  -5    0.65    0.04
   3   4  -5    0.67    0.05
   3   4  -5    0.71    0.05
  -3  -4   5    0.62    0.05
   2   4  -5    5.18    0.17
   2   4  -5    5.35    0.16
   2   4  -5    5.06    0.18
  -2  -4   5    5.31    0.16
   1   4  -5   39.22    1.21
   1   4  -5   37.90    0.97
   1   4  -5   39.54    1.02
   1   4  -5   38.66    1.06
   0   4  -5    0.24    0.03
   0   4  -5    0.28    0.03
   0   4  -5    0.32    0.04
   0  -4   5    0.26    0.03
  -1   4  -5    1.45    0.07
  -1   4  -5    1.61    0.07
  -1   4  -5    1.54    0.09
   1  -4   5    1.60    0.07
  -2   4  -5    0.63    0.04
  -2   4  -5    0.65    0.04
  -2   4  -5    0.73    0.06
  -2   4  -5    0.65    0.04
   2  -4   5    0.64    0.05
  -3   4  -5    3.53    0.14
  -3   4  -5    3.30    0.12
  -3   4  -5    3.59    0.15
  -3   4  -5    3.46    0.13
  -3   4  -5    3.59    0.11
   3  -4   5    3.70    0.13
  -4   4  -5   15.72    0.39
  -4   4  -5   14.80    0.41
  -4   4  -5   14.51    0.40
  -4   4  -5   15.03    0.36
  -4   4  -5   14.74    0.50
  -4   4  -5   14.57    0.42
  -4   4  -5   14.91    0.42
   4  -4   5   15.25    0.40
  -5   4  -5    0.90    0.06
  -5   4  -5    1.03    0.06
  -5   4  -5    0.93    0.06
  -5   4  -5    1.00    0.06
   5  -4   5    0.95    0.06
  -6   4  -5    0.15    0.04
  -6   4  -5    0.08    0.03
   6  -4   5    0.12    0.03
  -7   4  -5    0.62    0.07
  -7   4  -5    0.48    0.06
   7  -4   5    0.48    0.05
  -8   4  -5    0.10    0.04
  -8   4  -5    0.07    0.04
   8  -4   5    0.06    0.03
  -9   4  -5    0.06    0.04
  -9   4  -5    0.06    0.04
   9  -4   5    0.00    0.02
 -10   4  -5    0.01    0.05
 -10   4  -5    0.05    0.04
  10  -4   5    0.00    0.02
 -11   4  -5    0.02    0.04
 -11   4  -5   -0.02    0.04
 -12   4  -5    0.02    0.05
 -13   4  -5   -0.02    0.05
  13   3  -5    0.11    0.05
  13   3  -5    0.02    0.05
 -13  -3   5   -0.02    0.03
 -13  -3   5    0.02    0.04
  12   3  -5    0.05    0.05
  12   3  -5    0.03    0.05
 -12  -3   5    0.02    0.05
 -12  -3   5   -0.01    0.04
 -12  -3   5    0.00    0.04
  11   3  -5    0.45    0.07
  11   3  -5    0.36    0.05
 -11  -3   5    0.40    0.06
 -11  -3   5    0.37    0.06
 -11  -3   5    0.47    0.07
  10   3  -5    0.11    0.03
  10   3  -5    0.09    0.04
 -10  -3   5    0.07    0.05
 -10  -3   5    0.14    0.05
 -10  -3   5    0.13    0.04
 -10  -3   5    0.07    0.04
   9   3  -5    0.36    0.06
   9   3  -5    0.33    0.04
  -9  -3   5    0.43    0.06
  -9  -3   5    0.25    0.05
  -9  -3   5    0.32    0.06
  -9  -3   5    0.48    0.06
   8   3  -5    2.42    0.10
  -8  -3   5    2.62    0.13
  -8  -3   5    2.50    0.12
  -8  -3   5    2.71    0.12
  -8  -3   5    2.44    0.12
   7   3  -5    4.06    0.17
   7   3  -5    3.95    0.14
   7   3  -5    4.06    0.15
  -7  -3   5    4.08    0.15
  -7  -3   5    4.00    0.15
  -7  -3   5    4.34    0.17
  -7  -3   5    4.00    0.15
   6   3  -5    0.13    0.03
   6   3  -5    0.14    0.03
   6   3  -5    0.15    0.03
  -6  -3   5    0.15    0.03
  -6  -3   5    0.14    0.04
  -6  -3   5    0.12    0.03
  -6  -3   5    0.10    0.03
   5   3  -5    0.59    0.04
   5   3  -5    0.63    0.04
   5   3  -5    0.60    0.05
   5   3  -5    0.64    0.05
  -5  -3   5    0.63    0.06
  -5  -3   5    0.56    0.03
  -5  -3   5    0.53    0.05
  -5  -3   5    0.62    0.05
   4   3  -5    4.82    0.15
   4   3  -5    4.56    0.17
   4   3  -5    4.54    0.16
   4   3  -5    4.52    0.16
  -4  -3   5    4.87    0.16
  -4  -3   5    4.59    0.15
  -4  -3   5    4.56    0.13
   3   3  -5    1.15    0.06
   3   3  -5    1.18    0.06
   3   3  -5    1.10    0.06
   3   3  -5    1.08    0.06
  -3  -3   5    1.05    0.05
  -3  -3   5    1.06    0.06
   2   3  -5   24.46    0.62
   2   3  -5   23.48    0.71
   2   3  -5   24.79    0.68
   2   3  -5   24.29    0.65
  -2  -3   5   24.23    0.63
  -2  -3   5   24.78    0.77
   1   3  -5    0.62    0.04
   1   3  -5    0.61    0.05
   1   3  -5    0.61    0.04
   1   3  -5    0.61    0.04
   1   3  -5    0.58    0.04
  -1  -3   5    0.60    0.05
   0   3  -5   11.57    0.35
   0   3  -5   11.93    0.40
   0   3  -5   11.57    0.33
   0   3  -5   11.35    0.36
   0  -3   5   12.25    0.32
  -1   3  -5   31.68    0.83
  -1   3  -5   31.46    0.98
  -1   3  -5   30.91    0.87
   1  -3   5   31.51    0.80
  -2   3  -5    1.57    0.07
  -2   3  -5    1.82    0.09
  -2   3  -5    1.53    0.08
  -2   3  -5    1.60    0.06
   2  -3   5    1.63    0.07
  -3   3  -5    6.32    0.24
  -3   3  -5    6.47    0.19
  -3   3  -5    6.17    0.22
  -3   3  -5    6.37    0.20
  -3   3  -5    6.37    0.17
   3  -3   5    6.60    0.19
  -4   3  -5    0.63    0.04
  -4   3  -5    0.85    0.05
  -4   3  -5    0.75    0.05
  -4   3  -5    0.78    0.06
  -4   3  -5    0.72    0.05
  -4   3  -5    0.89    0.05
   4  -3   5    0.77    0.05
  -5   3  -5    0.58    0.06
  -5   3  -5    0.46    0.03
  -5   3  -5    0.62    0.06
   5  -3   5    0.54    0.04
  -6   3  -5    0.16    0.04
  -6   3  -5    0.23    0.04
   6  -3   5    0.14    0.03
  -7   3  -5    2.07    0.11
  -7   3  -5    1.83    0.11
   7  -3   5    2.01    0.09
  -8   3  -5    0.59    0.07
  -8   3  -5    0.60    0.08
   8  -3   5    0.72    0.06
  -9   3  -5    0.01    0.03
  -9   3  -5    0.00    0.04
   9  -3   5    0.07    0.03
 -10   3  -5   -0.05    0.03
 -10   3  -5   -0.01    0.04
  10  -3   5   -0.01    0.02
 -11   3  -5    0.06    0.06
 -12   3  -5   -0.03    0.05
 -13   3  -5    0.00    0.05
  14   2  -5    0.00    0.05
  13   2  -5    0.18    0.06
  13   2  -5    0.14    0.05
 -13  -2   5    0.19    0.05
 -13  -2   5    0.27    0.07
 -13  -2   5    0.16    0.05
  12   2  -5    0.01    0.05
 -12  -2   5   -0.03    0.04
 -12  -2   5    0.05    0.04
 -12  -2   5   -0.02    0.03
  11   2  -5    0.03    0.05
  11   2  -5    0.05    0.03
 -11  -2   5   -0.03    0.03
 -11  -2   5   -0.01    0.03
 -11  -2   5    0.04    0.04
  10   2  -5    0.35    0.04
  10   2  -5    0.29    0.06
 -10  -2   5    0.30    0.05
 -10  -2   5    0.32    0.06
 -10  -2   5    0.37    0.06
   9   2  -5    0.00    0.02
  -9  -2   5    0.00    0.03
  -9  -2   5    0.00    0.03
  -9  -2   5    0.03    0.03
  -9  -2   5    0.00    0.03
   8   2  -5    1.87    0.08
   8   2  -5    2.02    0.11
  -8  -2   5    1.97    0.11
  -8  -2   5    1.93    0.10
  -8  -2   5    1.93    0.11
  -8  -2   5    1.89    0.10
   7   2  -5    0.05    0.02
   7   2  -5    0.01    0.02
  -7  -2   5    0.04    0.03
  -7  -2   5   -0.01    0.02
  -7  -2   5    0.02    0.03
  -7  -2   5    0.02    0.02
   6   2  -5    2.27    0.09
   6   2  -5    2.39    0.10
   6   2  -5    2.23    0.11
  -6  -2   5    2.30    0.10
  -6  -2   5    2.28    0.10
  -6  -2   5    2.34    0.11
  -6  -2   5    2.45    0.11
   5   2  -5    8.71    0.28
   5   2  -5    9.17    0.25
   5   2  -5    9.18    0.28
  -5  -2   5    8.71    0.27
  -5  -2   5    9.16    0.21
  -5  -2   5    8.70    0.26
  -5  -2   5    9.21    0.26
   4   2  -5    3.65    0.13
   4   2  -5    3.65    0.12
   4   2  -5    3.74    0.13
   4   2  -5    3.51    0.13
  -4  -2   5    3.44    0.13
  -4  -2   5    3.37    0.10
   3   2  -5    5.31    0.17
   3   2  -5    5.63    0.16
   3   2  -5    5.39    0.18
   3   2  -5    5.32    0.16
   3   2  -5    5.41    0.18
  -3  -2   5    5.30    0.17
  -3  -2   5    5.28    0.14
   2   2  -5   45.93    1.20
   2   2  -5   45.13    1.32
   2   2  -5   46.59    1.41
   2   2  -5   46.19    1.14
   2   2  -5   46.39    1.24
   2   2  -5   45.58    1.14
  -2  -2   5   47.23    1.41
   1   2  -5    0.26    0.03
   1   2  -5    0.20    0.02
   1   2  -5    0.21    0.03
   1   2  -5    0.18    0.02
   1   2  -5    0.18    0.02
   1   2  -5    0.20    0.03
  -1  -2   5    0.21    0.03
   0   2  -5    0.08    0.02
   0   2  -5    0.16    0.02
   0   2  -5    0.12    0.03
  -1   2  -5   13.18    0.39
  -1   2  -5   12.98    0.37
  -1   2  -5   12.92    0.38
  -1   2  -5   13.81    0.44
   1  -2   5   12.83    0.35
  -2   2  -5   21.51    0.59
  -2   2  -5   20.27    0.50
  -2   2  -5   20.71    0.56
  -2   2  -5   21.05    0.67
  -3   2  -5    0.00    0.01
  -3   2  -5    0.00    0.02
  -3   2  -5    0.02    0.01
  -3   2  -5   -0.01    0.01
   3  -2   5   -0.01    0.01
  -4   2  -5    0.00    0.02
  -4   2  -5    0.00    0.01
  -4   2  -5    0.01    0.02
  -4   2  -5   -0.02    0.01
  -4   2  -5    0.03    0.02
   4  -2   5   -0.01    0.01
  -5   2  -5    0.59    0.04
  -5   2  -5    0.64    0.06
  -5   2  -5    0.56    0.06
   5  -2   5    0.68    0.05
  -6   2  -5    0.08    0.03
  -6   2  -5    0.03    0.03
   6  -2   5    0.10    0.03
  -7   2  -5    1.87    0.10
  -7   2  -5    1.73    0.10
   7  -2   5    1.56    0.08
  -8   2  -5    0.13    0.05
  -8   2  -5    0.19    0.05
   8  -2   5    0.18    0.04
  -9   2  -5    0.02    0.04
  -9   2  -5    0.00    0.03
   9  -2   5    0.01    0.02
 -10   2  -5    0.01    0.05
  10  -2   5    0.07    0.03
 -11   2  -5    0.01    0.05
 -12   2  -5   -0.06    0.05
 -13   2  -5    0.00    0.05
  14   1  -5    0.00    0.05
 -14  -1   5   -0.05    0.04
  13   1  -5    0.07    0.05
 -13  -1   5    0.11    0.05
  12   1  -5    0.03    0.04
 -12  -1   5    0.06    0.04
 -12  -1   5    0.07    0.05
  11   1  -5    0.01    0.02
  11   1  -5   -0.02    0.04
 -11  -1   5   -0.01    0.04
 -11  -1   5    0.00    0.03
 -11  -1   5   -0.03    0.03
  10   1  -5    0.22    0.03
 -10  -1   5    0.16    0.05
 -10  -1   5    0.24    0.05
 -10  -1   5    0.24    0.05
 -10  -1   5    0.20    0.05
   9   1  -5    1.60    0.07
  -9  -1   5    1.65    0.09
  -9  -1   5    1.54    0.09
  -9  -1   5    1.71    0.10
  -9  -1   5    1.65    0.10
   8   1  -5    2.71    0.13
   8   1  -5    2.93    0.10
  -8  -1   5    2.81    0.12
  -8  -1   5    3.10    0.14
  -8  -1   5    3.03    0.13
  -8  -1   5    3.03    0.13
   7   1  -5    0.01    0.02
   7   1  -5    0.04    0.02
  -7  -1   5    0.02    0.02
  -7  -1   5    0.01    0.02
  -7  -1   5    0.02    0.02
  -7  -1   5    0.05    0.02
   6   1  -5    0.29    0.03
   6   1  -5    0.34    0.03
   6   1  -5    0.26    0.04
  -6  -1   5    0.25    0.04
  -6  -1   5    0.21    0.04
  -6  -1   5    0.32    0.04
   5   1  -5   26.13    0.75
   5   1  -5   25.46    0.65
   5   1  -5   25.63    0.65
   5   1  -5   26.22    0.72
  -5  -1   5   26.03    0.65
  -5  -1   5   25.37    0.68
  -5  -1   5   25.54    0.65
   4   1  -5    8.57    0.26
   4   1  -5    8.50    0.27
   4   1  -5    8.68    0.26
   4   1  -5    9.02    0.24
  -4  -1   5    8.51    0.25
  -4  -1   5    8.81    0.21
   3   1  -5    1.97    0.08
   3   1  -5    2.20    0.08
   3   1  -5    1.94    0.08
   3   1  -5    2.08    0.08
  -3  -1   5    2.02    0.08
  -3  -1   5    1.98    0.07
   2   1  -5    1.50    0.07
   2   1  -5    1.57    0.06
   2   1  -5    1.53    0.08
   2   1  -5    1.43    0.06
   2   1  -5    1.46    0.07
  -2  -1   5    1.57    0.08
   1   1  -5    0.31    0.03
   1   1  -5    0.34    0.03
   1   1  -5    0.30    0.04
   1   1  -5    0.35    0.03
   1   1  -5    0.25    0.03
   0   1  -5   31.58    0.84
   0   1  -5   29.36    0.81
   0   1  -5   29.83    0.89
   0   1  -5   31.72    0.96
   0  -1   5   32.11    0.96
  -1   1  -5   19.25    0.54
  -1   1  -5   18.33    0.52
  -1   1  -5   19.56    0.61
  -1   1  -5   19.20    0.56
   1  -1   5   19.08    0.50
  -2   1  -5    0.28    0.03
  -2   1  -5    0.20    0.03
  -2   1  -5    0.22    0.04
   2  -1   5    0.19    0.03
  -3   1  -5    0.49    0.04
  -3   1  -5    0.43    0.03
  -3   1  -5    0.38    0.05
   3  -1   5    0.39    0.04
  -4   1  -5    4.20    0.12
  -4   1  -5    4.14    0.17
  -4   1  -5    4.26    0.14
   4  -1   5    3.99    0.14
  -5   1  -5    1.37    0.06
  -5   1  -5    1.32    0.08
  -5   1  -5    1.25    0.07
   5  -1   5    1.32    0.07
   5  -1   5    1.35    0.07
  -6   1  -5    0.05    0.03
  -6   1  -5    0.03    0.03
   6  -1   5    0.02    0.02
  -7   1  -5    0.00    0.03
  -7   1  -5    0.00    0.03
   7  -1   5    0.00    0.02
  -8   1  -5    0.36    0.06
  -8   1  -5    0.40    0.06
   8  -1   5    0.27    0.04
  -9   1  -5   -0.03    0.04
  -9   1  -5    0.03    0.04
   9  -1   5    0.04    0.03
 -10   1  -5    0.00    0.04
  10  -1   5    0.04    0.03
 -11   1  -5   -0.03    0.05
 -12   1  -5    0.02    0.05
 -13   1  -5   -0.03    0.05
  14   0  -5    0.05    0.05
 -14   0   5    0.01    0.04
  13   0  -5   -0.04    0.04
 -13   0   5    0.07    0.04
  12   0  -5    0.02    0.02
  12   0  -5    0.03    0.05
 -12   0   5   -0.01    0.03
 -12   0   5   -0.04    0.04
  11   0  -5    0.17    0.03
 -11   0   5    0.07    0.04
 -11   0   5    0.11    0.05
  10   0  -5    0.06    0.02
 -10   0   5    0.08    0.04
 -10   0   5    0.01    0.03
 -10   0   5    0.07    0.04
   9   0  -5    0.01    0.02
  -9   0   5    0.01    0.03
  -9   0   5    0.01    0.03
  -9   0   5    0.02    0.03
   8   0  -5    0.01    0.02
  -8   0   5    0.01    0.03
  -8   0   5    0.05    0.03
  -8   0   5   -0.05    0.02
   7   0  -5   -0.02    0.01
   7   0  -5    0.00    0.01
  -7   0   5    0.01    0.03
  -7   0   5    0.00    0.02
  -7   0   5   -0.02    0.02
   6   0  -5   10.69    0.29
   6   0  -5   10.71    0.33
   6   0  -5   10.72    0.32
  -6   0   5   10.75    0.30
  -6   0   5   10.60    0.32
  -6   0   5   10.81    0.30
   5   0  -5    6.02    0.19
   5   0  -5    6.31    0.18
   5   0  -5    6.26    0.20
   5   0  -5    6.05    0.20
  -5   0   5    6.14    0.20
  -5   0   5    6.22    0.19
   4   0  -5    4.22    0.14
   4   0  -5    4.00    0.14
   4   0  -5    4.28    0.13
   4   0  -5    4.05    0.14
  -4   0   5    4.17    0.10
  -4   0   5    4.09    0.14
   3   0  -5    5.21    0.17
   3   0  -5    5.40    0.18
   3   0  -5    5.56    0.16
   3   0  -5    5.41    0.16
  -3   0   5    5.17    0.14
  -3   0   5    5.33    0.17
   2   0  -5    8.69    0.28
   2   0  -5    9.32    0.26
   2   0  -5    8.81    0.26
   2   0  -5    9.19    0.30
   2   0  -5    8.81    0.25
  -2   0   5    9.10    0.30
   1   0  -5   17.02    0.53
   1   0  -5   17.66    0.49
   1   0  -5   17.76    0.46
   1   0  -5   17.86    0.49
   1   0  -5   18.65    0.57
  -1   0   5   18.42    0.57
   0   0  -5    0.92    0.06
   0   0  -5    1.04    0.05
   0   0  -5    1.09    0.05
   0   0  -5    1.05    0.05
   0   0  -5    0.98    0.05
   0   0   5    0.90    0.06
  -1   0  -5    7.11    0.22
  -1   0  -5    7.64    0.27
  -1   0  -5    7.66    0.24
   1   0   5    7.70    0.22
  -2   0  -5    0.93    0.06
  -2   0  -5    0.94    0.05
  -2   0  -5    0.88    0.05
   2   0   5    1.02    0.05
  -3   0  -5    1.41    0.08
  -3   0  -5    1.47    0.07
  -3   0  -5    1.51    0.06
  -3   0  -5    1.38    0.07
   3   0   5    1.64    0.07
  -4   0  -5    0.10    0.02
   4   0   5    0.12    0.03
   4   0   5    0.15    0.03
  -5   0  -5    2.12    0.10
  -5   0  -5    2.09    0.10
  -5   0  -5    2.14    0.08
   5   0   5    2.23    0.09
   5   0   5    2.03    0.09
  -6   0  -5    1.65    0.09
  -6   0  -5    1.57    0.10
   6   0   5    1.65    0.09
   6   0   5    1.56    0.08
  -7   0  -5    0.43    0.06
  -7   0  -5    0.39    0.06
   7   0   5    0.40    0.05
   7   0   5    0.44    0.05
  -8   0  -5    0.01    0.03
  -8   0  -5    0.04    0.04
   8   0   5    0.04    0.03
  -9   0  -5    0.00    0.04
   9   0   5    0.03    0.03
 -10   0  -5   -0.02    0.04
  10   0   5    0.02    0.03
 -11   0  -5    0.01    0.04
 -12   0  -5    0.01    0.05
  13  -1  -5    0.01    0.05
 -13   1   5    0.02    0.04
  12  -1  -5    0.21    0.06
  12  -1  -5    0.15    0.03
 -12   1   5    0.18    0.05
 -12   1   5    0.26    0.05
  11  -1  -5    0.04    0.02
 -11   1   5    0.03    0.04
 -11   1   5    0.03    0.04
  10  -1  -5    0.22    0.03
 -10   1   5    0.21    0.05
 -10   1   5    0.22    0.05
 -10   1   5    0.28    0.05
   9  -1  -5    0.47    0.04
  -9   1   5    0.53    0.06
  -9   1   5    0.51    0.06
  -9   1   5    0.50    0.06
   8  -1  -5    2.71    0.09
  -8   1   5    2.74    0.12
  -8   1   5    2.76    0.12
  -8   1   5    2.78    0.13
   7  -1  -5    2.92    0.10
  -7   1   5    2.89    0.12
  -7   1   5    2.85    0.12
  -7   1   5    2.95    0.12
   6  -1  -5    0.65    0.03
   6  -1  -5    0.66    0.04
  -6   1   5    0.66    0.06
  -6   1   5    0.68    0.06
  -6   1   5    0.70    0.05
   5  -1  -5    4.38    0.13
   5  -1  -5    4.54    0.15
   5  -1  -5    4.46    0.14
  -5   1   5    4.10    0.15
  -5   1   5    4.35    0.14
  -5   1   5    4.22    0.14
   4  -1  -5    2.27    0.09
   4  -1  -5    2.40    0.09
   4  -1  -5    2.32    0.08
  -4   1   5    2.34    0.09
   3  -1  -5    1.65    0.06
   3  -1  -5    1.45    0.06
   3  -1  -5    1.76    0.07
   3  -1  -5    1.51    0.07
  -3   1   5    1.62    0.06
  -3   1   5    1.63    0.07
   2  -1  -5    5.08    0.18
   2  -1  -5    5.14    0.14
   2  -1  -5    4.85    0.17
   2  -1  -5    4.84    0.15
   2  -1  -5    4.87    0.16
  -2   1   5    4.70    0.13
   1  -1  -5    1.57    0.07
   1  -1  -5    1.62    0.08
   1  -1  -5    1.71    0.06
   1  -1  -5    1.58    0.07
   1  -1  -5    1.65    0.07
  -1   1   5    1.63    0.09
   0  -1  -5   44.14    1.10
   0  -1  -5   44.10    1.27
   0  -1  -5   42.17    1.15
   0  -1  -5   43.99    1.36
   0   1   5   46.25    1.36
  -1  -1  -5    0.24    0.03
  -1  -1  -5    0.16    0.03
  -1  -1  -5    0.24    0.03
   1   1   5    0.25    0.03
  -2  -1  -5    7.35    0.23
   2   1   5    7.46    0.22
  -3  -1  -5    1.41    0.06
  -3  -1  -5    1.34    0.07
   3   1   5    1.38    0.07
   3   1   5    1.50    0.07
  -4  -1  -5    2.72    0.10
   4   1   5    2.77    0.11
   4   1   5    2.72    0.11
  -5  -1  -5    0.03    0.02
  -5  -1  -5    0.00    0.03
   5   1   5   -0.02    0.02
   5   1   5   -0.01    0.02
  -6  -1  -5    1.19    0.08
  -6  -1  -5    1.34    0.09
   6   1   5    1.18    0.07
   6   1   5    1.27    0.08
  -7  -1  -5    0.49    0.06
  -7  -1  -5    0.53    0.07
   7   1   5    0.53    0.06
   7   1   5    0.46    0.06
  -8  -1  -5    0.03    0.04
   8   1   5    0.01    0.04
   8   1   5    0.05    0.03
  -9  -1  -5    0.14    0.05
   9   1   5    0.13    0.05
   9   1   5    0.07    0.03
 -10  -1  -5    0.03    0.05
  10   1   5    0.00    0.03
 -11  -1  -5    0.06    0.05
 -12  -1  -5    0.03    0.06
 -12   2   5    0.01    0.04
  11  -2  -5    0.26    0.03
 -11   2   5    0.31    0.06
 -11   2   5    0.21    0.05
  10  -2  -5   -0.02    0.01
 -10   2   5   -0.04    0.03
 -10   2   5    0.02    0.03
 -10   2   5   -0.02    0.03
   9  -2  -5    0.03    0.02
  -9   2   5    0.04    0.03
  -9   2   5   -0.01    0.02
  -9   2   5    0.01    0.03
   8  -2  -5    0.02    0.02
  -8   2   5    0.03    0.03
  -8   2   5    0.07    0.03
  -8   2   5    0.01    0.03
   7  -2  -5    1.80    0.07
  -7   2   5    1.70    0.09
  -7   2   5    1.74    0.09
  -7   2   5    1.82    0.09
   6  -2  -5   12.66    0.33
   6  -2  -5   12.34    0.37
  -6   2   5   12.35    0.34
  -6   2   5   12.74    0.34
  -6   2   5   12.46    0.36
   5  -2  -5    8.13    0.25
   5  -2  -5    8.42    0.23
   5  -2  -5    8.12    0.25
  -5   2   5    8.39    0.24
  -5   2   5    8.03    0.25
  -5   2   5    8.25    0.24
   4  -2  -5    0.38    0.03
   4  -2  -5    0.39    0.03
   4  -2  -5    0.39    0.03
  -4   2   5    0.39    0.04
  -4   2   5    0.42    0.04
   3  -2  -5   50.68    1.30
   3  -2  -5   50.34    1.24
   3  -2  -5   49.79    1.43
  -3   2   5   48.93    1.14
   2  -2  -5    0.64    0.04
   2  -2  -5    0.57    0.04
   2  -2  -5    0.71    0.04
  -2   2   5    0.71    0.04
   1  -2  -5    0.99    0.06
   1  -2  -5    1.08    0.06
   1  -2  -5    1.03    0.05
[truncated: 378,724 more chars]
