# Supplementary material for: Crystal structure of 6-chloro-5-(2-chloro­eth­yl)-3-(propan-2-yl­idene)indolin-2-one
Source: Acta Crystallogr E Crystallogr Commun. 2015 Jul 22;71(Pt 8):o592–3. doi: 10.1107/S2056989015012268 (PMC4571414; doi:10.1107/S2056989015012268)
Supplement: Supplementary file 2 [file e-71-0o592-Isup2.hkl]

data_I                                                                          
_shelx_title ' CHEM_METI_OX_TRIAZOLE_0M IN P-1'                                 
_shelx_refln_list_code          4                                               
_shelx_F_calc_maximum      160.15                                               
_exptl_crystal_F_000       280.00                                               
_reflns_d_resolution_high  0.5466                                               
                                                                                
loop_                                                                           
 _space_group_symop_operation_xyz                                               
 'x, y, z'                                                                      
 '-x, -y, -z'                                                                   
                                                                                
_cell_length_a     8.1079                                                       
_cell_length_b     8.8699                                                       
_cell_length_c     9.1714                                                       
_cell_angle_alpha 101.136                                                       
_cell_angle_beta   97.799                                                       
_cell_angle_gamma  98.783                                                       
                                                                                
_shelx_F_squared_multiplier     1.000                                           
                                                                                
loop_                                                                           
 _refln_index_h                                                                 
 _refln_index_k                                                                 
 _refln_index_l                                                                 
 _refln_F_squared_calc                                                          
 _refln_F_squared_meas                                                          
 _refln_F_squared_sigma                                                         
 _refln_observed_status                                                         
   1   0   0        962.26        984.82        10.34 o                         
   2   0   0        161.15        170.93         3.18 o                         
   3   0   0       1213.04       1263.33        14.24 o                         
   4   0   0        286.05        314.77         4.16 o                         
   5   0   0        147.83        143.45         2.40 o                         
   6   0   0         53.67         55.54         1.28 o                         
   7   0   0         12.19         11.13         0.39 o                         
   8   0   0         22.21         20.60         0.55 o                         
   9   0   0         15.21         16.52         0.84 o                         
  10   0   0          2.61          2.35         0.30 o                         
  11   0   0          3.61          3.65         0.42 o                         
  12   0   0          0.39          0.54         0.34 o                         
  13   0   0          0.01          0.00         0.69 o                         
  14   0   0          0.36          0.17         0.69 o                         
 -14   1   0          0.07         -0.69         0.69 o                         
 -13   1   0          0.01          0.17         0.69 o                         
 -12   1   0          0.80          0.47         0.41 o                         
 -11   1   0          0.09          0.29         0.34 o                         
 -10   1   0          1.05          0.73         0.25 o                         
  -9   1   0          7.02          7.99         0.37 o                         
  -8   1   0          5.76          4.33         0.32 o                         
  -7   1   0         95.69         92.28         1.29 o                         
  -6   1   0        350.62        352.95         4.86 o                         
  -5   1   0         23.92         27.84         0.50 o                         
  -4   1   0         76.94         74.60         1.18 o                         
  -3   1   0       3301.50       3218.00        40.97 o                         
  -2   1   0         33.38         30.69         0.60 o                         
  -1   1   0       1198.33       1191.24        12.27 o                         
   1   1   0       1473.99       1491.07        17.36 o                         
   2   1   0       1433.67       1381.04        16.19 o                         
   3   1   0        466.18        559.99         5.97 o                         
   4   1   0        493.23        591.52         6.36 o                         
   5   1   0        184.46        183.60         2.19 o                         
   6   1   0        241.66        242.15         2.78 o                         
   7   1   0         27.91         26.43         0.61 o                         
   8   1   0         16.44         17.54         0.53 o                         
   9   1   0          4.81          5.36         0.42 o                         
  10   1   0          0.05         -0.06         0.23 o                         
  11   1   0          0.28          0.30         0.29 o                         
  12   1   0          0.26         -0.35         0.35 o                         
  13   1   0          0.16          0.24         0.51 o                         
  14   1   0          0.15          1.55         1.03 o                         
 -14   2   0          0.10          1.03         0.86 o                         
 -13   2   0          0.06          0.69         0.86 o                         
 -12   2   0          2.09          1.93         0.86 o                         
 -11   2   0          0.07          0.06         0.31 o                         
 -10   2   0          0.03         -0.17         0.17 o                         
  -9   2   0          0.01         -0.17         0.17 o                         
  -8   2   0        123.41        122.34         2.09 o                         
  -7   2   0         37.93         42.18         0.76 o                         
  -6   2   0         60.54         64.38         1.49 o                         
  -5   2   0         53.43         53.01         1.09 o                         
  -4   2   0         12.41          7.05         0.54 o                         
  -3   2   0          9.67          7.74         0.45 o                         
  -2   2   0        956.85        972.55        10.65 o                         
  -1   2   0       2044.30       2095.00        26.48 o                         
   0   2   0        660.85        646.79         5.76 o                         
   1   2   0          4.62          4.62         0.21 o                         
   2   2   0        485.71        523.37         4.65 o                         
   3   2   0        789.58        925.75         9.20 o                         
   4   2   0          0.92          0.54         0.07 o                         
   5   2   0         35.59         30.47         0.49 o                         
   6   2   0         28.28         25.34         0.45 o                         
   7   2   0        178.72        156.89         1.92 o                         
   8   2   0          0.07          0.13         0.25 o                         
   9   2   0          6.02          4.03         0.36 o                         
  10   2   0          4.99          4.81         0.43 o                         
  11   2   0          1.05          0.69         0.34 o                         
  12   2   0          0.22          0.57         0.60 o                         
  13   2   0          0.56         -0.42         0.42 o                         
 -14   3   0          0.12          0.34         0.69 o                         
 -13   3   0          0.11          0.69         0.86 o                         
 -12   3   0          0.27          0.86         0.86 o                         
 -11   3   0          0.05         -0.17         0.29 o                         
 -10   3   0          0.99          0.77         0.26 o                         
  -9   3   0         40.59         35.88         1.55 o                         
  -8   3   0         93.60         93.69         2.00 o                         
  -7   3   0         27.00         24.98         0.54 o                         
  -6   3   0         40.52         37.27         0.75 o                         
  -5   3   0          7.88         13.15         0.32 o                         
  -4   3   0        778.03        840.38         8.90 o                         
  -3   3   0          2.64          7.85         0.21 o                         
  -2   3   0         28.25         30.21         0.38 o                         
  -1   3   0          5.18          9.24         0.29 o                         
   0   3   0        192.66        181.65         1.82 o                         
   1   3   0         50.26         53.88         0.69 o                         
   2   3   0         36.93         28.17         0.40 o                         
   3   3   0         29.59         34.84         0.42 o                         
   4   3   0         82.15         76.33         1.01 o                         
   5   3   0        163.79        154.02         1.76 o                         
   6   3   0        223.65        199.69         2.20 o                         
   7   3   0          8.88          5.57         0.29 o                         
   8   3   0         10.23          9.15         0.45 o                         
   9   3   0          3.04          3.23         0.32 o                         
  10   3   0          4.30          5.52         0.44 o                         
  11   3   0          3.88          2.92         0.47 o                         
  12   3   0          2.09          2.42         0.57 o                         
  13   3   0          0.15         -0.20         0.46 o                         
 -12   4   0          0.90          0.52         0.69 o                         
 -11   4   0          0.12         -0.16         0.16 o                         
 -10   4   0          0.30          0.41         0.26 o                         
  -9   4   0          4.72          4.47         0.89 o                         
  -8   4   0         20.38         18.18         0.55 o                         
  -7   4   0         18.26         17.77         0.55 o                         
  -6   4   0         15.86         15.94         0.44 o                         
  -5   4   0          6.04          9.75         0.27 o                         
  -4   4   0        344.95        362.51         3.93 o                         
  -3   4   0         52.58         64.05         1.76 o                         
  -2   4   0          1.36          0.64         0.12 o                         
  -1   4   0       2364.83       2425.08        32.60 o                         
   0   4   0         75.29         95.58         1.03 o                         
   1   4   0          7.85         14.75         0.28 o                         
   2   4   0        843.56        856.02         6.92 o                         
   3   4   0         93.61         84.06         1.04 o                         
   4   4   0        138.98        137.18         1.40 o                         
   5   4   0          8.01          6.99         0.33 o                         
   6   4   0          6.57          6.99         0.31 o                         
   7   4   0         56.28         56.47         0.96 o                         
   8   4   0          1.34          1.44         0.29 o                         
   9   4   0          0.79          0.61         0.27 o                         
  10   4   0         13.84         14.18         0.72 o                         
  11   4   0          0.64          0.44         0.50 o                         
  12   4   0          1.39          1.60         0.72 o                         
  13   4   0          0.27         -0.03         0.60 o                         
 -10   5   0          3.61          3.97         0.69 o                         
  -9   5   0          0.59          0.13         0.77 o                         
  -8   5   0         19.75         19.33         0.64 o                         
  -7   5   0         88.37         91.77         1.49 o                         
  -6   5   0         16.32         15.87         0.43 o                         
  -5   5   0         10.47         10.45         0.37 o                         
  -4   5   0        253.86        247.53         4.02 o                         
  -3   5   0         20.29         21.48         0.64 o                         
  -2   5   0         32.65         38.04         0.67 o                         
  -1   5   0         11.33         15.19         0.47 o                         
   0   5   0         14.86         17.57         0.30 o                         
   1   5   0       1012.15       1040.78         8.63 o                         
   2   5   0        108.39        126.27         1.23 o                         
   3   5   0        291.35        301.19         2.79 o                         
   4   5   0         64.74         72.00         0.83 o                         
   5   5   0         10.88         10.95         0.34 o                         
   6   5   0          0.60          0.17         0.14 o                         
   7   5   0         39.82         37.87         0.86 o                         
   8   5   0          0.06          0.41         0.25 o                         
   9   5   0          0.00         -0.05         0.37 o                         
  10   5   0          0.02         -0.12         0.29 o                         
  11   5   0          0.33         -0.11         0.40 o                         
  12   5   0          0.02          0.09         0.46 o                         
 -11   6   0          0.06          0.86         0.69 o                         
 -10   6   0          5.98          5.38         0.46 o                         
  -9   6   0          0.05          0.38         0.29 o                         
  -8   6   0          5.82          6.09         1.38 o                         
  -7   6   0          2.55          2.93         0.86 o                         
  -6   6   0         21.97         24.99         1.19 o                         
  -5   6   0         16.83         17.14         0.51 o                         
  -4   6   0          2.03          2.59         0.23 o                         
  -3   6   0          5.53          4.92         0.29 o                         
  -2   6   0        958.87        957.87        10.05 o                         
  -1   6   0         14.18         11.06         0.40 o                         
   0   6   0         41.55         35.18         0.90 o                         
   1   6   0        247.11        250.76         4.04 o                         
   2   6   0        210.89        203.04         2.50 o                         
   3   6   0        939.99        855.86         7.90 o                         
   4   6   0        157.64        131.82         1.41 o                         
   5   6   0          1.32          1.08         0.22 o                         
   6   6   0         21.32         20.68         0.63 o                         
   7   6   0         47.05         54.48         1.11 o                         
   8   6   0          0.04         -0.23         0.23 o                         
   9   6   0          1.76          1.51         0.32 o                         
  10   6   0          0.62          0.37         0.36 o                         
  11   6   0          0.34          0.80         0.42 o                         
  12   6   0          0.03         -0.25         0.42 o                         
 -11   7   0          0.07         -0.14         0.29 o                         
 -10   7   0          0.02         -0.38         0.69 o                         
  -9   7   0         15.92         15.57         0.75 o                         
  -8   7   0          5.43          5.21         0.44 o                         
  -7   7   0          0.03          0.45         0.29 o                         
  -6   7   0         28.35         28.42         0.70 o                         
  -5   7   0        327.45        321.19         3.81 o                         
  -4   7   0         15.65         16.98         0.39 o                         
  -3   7   0        126.88        126.87         1.35 o                         
  -2   7   0        288.74        304.04         2.85 o                         
  -1   7   0         97.57        104.07         1.14 o                         
   0   7   0        762.62        733.83         7.70 o                         
   1   7   0         18.92         15.36         0.62 o                         
   2   7   0         42.19         43.04         0.83 o                         
   3   7   0         99.78        103.83         1.37 o                         
   4   7   0         14.92         18.49         0.44 o                         
   5   7   0         12.61         10.03         0.54 o                         
   6   7   0         36.01         38.16         0.90 o                         
   7   7   0          0.40          0.52         0.25 o                         
   8   7   0          1.84          1.48         0.33 o                         
   9   7   0          0.09          0.25         0.29 o                         
  10   7   0          0.07          0.11         0.38 o                         
  11   7   0          0.13          0.77         0.77 o                         
 -12   8   0          0.17          0.34         0.86 o                         
 -11   8   0          0.19          0.06         0.34 o                         
 -10   8   0          0.89          0.75         0.31 o                         
  -9   8   0          4.78          5.58         0.95 o                         
  -8   8   0          2.94          3.03         0.44 o                         
  -7   8   0         12.55         10.62         0.70 o                         
  -6   8   0          6.12          5.27         0.43 o                         
  -5   8   0         79.90         79.66         1.27 o                         
  -4   8   0          3.37          2.98         0.28 o                         
  -3   8   0        196.59        195.28         2.02 o                         
  -2   8   0          1.45          0.86         0.14 o                         
  -1   8   0        202.73        193.00         2.08 o                         
   0   8   0          2.39          3.16         0.24 o                         
   1   8   0          0.26          0.00         0.17 o                         
   2   8   0          0.09          0.36         0.16 o                         
   3   8   0          0.34          0.05         0.18 o                         
   4   8   0          2.41          2.41         0.31 o                         
   5   8   0         19.08         17.95         0.71 o                         
   6   8   0         62.26         64.97         1.26 o                         
   7   8   0          1.54          1.95         0.35 o                         
   8   8   0          1.25          1.59         0.43 o                         
   9   8   0          5.43          7.12         0.64 o                         
  10   8   0          0.70         -0.29         0.40 o                         
  11   8   0          1.50          0.34         0.86 o                         
 -13   9   0          0.18          0.00         0.86 o                         
 -12   9   0          0.11         -0.52         0.69 o                         
 -11   9   0          0.14          0.34         0.86 o                         
 -10   9   0          0.00          0.23         0.43 o                         
  -9   9   0          1.86          2.68         0.44 o                         
  -8   9   0          2.84          3.48         0.57 o                         
  -7   9   0          0.84          0.84         0.32 o                         
  -6   9   0         33.81         35.36         0.92 o                         
  -5   9   0          3.94          3.83         0.42 o                         
  -4   9   0          6.95          7.00         0.39 o                         
  -3   9   0         22.51         21.84         0.48 o                         
  -2   9   0         43.38         44.82         0.70 o                         
  -1   9   0        131.68        120.00         1.42 o                         
   0   9   0         86.17         82.82         1.68 o                         
   1   9   0          2.73          3.10         0.40 o                         
   2   9   0         33.08         36.50         1.40 o                         
   3   9   0        129.56        130.67         3.14 o                         
   4   9   0          3.39          3.51         0.59 o                         
   5   9   0         25.33         26.49         0.85 o                         
   6   9   0          0.69          0.17         0.65 o                         
   7   9   0          1.02          0.69         0.42 o                         
   8   9   0          0.05         -0.42         0.42 o                         
   9   9   0          0.69          0.43         0.49 o                         
  10   9   0          0.01         -0.34         0.86 o                         
 -12  10   0          0.07         -0.69         0.69 o                         
 -11  10   0          0.21         -0.69         0.69 o                         
 -10  10   0          0.00         -0.34         0.69 o                         
  -9  10   0          2.95          2.24         0.54 o                         
  -8  10   0          1.38          1.30         0.41 o                         
  -7  10   0          2.77          2.74         0.42 o                         
  -6  10   0          4.62          4.65         0.34 o                         
  -5  10   0          1.75          2.19         0.30 o                         
  -4  10   0          1.16          0.93         0.19 o                         
  -3  10   0         68.31         69.25         1.04 o                         
  -2  10   0          6.39          4.96         0.32 o                         
  -1  10   0          1.23          1.74         0.29 o                         
   0  10   0         71.27         74.18         2.27 o                         
   1  10   0          4.19          5.50         0.89 o                         
   2  10   0         47.56         46.83         2.15 o                         
   3  10   0         34.06         33.62         1.40 o                         
   4  10   0          1.62          1.64         0.54 o                         
   5  10   0         30.53         28.12         1.08 o                         
   6  10   0         22.24         23.57         1.32 o                         
   7  10   0          1.44          1.38         0.61 o                         
   8  10   0          0.85          0.86         0.86 o                         
   9  10   0          5.30          7.92         1.38 o                         
 -12  11   0          0.46          0.86         0.86 o                         
 -11  11   0          0.88          0.69         0.86 o                         
 -10  11   0          2.12          1.55         0.86 o                         
  -9  11   0         12.09         14.46         1.72 o                         
  -8  11   0          0.10          0.05         0.41 o                         
  -7  11   0          4.71          4.67         0.39 o                         
  -6  11   0         13.95         13.92         0.62 o                         
  -5  11   0          0.01         -0.19         0.23 o                         
  -4  11   0          9.22          8.28         0.41 o                         
  -3  11   0         51.72         56.40         0.96 o                         
  -2  11   0          5.02          5.45         0.36 o                         
  -1  11   0         86.51         80.32         1.78 o                         
   0  11   0          9.51          8.51         0.62 o                         
   1  11   0         18.05         17.08         0.82 o                         
   2  11   0         24.91         24.68         1.55 o                         
   3  11   0         16.57         18.36         1.55 o                         
   4  11   0          1.53          1.53         0.54 o                         
   5  11   0         50.38         51.33         1.94 o                         
   6  11   0          6.47          6.02         1.20 o                         
   7  11   0          0.02         -0.34         0.69 o                         
   8  11   0          1.29          5.33         1.20 o                         
 -11  12   0          0.02         -0.17         0.52 o                         
 -10  12   0          0.01          0.20         0.34 o                         
  -9  12   0          0.32          0.39         0.77 o                         
  -8  12   0          0.62          1.51         0.44 o                         
  -7  12   0          4.20          5.17         0.46 o                         
  -6  12   0          4.61          4.22         0.55 o                         
  -5  12   0          0.00         -0.06         0.27 o                         
  -4  12   0         16.05         17.18         0.63 o                         
  -3  12   0          0.04          0.40         0.30 o                         
  -2  12   0         12.95         14.64         0.64 o                         
  -1  12   0         11.48         12.73         0.76 o                         
   0  12   0          2.49          1.26         0.40 o                         
   1  12   0          0.81          0.19         0.35 o                         
   2  12   0         10.05         10.43         0.97 o                         
   3  12   0          0.00          1.05         0.60 o                         
   4  12   0          5.08          4.73         0.78 o                         
   5  12   0          7.48          7.61         0.91 o                         
 -10  13   0          0.08          0.24         0.44 o                         
  -9  13   0          0.12         -0.13         0.44 o                         
  -8  13   0          0.04          0.40         0.86 o                         
  -7  13   0          1.08          0.89         0.36 o                         
  -6  13   0          3.96          3.55         0.48 o                         
  -5  13   0          3.54          3.74         0.47 o                         
  -4  13   0          0.45          0.86         0.25 o                         
  -3  13   0          9.90         11.65         1.16 o                         
  -2  13   0         78.18         80.68         2.23 o                         
  -1  13   0          2.25          2.23         0.48 o                         
   0  13   0          7.26          8.08         0.68 o                         
   1  13   0         16.87         15.23         0.89 o                         
   2  13   0          5.58          4.89         0.78 o                         
   3  13   0          0.54          0.52         0.61 o                         
   4  13   0          4.87          4.82         1.03 o                         
   5  13   0          0.41          0.17         0.69 o                         
  -9  14   0          0.07          0.08         0.39 o                         
  -8  14   0          0.34         -0.14         0.39 o                         
  -7  14   0          0.01          0.26         0.37 o                         
  -6  14   0          1.63          0.98         0.46 o                         
  -5  14   0          5.67          5.94         0.61 o                         
  -4  14   0          0.39         -0.07         0.42 o                         
  -3  14   0          8.94          9.17         0.77 o                         
  -2  14   0          1.67          0.69         0.44 o                         
  -1  14   0          0.12          0.47         0.41 o                         
   0  14   0          2.68          2.93         0.56 o                         
   1  14   0         11.67         14.60         0.92 o                         
   2  14   0          2.82          4.13         1.03 o                         
   3  14   0          0.11          0.69         0.69 o                         
   4  14   0          0.88          0.86         0.86 o                         
  -7  15   0          0.02          0.09         0.41 o                         
  -6  15   0          0.25          0.13         0.46 o                         
  -5  15   0          0.00          0.30         0.46 o                         
  -4  15   0          0.26         -0.34         0.69 o                         
  -3  15   0          0.39          0.32         0.43 o                         
  -2  15   0          0.68          0.00         0.69 o                         
  -1  15   0          0.31         -0.34         0.69 o                         
   0  15   0          1.87          0.86         0.86 o                         
   1  15   0          8.13          6.02         1.20 o                         
   2  15   0          0.00         -0.69         0.69 o                         
  -2 -15   1          0.63          0.17         0.69 o                         
  -1 -15   1          4.09          4.82         1.20 o                         
   0 -15   1          1.22          1.72         0.86 o                         
   1 -15   1         12.88         12.56         0.95 o                         
   2 -15   1          2.07          1.51         0.86 o                         
   3 -15   1          0.01          0.39         0.32 o                         
   4 -15   1          8.67          9.29         1.38 o                         
   5 -15   1          1.97          1.70         0.54 o                         
   6 -15   1          0.23          0.25         0.39 o                         
   7 -15   1          0.33         -0.02         0.44 o                         
  -4 -14   1          0.81         -0.17         0.69 o                         
  -3 -14   1          0.00          0.34         0.69 o                         
  -2 -14   1         22.66         26.77         1.46 o                         
  -1 -14   1          0.09          0.63         0.42 o                         
   0 -14   1          6.11          4.57         0.66 o                         
   1 -14   1          0.94          1.03         0.41 o                         
   2 -14   1          3.40          3.55         0.69 o                         
   3 -14   1          0.03          0.11         0.31 o                         
   4 -14   1          1.42          1.92         0.60 o                         
   5 -14   1          0.31          0.23         0.39 o                         
   6 -14   1          0.04          0.70         0.38 o                         
   7 -14   1          0.54         -0.26         0.37 o                         
   8 -14   1          0.14         -0.17         0.44 o                         
   9 -14   1          0.13         -0.34         0.44 o                         
  -5 -13   1          2.43          3.10         1.03 o                         
  -4 -13   1          0.33          0.90         0.54 o                         
  -3 -13   1          0.07         -0.08         0.69 o                         
  -2 -13   1          1.52          0.73         0.54 o                         
  -1 -13   1          0.05         -0.40         0.40 o                         
   0 -13   1         20.63         22.10         0.98 o                         
   1 -13   1          0.59          0.17         0.86 o                         
   2 -13   1          0.94          0.30         0.41 o                         
   3 -13   1          3.53          3.49         0.90 o                         
   4 -13   1          8.41         10.01         0.47 o                         
   5 -13   1         11.44         11.78         0.60 o                         
   6 -13   1         12.36         12.16         1.61 o                         
   7 -13   1          2.21          2.37         0.60 o                         
   8 -13   1          3.38          3.15         0.57 o                         
   9 -13   1          0.04          0.11         0.44 o                         
  10 -13   1          0.11          0.00         0.44 o                         
  -6 -12   1          0.35          0.69         0.69 o                         
  -5 -12   1          0.21         -0.09         0.60 o                         
  -4 -12   1          9.83         10.47         1.03 o                         
  -3 -12   1          2.75          1.68         0.54 o                         
  -2 -12   1          9.80         10.20         0.97 o                         
  -1 -12   1          0.12          0.09         0.35 o                         
   0 -12   1         10.83          9.37         0.66 o                         
   1 -12   1          5.31          6.38         0.58 o                         
   2 -12   1          6.73          8.01         0.59 o                         
   3 -12   1          2.94          2.23         0.34 o                         
   4 -12   1          0.06         -0.19         0.19 o                         
   5 -12   1          0.58          0.55         0.29 o                         
   6 -12   1          0.01         -0.14         0.27 o                         
   7 -12   1          3.96          4.19         0.48 o                         
   8 -12   1          0.19          0.15         0.32 o                         
   9 -12   1          0.20          0.00         0.86 o                         
  10 -12   1          0.25         -0.34         0.86 o                         
  11 -12   1          0.19          0.52         0.86 o                         
  -8 -11   1          4.57          7.57         1.20 o                         
  -7 -11   1          0.96          0.52         0.86 o                         
  -6 -11   1          2.17          1.98         0.61 o                         
  -5 -11   1          6.92          7.00         1.12 o                         
  -4 -11   1          0.12          0.00         0.52 o                         
  -3 -11   1         41.05         42.62         1.64 o                         
  -2 -11   1         39.73         44.10         5.94 o                         
  -1 -11   1          3.75          3.52         0.46 o                         
   0 -11   1         61.50         68.84         1.61 o                         
   1 -11   1          1.55          1.70         0.35 o                         
   2 -11   1          3.71          4.01         0.42 o                         
   3 -11   1         16.46         16.83         0.55 o                         
   4 -11   1          0.16         -0.13         0.13 o                         
   5 -11   1          1.51          0.86         0.29 o                         
   6 -11   1          2.28          1.95         0.33 o                         
   7 -11   1          0.04         -0.10         0.52 o                         
   8 -11   1          0.43          0.22         0.52 o                         
   9 -11   1          0.08          0.00         0.69 o                         
  10 -11   1          0.30          0.86         0.86 o                         
  11 -11   1          0.04         -0.69         0.69 o                         
  12 -11   1          0.19          0.00         0.86 o                         
  -9 -10   1          0.99          0.77         0.61 o                         
  -8 -10   1          0.72          1.32         0.50 o                         
  -7 -10   1          5.67          6.90         0.68 o                         
  -6 -10   1         22.95         23.25         0.88 o                         
  -5 -10   1          8.03          8.76         0.70 o                         
  -4 -10   1         46.92         48.10         2.24 o                         
  -3 -10   1         12.62         11.49         1.20 o                         
  -2 -10   1          1.77          2.13         0.95 o                         
  -1 -10   1         10.17         10.24         0.83 o                         
   0 -10   1         43.68         47.57         1.22 o                         
   1 -10   1          2.49          3.68         0.37 o                         
   2 -10   1         11.86         14.82         0.45 o                         
   3 -10   1          3.31          2.42         0.41 o                         
   4 -10   1          4.38          3.68         0.28 o                         
   5 -10   1         16.59         17.43         0.58 o                         
   6 -10   1          0.02          0.00         0.30 o                         
   7 -10   1          5.16          5.76         0.70 o                         
   8 -10   1          0.01          0.39         0.41 o                         
   9 -10   1          0.07          0.30         0.41 o                         
  10 -10   1          0.14          0.17         0.86 o                         
  11 -10   1          0.01         -0.52         0.69 o                         
  12 -10   1          0.52          0.52         0.86 o                         
 -10  -9   1          0.78          0.64         0.66 o                         
  -9  -9   1          2.19          1.95         0.70 o                         
  -8  -9   1          1.21          1.17         0.48 o                         
  -7  -9   1          1.16          0.53         0.36 o                         
  -6  -9   1          5.11          5.36         0.44 o                         
  -5  -9   1         14.32         13.67         0.69 o                         
  -4  -9   1          5.19          5.08         0.45 o                         
  -3  -9   1          3.86          4.04         0.42 o                         
  -2  -9   1          2.57          3.07         0.62 o                         
  -1  -9   1        162.11        160.80         2.48 o                         
   0  -9   1          3.89          5.13         0.31 o                         
   1  -9   1         24.79         23.63         0.48 o                         
   2  -9   1        102.78         99.78         1.21 o                         
   3  -9   1          0.04         -0.10         0.10 o                         
   4  -9   1         40.87         41.45         0.87 o                         
   5  -9   1         57.75         58.55         1.38 o                         
   6  -9   1         13.57         14.86         0.70 o                         
   7  -9   1         45.90         44.46         1.49 o                         
   8  -9   1          1.40          1.23         0.43 o                         
   9  -9   1          0.68          0.47         0.41 o                         
  10  -9   1          0.14          0.44         0.69 o                         
  11  -9   1          0.68          0.52         0.86 o                         
  12  -9   1          0.04         -0.34         0.69 o                         
  13  -9   1          0.07         -0.34         0.69 o                         
 -11  -8   1          1.27          1.47         0.86 o                         
 -10  -8   1          0.18         -0.36         0.36 o                         
  -9  -8   1          0.05         -0.03         0.32 o                         
  -8  -8   1         10.16         10.73         0.59 o                         
  -7  -8   1         20.48         17.82         0.79 o                         
  -6  -8   1          3.40          3.55         0.36 o                         
  -5  -8   1         13.00         13.51         0.55 o                         
  -4  -8   1        118.11        115.73         1.69 o                         
  -3  -8   1          4.96          3.66         0.31 o                         
  -2  -8   1          0.02          0.26         0.30 o                         
  -1  -8   1        265.90        256.85         2.73 o                         
   0  -8   1          0.01          0.14         0.14 o                         
   1  -8   1        332.69        324.05         3.08 o                         
   2  -8   1         15.81         15.59         0.49 o                         
   3  -8   1         27.33         24.61         0.57 o                         
   4  -8   1          0.63          0.22         0.19 o                         
   5  -8   1         28.90         30.69         0.90 o                         
   6  -8   1         18.45         18.47         0.91 o                         
   7  -8   1          8.72         11.08         0.70 o                         
   8  -8   1          0.43          0.52         0.31 o                         
   9  -8   1          0.01         -0.21         0.29 o                         
  10  -8   1          1.90          2.36         0.44 o                         
  11  -8   1          0.18          0.00         0.31 o                         
  12  -8   1          0.25          1.55         0.86 o                         
 -11  -7   1          1.95          1.68         0.45 o                         
 -10  -7   1          3.16          3.60         0.46 o                         
  -9  -7   1          0.39          0.53         0.31 o                         
  -8  -7   1          5.19          4.79         0.43 o                         
  -7  -7   1         25.33         26.15         0.88 o                         
  -6  -7   1          0.93          1.29         0.27 o                         
  -5  -7   1         34.22         34.62         0.71 o                         
  -4  -7   1          6.95          4.90         0.27 o                         
  -3  -7   1          2.30          2.12         0.20 o                         
  -2  -7   1        183.11        175.84         1.93 o                         
  -1  -7   1        408.28        390.48         4.26 o                         
   0  -7   1         30.12         26.57         0.55 o                         
   1  -7   1        116.63        114.08         1.31 o                         
   2  -7   1         24.33         22.70         0.43 o                         
   3  -7   1          1.14          1.87         0.18 o                         
   4  -7   1         79.87         81.16         0.98 o                         
   5  -7   1         23.51         23.70         0.63 o                         
   6  -7   1         11.76         12.06         0.58 o                         
   7  -7   1         17.73         19.03         0.83 o                         
   8  -7   1          1.49          1.68         0.31 o                         
   9  -7   1          6.36          6.14         0.57 o                         
  10  -7   1          0.38          0.23         0.31 o                         
  11  -7   1          0.03          0.23         0.69 o                         
  12  -7   1          0.16         -0.34         0.69 o                         
 -12  -6   1          0.24          0.26         0.46 o                         
 -11  -6   1          0.00         -0.11         0.36 o                         
 -10  -6   1          0.33         -0.09         0.36 o                         
  -9  -6   1          0.54          0.82         0.35 o                         
  -8  -6   1          3.16          2.41         0.34 o                         
  -7  -6   1         42.67         44.32         0.96 o                         
  -6  -6   1         31.64         31.71         0.70 o                         
  -5  -6   1        168.23        162.29         1.76 o                         
  -4  -6   1          1.54          0.99         0.14 o                         
  -3  -6   1        200.63        177.46         1.77 o                         
  -2  -6   1        212.18        211.07         2.18 o                         
  -1  -6   1          9.47          9.91         0.27 o                         
   0  -6   1        226.47        222.05         2.86 o                         
   1  -6   1         25.68         24.46         0.55 o                         
   2  -6   1        266.06        289.00         3.53 o                         
   3  -6   1        303.17        314.14         3.82 o                         
   4  -6   1         93.45        100.30         1.64 o                         
   5  -6   1         19.09         18.42         0.61 o                         
   6  -6   1        131.47        133.90         2.05 o                         
   7  -6   1          1.54          2.07         0.24 o                         
   8  -6   1          0.30          0.22         0.20 o                         
   9  -6   1          3.86          4.14         0.44 o                         
  10  -6   1          1.03          0.80         0.31 o                         
  11  -6   1          1.33          1.20         0.32 o                         
 -12  -5   1          0.14          0.05         0.46 o                         
 -11  -5   1          0.44          0.44         0.40 o                         
 -10  -5   1          1.66          1.66         0.35 o                         
  -9  -5   1         16.96         20.03         0.73 o                         
  -8  -5   1         17.00         18.19         0.63 o                         
  -7  -5   1          8.76          7.77         0.41 o                         
  -6  -5   1          2.43          2.70         0.22 o                         
  -5  -5   1         38.91         43.53         0.62 o                         
  -4  -5   1        127.82        113.91         1.21 o                         
  -3  -5   1        322.59        303.41         3.17 o                         
  -2  -5   1        582.88        598.28         6.73 o                         
  -1  -5   1        148.43        174.61         1.76 o                         
   0  -5   1          3.33          0.74         0.08 o                         
   1  -5   1        775.02        801.63         8.85 o                         
   2  -5   1        193.20        209.99         2.74 o                         
   3  -5   1        144.98        148.11         1.60 o                         
   4  -5   1         26.79         27.50         0.63 o                         
   5  -5   1         21.36         25.30         0.68 o                         
   6  -5   1         48.83         47.88         1.04 o                         
   7  -5   1         10.87         10.51         0.45 o                         
   8  -5   1          0.18          0.17         0.24 o                         
   9  -5   1          0.14          0.15         0.25 o                         
  10  -5   1          4.94          5.32         0.42 o                         
  11  -5   1          0.02         -0.06         0.31 o                         
  12  -5   1          1.06          1.55         0.86 o                         
 -13  -4   1          0.00          0.71         0.46 o                         
 -12  -4   1          0.16          0.79         0.46 o                         
 -11  -4   1          1.90          1.07         0.46 o                         
 -10  -4   1          1.89          2.17         0.39 o                         
  -9  -4   1          7.15          7.04         0.57 o                         
  -8  -4   1         47.70         46.95         1.10 o                         
  -7  -4   1          8.43         10.29         0.42 o                         
  -6  -4   1          4.60          7.35         0.29 o                         
  -5  -4   1        522.48        514.84         5.10 o                         
  -4  -4   1          7.44          6.46         0.31 o                         
  -3  -4   1         89.26         90.02         1.08 o                         
  -2  -4   1       1380.03       1510.42        12.66 o                         
  -1  -4   1         36.85         40.39         0.49 o                         
   0  -4   1        108.88        120.51         1.34 o                         
   1  -4   1        101.90        102.52         1.11 o                         
   2  -4   1          0.68          3.04         0.34 o                         
   3  -4   1        527.76        527.02         4.97 o                         
   4  -4   1        264.73        285.49         3.15 o                         
   5  -4   1          8.06         10.73         0.30 o                         
   6  -4   1         33.82         35.17         1.07 o                         
   7  -4   1         40.00         43.60         0.86 o                         
   8  -4   1          3.55          2.91         0.28 o                         
   9  -4   1         36.83         40.11         2.15 o                         
  10  -4   1          1.62          1.46         0.32 o                         
  11  -4   1          0.40          1.06         0.34 o                         
  12  -4   1          0.01         -0.28         0.29 o                         
  13  -4   1          0.42          1.03         0.86 o                         
  14  -4   1          0.04          0.00         0.69 o                         
 -13  -3   1          0.06          0.06         0.42 o                         
 -12  -3   1          1.79          1.55         0.65 o                         
 -11  -3   1         11.42         12.64         0.68 o                         
 -10  -3   1          0.44          0.26         0.27 o                         
  -9  -3   1         15.87         15.39         0.82 o                         
  -8  -3   1          9.23         10.47         0.47 o                         
  -7  -3   1         40.94         39.45         0.69 o                         
  -6  -3   1          0.43          0.15         0.15 o                         
  -5  -3   1        110.26        107.21         1.20 o                         
  -4  -3   1         49.25         52.28         0.80 o                         
  -3  -3   1        426.67        457.26         4.42 o                         
  -2  -3   1          0.54          0.57         0.06 o                         
  -1  -3   1        902.62        995.36         9.43 o                         
   0  -3   1       1724.65       1825.17        18.40 o                         
   1  -3   1        420.83        427.73         4.73 o                         
   2  -3   1        221.12        228.17         2.49 o                         
   3  -3   1       1275.22       1338.39        15.49 o                         
   4  -3   1         11.37         13.56         0.30 o                         
   5  -3   1         89.04         85.06         1.31 o                         
   6  -3   1          4.75          6.40         0.23 o                         
   7  -3   1         24.60         29.46         1.12 o                         
   8  -3   1         28.76         28.95         0.77 o                         
   9  -3   1         14.43         14.49         1.20 o                         
  10  -3   1          1.14          1.05         0.60 o                         
  11  -3   1          2.47          2.84         0.44 o                         
  12  -3   1          1.22          1.51         0.77 o                         
  13  -3   1          0.07          0.34         0.86 o                         
  14  -3   1          0.22         -0.69         0.69 o                         
 -14  -2   1          0.00         -0.54         0.54 o                         
 -13  -2   1          0.15          0.28         0.46 o                         
 -12  -2   1          0.64          1.23         0.46 o                         
 -11  -2   1          0.35          0.14         0.25 o                         
 -10  -2   1          4.71          5.32         0.39 o                         
  -9  -2   1         24.15         22.86         0.97 o                         
  -8  -2   1          1.31          0.15         0.17 o                         
  -7  -2   1         61.31         60.53         0.94 o                         
  -6  -2   1          3.21          2.95         0.18 o                         
  -5  -2   1         13.82         11.64         0.34 o                         
  -4  -2   1        164.89        170.48         1.78 o                         
  -3  -2   1       1192.59       1251.49        11.59 o                         
  -2  -2   1          2.10          2.45         0.19 o                         
  -1  -2   1        665.04        665.24         6.34 o                         
   0  -2   1          2.57          5.02         0.14 o                         
   1  -2   1        703.00        740.10         8.57 o                         
   2  -2   1       2802.80       2788.88        44.23 o                         
   3  -2   1         30.62         39.18         0.70 o                         
   4  -2   1         21.31         23.45         0.37 o                         
   5  -2   1        491.85        507.63         5.40 o                         
   6  -2   1          8.63         10.22         0.39 o                         
   7  -2   1         17.37         19.46         1.38 o                         
   8  -2   1          7.20          8.75         0.57 o                         
   9  -2   1          0.57          0.86         0.29 o                         
  10  -2   1          0.19          0.77         0.60 o                         
  11  -2   1          0.90          1.28         0.43 o                         
  12  -2   1          0.01          0.06         0.31 o                         
  13  -2   1          0.80          0.69         0.86 o                         
  14  -2   1          0.07         -0.34         0.86 o                         
 -14  -1   1          0.01          0.34         0.86 o                         
 -13  -1   1          0.63          0.50         0.46 o                         
 -12  -1   1          0.00         -0.12         0.35 o                         
 -11  -1   1          0.86          1.02         0.30 o                         
 -10  -1   1          3.75          4.02         0.34 o                         
  -9  -1   1          0.07         -0.19         0.19 o                         
  -8  -1   1          4.28          4.57         0.28 o                         
  -7  -1   1         23.76         25.02         0.54 o                         
  -6  -1   1         21.10         18.07         0.39 o                         
  -5  -1   1         88.31        104.50         1.23 o                         
  -4  -1   1       1320.75       1284.16        12.94 o                         
  -3  -1   1        262.79        269.47         2.34 o                         
  -2  -1   1         45.44         38.88         0.44 o                         
  -1  -1   1       1092.78       1098.68         9.37 o                         
   0  -1   1         29.91         32.75         0.40 o                         
   1  -1   1         15.66         23.23         0.32 o                         
   2  -1   1        108.41        114.18         1.21 o                         
   3  -1   1        310.87        328.98         3.90 o                         
   5  -1   1         28.53         32.75         0.57 o                         
   6  -1   1         90.88         93.18         1.51 o                         
   7  -1   1         22.90         21.12         0.55 o                         
   8  -1   1          0.15          0.45         0.20 o                         
   9  -1   1          0.77          0.84         0.24 o                         
  10  -1   1          2.92          3.14         0.44 o                         
  11  -1   1          0.23          0.29         0.34 o                         
  12  -1   1          0.22          0.00         0.31 o                         
  13  -1   1          0.00         -0.34         0.69 o                         
  14  -1   1          0.01         -0.34         0.69 o                         
 -14   0   1          0.28          0.52         0.86 o                         
 -13   0   1          0.01         -0.52         0.69 o                         
 -12   0   1          0.07          0.04         0.25 o                         
 -11   0   1          1.26          1.34         0.31 o                         
 -10   0   1          4.25          4.91         0.40 o                         
  -9   0   1         11.57         10.25         0.49 o                         
  -8   0   1          3.88          3.84         0.24 o                         
  -7   0   1         31.04         28.83         0.58 o                         
  -6   0   1         49.47         45.66         0.84 o                         
  -5   0   1         54.46         68.65         1.03 o                         
  -4   0   1        138.89        149.21         1.87 o                         
  -3   0   1          3.36          3.32         0.17 o                         
  -2   0   1       3030.73       2795.32        35.95 o                         
  -1   0   1        599.61        600.39         6.74 o                         
   0   0   1        295.16        303.96         3.15 o                         
   1   0   1        362.06        397.18         4.52 o                         
   2   0   1        273.33        275.19         2.50 o                         
   3   0   1          0.00          0.07         0.08 o                         
   4   0   1        195.53        209.49         2.05 o                         
   5   0   1        538.01        554.23         6.74 o                         
   6   0   1          8.94         10.23         0.50 o                         
   7   0   1         10.40         10.44         0.42 o                         
   8   0   1          2.50          2.51         0.24 o                         
   9   0   1          0.31          0.76         0.30 o                         
  10   0   1          0.88          1.07         0.25 o                         
  11   0   1          0.76          0.55         0.30 o                         
  12   0   1          0.26          0.69         0.86 o                         
  13   0   1          0.00          1.38         0.86 o                         
  14   0   1          0.04          1.38         0.86 o                         
 -14   1   1          0.03          0.69         0.86 o                         
 -13   1   1          0.19          0.17         0.69 o                         
 -12   1   1          3.45          3.43         0.46 o                         
 -11   1   1          0.94          0.54         0.25 o                         
 -10   1   1          0.20          0.69         0.27 o                         
  -9   1   1          1.16          0.98         0.23 o                         
  -8   1   1          2.81          2.13         0.21 o                         
  -7   1   1          1.68          2.41         0.20 o                         
  -6   1   1        129.02        126.15         2.01 o                         
  -5   1   1        103.47        106.06         2.37 o                         
  -4   1   1        785.55        857.43        11.10 o                         
  -3   1   1          0.33          0.37         0.11 o                         
  -2   1   1        573.44        569.48         7.27 o                         
  -1   1   1       1598.61       1646.47        24.16 o                         
   0   1   1        503.98        538.26         5.94 o                         
   1   1   1         98.97        101.48         1.11 o                         
   2   1   1        679.59        696.46         7.78 o                         
   3   1   1          6.07          7.93         0.22 o                         
   4   1   1        299.32        309.50         4.29 o                         
   5   1   1         88.98         89.99         1.31 o                         
   6   1   1         44.12         40.41         0.67 o                         
   7   1   1          1.37          1.14         0.21 o                         
   8   1   1         17.17         16.93         0.73 o                         
   9   1   1          2.16          1.24         0.29 o                         
  10   1   1          8.42          7.73         0.51 o                         
  11   1   1          1.56          2.36         0.51 o                         
  12   1   1          0.01         -0.11         0.46 o                         
  13   1   1          0.57          2.24         1.03 o                         
 -14   2   1          0.29          1.03         0.86 o                         
 -13   2   1          0.43          1.89         0.86 o                         
 -12   2   1          0.01          0.17         0.31 o                         
 -11   2   1          4.76          4.76         0.60 o                         
 -10   2   1         12.63         13.15         0.62 o                         
  -9   2   1          0.90          0.80         0.17 o                         
  -8   2   1         84.27         90.64         1.72 o                         
  -7   2   1        146.81        163.94         2.71 o                         
  -6   2   1          6.46          6.56         0.44 o                         
  -5   2   1          0.03          0.11         0.14 o                         
  -4   2   1        286.89        290.03         3.87 o                         
  -3   2   1         52.76         64.16         0.86 o                         
  -2   2   1       2079.85       2082.10        21.02 o                         
  -1   2   1         97.57        104.22         1.02 o                         
   0   2   1        491.37        482.57         4.68 o                         
   1   2   1       1689.14       1768.29        19.61 o                         
   2   2   1        999.09       1113.92        11.18 o                         
   3   2   1         93.60         99.66         1.25 o                         
   4   2   1        438.23        445.01         4.93 o                         
   5   2   1         65.69         65.92         0.82 o                         
   6   2   1         15.22         13.82         0.41 o                         
   7   2   1          0.10          0.23         0.20 o                         
   8   2   1         12.77         13.15         0.77 o                         
   9   2   1          0.67          0.71         0.24 o                         
  10   2   1          1.40          1.16         0.31 o                         
  11   2   1          0.11          0.24         0.31 o                         
  12   2   1          6.01          7.03         0.68 o                         
  13   2   1          0.70          0.51         0.48 o                         
 -12   3   1          1.68          2.41         0.86 o                         
 -11   3   1          1.71          1.55         0.69 o                         
 -10   3   1          0.76         -0.17         0.52 o                         
  -9   3   1          3.72          2.24         0.69 o                         
  -8   3   1         67.66         67.59         1.76 o                         
  -7   3   1         18.03         15.15         0.73 o                         
  -6   3   1        105.89        112.79         2.05 o                         
  -5   3   1        156.48        138.62         2.04 o                         
  -4   3   1          0.04          0.26         0.06 o                         
  -3   3   1        491.53        549.81         5.51 o                         
  -2   3   1       3277.86       3210.65        28.57 o                         
  -1   3   1        265.68        271.55         2.40 o                         
   0   3   1        125.34        167.16         1.83 o                         
   1   3   1        501.14        545.37         6.14 o                         
   2   3   1        353.39        423.91         4.13 o                         
   3   3   1        753.77        821.39         7.40 o                         
   4   3   1          5.70          4.41         0.27 o                         
   5   3   1          0.96          1.79         0.17 o                         
   6   3   1        234.37        224.48         2.43 o                         
   7   3   1          0.10          0.30         0.16 o                         
   8   3   1          5.53          5.62         0.36 o                         
   9   3   1         26.33         29.16         1.17 o                         
  10   3   1          3.02          3.04         0.42 o                         
  11   3   1          0.03          0.41         0.47 o                         
  12   3   1          0.34          0.02         0.42 o                         
  13   3   1          0.00         -0.26         0.46 o                         
  -9   4   1         17.08         17.38         1.38 o                         
  -8   4   1         19.39         20.65         1.38 o                         
  -7   4   1          7.70          7.02         0.30 o                         
  -6   4   1         30.77         28.10         0.86 o                         
  -5   4   1        459.74        469.29         5.74 o                         
  -4   4   1          6.72          8.23         0.25 o                         
  -3   4   1         55.84         52.58         0.64 o                         
  -2   4   1         22.18         18.88         0.23 o                         
  -1   4   1        309.67        345.79         3.39 o                         
   0   4   1       2431.36       2577.56        30.47 o                         
   1   4   1        113.52        163.71         1.99 o                         
   2   4   1         47.61         65.08         0.71 o                         
   3   4   1        915.96        929.35         9.37 o                         
   4   4   1        317.43        292.45         2.73 o                         
   5   4   1         95.56         84.03         1.05 o                         
   6   4   1        103.73        102.46         1.57 o                         
   7   4   1          3.85          4.88         0.32 o                         
   8   4   1          0.01          0.14         0.21 o                         
   9   4   1          1.79          1.05         0.31 o                         
  10   4   1          4.14          3.14         0.42 o                         
  11   4   1          0.45         -0.21         0.48 o                         
  12   4   1          0.18         -0.25         0.46 o                         
  13   4   1          0.03         -0.69         0.69 o                         
  -9   5   1          2.80          2.31         0.31 o                         
  -8   5   1          1.93          2.08         0.26 o                         
  -7   5   1          0.29          0.62         0.14 o                         
  -6   5   1          3.14          4.09         0.25 o                         
  -5   5   1         70.58         68.86         1.37 o                         
  -4   5   1         80.99         76.56         1.54 o                         
  -3   5   1        626.19        605.48         7.01 o                         
  -2   5   1        381.51        390.32         4.63 o                         
  -1   5   1        330.75        361.13         3.49 o                         
   0   5   1        403.76        434.39         4.10 o                         
   1   5   1        161.98        146.94         1.53 o                         
   2   5   1          3.20          3.67         0.21 o                         
   3   5   1          1.26          0.48         0.12 o                         
   4   5   1        135.47        118.68         1.36 o                         
   5   5   1          3.33          2.30         0.24 o                         
   6   5   1         23.02         23.14         0.59 o                         
   7   5   1         14.38         13.93         0.57 o                         
   8   5   1         31.81         36.20         1.52 o                         
   9   5   1          0.98          0.82         0.30 o                         
  10   5   1          0.51          0.17         0.33 o                         
  11   5   1          0.65         -0.03         0.46 o                         
  12   5   1          0.06          0.34         0.61 o                         
 -10   6   1          0.09         -0.09         0.17 o                         
  -9   6   1          2.83          3.27         0.86 o                         
  -8   6   1         19.90         20.56         2.32 o                         
  -7   6   1         13.73         12.67         0.48 o                         
  -6   6   1        103.69        106.22         1.69 o                         
  -5   6   1         72.69         74.75         1.61 o                         
  -4   6   1         40.18         39.50         0.98 o                         
  -3   6   1         53.91         47.32         0.76 o                         
  -2   6   1          6.27          4.97         0.43 o                         
  -1   6   1        103.33         99.34         1.28 o                         
   0   6   1          2.47          4.08         0.23 o                         
   1   6   1          9.25         11.07         0.40 o                         
   2   6   1        398.64        358.51         5.61 o                         
   3   6   1        126.94        123.02         1.58 o                         
   4   6   1         30.45         25.59         0.52 o                         
   5   6   1          0.02          0.03         0.15 o                         
   6   6   1         13.76         15.83         0.58 o                         
   7   6   1          7.44          7.82         0.47 o                         
   8   6   1          1.98          1.40         0.33 o                         
   9   6   1          0.69          0.35         0.29 o                         
  10   6   1          0.01          0.19         0.60 o                         
  11   6   1          0.54          0.09         0.61 o                         
  12   6   1          0.13         -0.52         0.86 o                         
 -11   7   1          0.97          0.17         0.69 o                         
 -10   7   1          0.26          0.29         0.43 o                         
  -9   7   1          1.24          1.07         0.77 o                         
  -8   7   1          0.06          0.21         0.29 o                         
  -7   7   1          1.82          2.14         0.26 o                         
  -6   7   1          0.46          0.98         0.20 o                         
  -5   7   1         17.13         14.76         0.55 o                         
  -4   7   1        249.83        253.49         2.73 o                         
  -3   7   1         19.40         16.28         0.33 o                         
  -2   7   1         15.88         15.56         0.33 o                         
  -1   7   1          7.38          7.20         0.40 o                         
   0   7   1        526.95        511.76         5.83 o                         
   1   7   1          3.00          3.52         0.24 o                         
   2   7   1        117.40        117.42         1.87 o                         
   3   7   1          4.67          5.14         0.33 o                         
   4   7   1          0.01          0.00         0.16 o                         
   5   7   1         81.14         82.59         1.82 o                         
   6   7   1          0.91          0.28         0.71 o                         
   7   7   1          0.00         -0.17         0.35 o                         
   8   7   1          7.67          7.26         0.58 o                         
   9   7   1          4.18          5.91         0.64 o                         
  10   7   1          0.26          0.26         0.61 o                         
  11   7   1          0.08          0.77         0.77 o                         
 -12   8   1          0.15          1.20         0.86 o                         
 -11   8   1          0.01          0.17         0.31 o                         
 -10   8   1          2.79          2.58         0.44 o                         
  -9   8   1          1.22          0.95         0.43 o                         
  -8   8   1          1.27          0.89         0.29 o                         
  -7   8   1          2.69          1.86         0.32 o                         
  -6   8   1         87.93         86.42         1.50 o                         
  -5   8   1         16.19         16.40         0.57 o                         
  -4   8   1         95.53         86.53         1.04 o                         
  -3   8   1         52.94         51.63         0.68 o                         
  -2   8   1          0.62          0.50         0.12 o                         
  -1   8   1        145.97        138.18         1.54 o                         
   0   8   1          2.95          1.71         0.19 o                         
   1   8   1          0.91          1.85         0.26 o                         
   2   8   1        264.04        264.89         4.23 o                         
   3   8   1          0.08         -0.22         0.22 o                         
   4   8   1          6.73          7.95         0.76 o                         
   5   8   1         13.22         12.79         0.91 o                         
   6   8   1          3.27          4.24         0.47 o                         
   7   8   1          0.82          0.39         0.34 o                         
   8   8   1          0.29          0.24         0.36 o                         
   9   8   1          0.12          0.76         0.38 o                         
  10   8   1          0.57          0.52         0.50 o                         
 -12   9   1          0.66          0.52         0.69 o                         
 -11   9   1          2.93          2.24         1.03 o                         
 -10   9   1          0.03         -0.06         0.34 o                         
  -9   9   1          1.21          1.48         0.44 o                         
  -8   9   1          0.02          0.17         0.69 o                         
  -7   9   1          3.89          4.23         0.36 o                         
  -6   9   1          1.20          0.90         0.32 o                         
  -5   9   1          0.00          0.07         0.17 o                         
  -4   9   1         98.90        103.42         1.21 o                         
  -3   9   1         11.93         10.34         0.36 o                         
  -2   9   1          0.92          1.63         0.23 o                         
  -1   9   1         84.07         87.80         1.23 o                         
   0   9   1          2.20          4.01         0.68 o                         
   1   9   1         72.85         71.36         1.58 o                         
   2   9   1          0.08          1.09         0.58 o                         
   3   9   1          0.30          0.25         0.32 o                         
   4   9   1          6.69          7.19         0.60 o                         
   5   9   1         20.31         21.34         1.22 o                         
   6   9   1          5.31          5.76         0.73 o                         
   7   9   1         13.28         13.52         1.12 o                         
   8   9   1          0.47          0.24         0.57 o                         
   9   9   1          0.01         -0.69         0.69 o                         
  10   9   1          0.58          1.55         0.86 o                         
 -12  10   1          1.13          1.72         0.86 o                         
 -11  10   1          0.10          0.69         0.86 o                         
 -10  10   1          0.58          1.03         0.86 o                         
  -9  10   1          1.16          0.95         0.44 o                         
  -8  10   1          0.01         -0.11         0.25 o                         
  -7  10   1          2.79          2.93         0.30 o                         
  -6  10   1          1.07          0.84         0.23 o                         
  -5  10   1         19.81         17.58         0.64 o                         
  -4  10   1          6.92          8.51         0.34 o                         
  -3  10   1          4.54          5.05         0.33 o                         
  -2  10   1        114.91        113.96         1.50 o                         
  -1  10   1          0.57          0.60         0.21 o                         
   0  10   1          7.66          6.76         0.66 o                         
   1  10   1        173.61        179.03         3.21 o                         
   2  10   1          2.54          2.38         0.54 o                         
   3  10   1         49.44         49.75         1.76 o                         
   4  10   1         44.09         46.08         1.86 o                         
   5  10   1          0.36          0.69         0.49 o                         
   6  10   1          3.39          5.53         0.78 o                         
   7  10   1          1.48          0.95         0.61 o                         
   8  10   1          0.88          0.34         0.86 o                         
   9  10   1          1.95          2.07         1.03 o                         
 -12  11   1          0.00          0.52         0.86 o                         
 -11  11   1          1.20          1.55         1.03 o                         
 -10  11   1          0.66          0.79         0.32 o                         
  -9  11   1          1.00          0.89         0.34 o                         
  -8  11   1          0.06         -0.08         0.25 o                         
  -7  11   1          0.89          1.26         0.42 o                         
  -6  11   1         11.92         12.99         0.60 o                         
  -5  11   1         20.93         21.57         0.67 o                         
  -4  11   1          1.12          0.93         0.23 o                         
  -3  11   1          0.04          0.05         0.18 o                         
  -2  11   1          6.74          8.03         0.45 o                         
  -1  11   1          0.68          1.34         0.35 o                         
   0  11   1         22.69         23.75         0.96 o                         
   1  11   1          0.66          1.02         0.37 o                         
   2  11   1          0.04         -0.22         0.41 o                         
   3  11   1         26.03         24.78         1.27 o                         
   4  11   1          0.33         -0.49         0.49 o                         
   5  11   1          7.45          8.43         1.38 o                         
   6  11   1          1.34          1.12         0.61 o                         
   7  11   1          0.22         -0.69         0.69 o                         
   8  11   1          2.62          2.58         1.03 o                         
 -11  12   1          0.32         -0.15         0.44 o                         
 -10  12   1          0.47         -0.34         0.34 o                         
  -9  12   1          0.26          0.10         0.69 o                         
  -8  12   1          0.10          0.54         0.34 o                         
  -7  12   1          8.16          9.34         1.34 o                         
  -6  12   1          1.57          1.81         0.33 o                         
  -5  12   1         21.36         21.73         1.39 o                         
  -4  12   1         12.87         13.31         0.52 o                         
  -3  12   1         22.48         23.29         0.78 o                         
  -2  12   1          2.26          1.94         0.32 o                         
  -1  12   1          7.13          8.10         1.54 o                         
   0  12   1          0.67          1.11         0.55 o                         
   1  12   1         31.69         30.65         1.26 o                         
   2  12   1          1.31          2.90         0.66 o                         
   3  12   1          0.32         -0.19         0.54 o                         
   4  12   1          0.02          0.19         0.60 o                         
 -10  13   1          0.29          0.46         0.38 o                         
  -9  13   1          0.13          0.39         0.41 o                         
  -8  13   1          0.42          0.75         0.57 o                         
  -7  13   1          0.04         -0.37         0.48 o                         
  -6  13   1          4.90          4.74         0.59 o                         
  -5  13   1          0.69          0.03         0.45 o                         
  -4  13   1          2.53          2.42         0.37 o                         
  -3  13   1          5.39          6.08         0.44 o                         
  -2  13   1          3.53          5.72         0.78 o                         
  -1  13   1          7.78          7.26         0.82 o                         
   0  13   1          2.73          2.47         0.46 o                         
   1  13   1          1.75          0.91         0.39 o                         
   2  13   1          0.41          1.33         0.66 o                         
   3  13   1         32.71         35.79         2.41 o                         
   4  13   1          0.01          0.00         0.69 o                         
  -9  14   1          0.52         -0.11         0.46 o                         
  -8  14   1          0.14          0.02         0.44 o                         
  -7  14   1          0.20          0.08         0.37 o                         
  -6  14   1          0.41         -0.13         0.39 o                         
  -5  14   1          0.15          0.44         0.37 o                         
  -4  14   1          1.88          1.46         0.46 o                         
  -3  14   1         14.48         14.43         1.72 o                         
  -2  14   1          0.21         -0.17         0.41 o                         
  -1  14   1          2.96          2.82         0.50 o                         
   0  14   1         30.29         33.03         3.10 o                         
   1  14   1          1.55          0.50         0.54 o                         
   2  14   1          4.82          2.93         1.03 o                         
   3  14   1          4.86          3.61         1.03 o                         
  -6  15   1          0.98          1.24         0.48 o                         
  -5  15   1          0.58          0.16         0.53 o                         
  -4  15   1          3.62          2.07         0.86 o                         
  -3  15   1          7.27          9.64         1.55 o                         
  -2  15   1          0.02          0.69         0.86 o                         
  -1  15   1          2.73          1.72         1.03 o                         
   0  15   1          5.54          3.27         1.03 o                         
   1  15   1          2.07          2.75         1.03 o                         
   1 -16   2          3.26          1.72         0.86 o                         
   2 -16   2          0.54          0.17         0.86 o                         
   3 -16   2          0.11          0.52         0.86 o                         
  -3 -15   2          1.82          1.89         0.86 o                         
  -2 -15   2          0.22          0.34         0.69 o                         
  -1 -15   2          5.58          5.16         1.20 o                         
   0 -15   2          2.58          2.04         0.57 o                         
   1 -15   2          0.09          0.06         0.44 o                         
   2 -15   2          0.20         -0.27         0.52 o                         
   3 -15   2          4.79          4.13         0.57 o                         
   5 -15   2          0.01         -0.32         0.44 o                         
   6 -15   2          1.87          2.29         0.52 o                         
   7 -15   2          0.89          0.81         0.76 o                         
  -5 -14   2          0.03         -0.34         0.69 o                         
  -4 -14   2          0.04         -0.52         0.69 o                         
  -3 -14   2          2.72          2.93         1.03 o                         
  -2 -14   2          0.05         -0.33         0.60 o                         
  -1 -14   2          3.15          3.75         0.73 o                         
   0 -14   2         11.31         12.97         1.03 o                         
   1 -14   2          2.10          2.73         0.57 o                         
   2 -14   2          1.19          1.36         0.52 o                         
   3 -14   2         29.26         32.97         1.24 o                         
   4 -14   2          1.93          2.19         0.29 o                         
   5 -14   2          0.11          0.10         0.34 o                         
   6 -14   2          1.07          1.51         0.57 o                         
   7 -14   2          0.16         -0.37         0.41 o                         
   8 -14   2          0.01         -0.04         0.52 o                         
   9 -14   2          0.02         -0.11         0.44 o                         
  -6 -13   2          4.70          6.20         1.20 o                         
  -5 -13   2          1.79          1.72         0.86 o                         
  -4 -13   2         13.37         12.65         1.10 o                         
  -3 -13   2          9.48          9.82         1.20 o                         
  -2 -13   2          0.44         -0.17         0.54 o                         
  -1 -13   2          3.67          4.56         0.67 o                         
   0 -13   2          3.92          4.45         0.66 o                         
   1 -13   2          0.04          0.61         0.52 o                         
   2 -13   2          2.02          2.31         0.54 o                         
   3 -13   2          0.16          0.32         0.26 o                         
   4 -13   2          2.56          2.78         0.34 o                         
   5 -13   2          4.96          6.21         0.52 o                         
   6 -13   2          0.00          0.11         0.44 o                         
   7 -13   2          0.44          0.39         0.41 o                         
   8 -13   2          0.51          0.97         0.44 o                         
   9 -13   2          0.02         -0.13         0.44 o                         
  10 -13   2          0.05         -0.15         0.77 o                         
  -6 -12   2          0.14         -0.44         0.44 o                         
  -5 -12   2         12.41         14.43         1.15 o                         
  -4 -12   2         31.75         33.88         1.52 o                         
  -3 -12   2          4.72          5.09         0.78 o                         
  -2 -12   2         26.28         29.92         3.10 o                         
  -1 -12   2         12.92         13.66         0.79 o                         
   0 -12   2          2.84          3.03         1.03 o                         
   1 -12   2          0.43          0.76         0.41 o                         
   2 -12   2         44.83         44.95         1.15 o                         
   3 -12   2          0.71          0.63         0.46 o                         
   4 -12   2          3.87          4.16         0.35 o                         
   5 -12   2          5.71          6.01         0.46 o                         
   6 -12   2          0.68          0.86         0.32 o                         
   7 -12   2          2.24          1.64         0.37 o                         
   8 -12   2          1.66          0.86         0.86 o                         
   9 -12   2          0.03         -0.17         0.69 o                         
  10 -12   2          2.39          1.72         1.03 o                         
  11 -12   2          0.32          0.17         0.86 o                         
  -8 -11   2          5.92          7.23         1.20 o                         
  -7 -11   2          6.08          6.11         0.70 o                         
  -6 -11   2          3.83          3.59         0.60 o                         
  -5 -11   2         17.31         19.34         0.92 o                         
  -4 -11   2         61.92         58.58         3.79 o                         
  -3 -11   2          1.68          1.61         0.54 o                         
  -2 -11   2          3.36          3.79         0.61 o                         
  -1 -11   2         52.96         53.41         2.28 o                         
   0 -11   2          4.81          5.47         0.52 o                         
   1 -11   2         10.12         12.00         0.78 o                         
   2 -11   2          5.47          4.98         0.54 o                         
   3 -11   2         15.28         13.98         0.53 o                         
   4 -11   2         15.12         15.89         0.50 o                         
   5 -11   2          0.02         -0.23         0.23 o                         
   6 -11   2          0.85          0.66         0.41 o                         
   7 -11   2          2.15          1.85         0.69 o                         
   8 -11   2          0.22         -0.02         0.41 o                         
   9 -11   2          0.90          1.72         0.86 o                         
  10 -11   2          0.14         -0.69         0.69 o                         
  11 -11   2          0.01          0.34         0.86 o                         
  12 -11   2          0.05          0.52         0.86 o                         
  -9 -10   2          0.42          0.69         0.77 o                         
  -8 -10   2          3.33          3.15         0.58 o                         
  -7 -10   2          1.57          2.18         0.44 o                         
  -6 -10   2          0.07          0.69         0.33 o                         
  -5 -10   2          0.61          0.24         0.35 o                         
  -4 -10   2          1.73          2.21         0.60 o                         
  -3 -10   2          3.49          3.49         0.46 o                         
  -2 -10   2        102.04        106.51         2.27 o                         
  -1 -10   2         10.74         10.86         0.66 o                         
   0 -10   2          0.01         -0.22         0.22 o                         
   1 -10   2         42.44         43.56         1.04 o                         
   2 -10   2         76.48         75.01         1.53 o                         
   3 -10   2         10.41          9.81         0.44 o                         
   4 -10   2         23.16         23.67         0.57 o                         
   5 -10   2          2.88          2.83         0.55 o                         
   6 -10   2          8.23          8.85         0.78 o                         
   7 -10   2          7.82          7.43         1.46 o                         
   8 -10   2          0.04         -0.43         0.43 o                         
   9 -10   2          0.23          0.71         0.41 o                         
  10 -10   2          0.33          0.34         0.86 o                         
  11 -10   2          0.00          0.00         0.86 o                         
  12 -10   2          0.04          0.17         0.86 o                         
 -10  -9   2          2.03          1.96         0.52 o                         
  -9  -9   2          0.27         -0.05         0.36 o                         
  -8  -9   2          7.37          7.21         0.60 o                         
  -7  -9   2          0.11          0.01         0.27 o                         
  -6  -9   2          2.13          1.31         0.31 o                         
  -5  -9   2         83.40         89.83         1.50 o                         
  -4  -9   2         20.46         21.40         0.82 o                         
  -3  -9   2          0.23          0.98         0.30 o                         
  -2  -9   2         17.04         15.13         1.04 o                         
  -1  -9   2          0.28          0.09         0.17 o                         
   0  -9   2          0.32          1.30         0.20 o                         
   1  -9   2         20.71         18.84         0.62 o                         
   2  -9   2         46.48         43.16         0.70 o                         
   3  -9   2          1.65          1.60         0.21 o                         
   4  -9   2         35.98         38.49         0.84 o                         
   5  -9   2          1.31          0.87         0.32 o                         
   6  -9   2         50.23         48.31         1.52 o                         
   7  -9   2          1.74          1.51         0.41 o                         
   8  -9   2          0.65          0.69         0.41 o                         
   9  -9   2          0.05         -0.06         0.31 o                         
  10  -9   2          2.51          2.37         0.54 o                         
  11  -9   2          0.32          0.86         0.86 o                         
  12  -9   2          0.01         -0.69         0.69 o                         
  13  -9   2          0.00         -0.34         0.69 o                         
 -11  -8   2          0.25         -0.05         0.42 o                         
 -10  -8   2          0.67          1.20         0.45 o                         
  -9  -8   2          0.13          0.25         0.38 o                         
  -8  -8   2          0.28         -0.10         0.29 o                         
  -7  -8   2          1.43          1.42         0.33 o                         
  -6  -8   2          7.25         10.79         0.98 o                         
  -5  -8   2         27.10         27.45         0.75 o                         
  -4  -8   2         13.59         11.51         0.49 o                         
  -3  -8   2         25.77         27.82         0.72 o                         
  -2  -8   2         22.24         23.08         0.90 o                         
  -1  -8   2         57.11         55.37         0.84 o                         
   0  -8   2          7.64          7.71         0.40 o                         
   1  -8   2        226.89        230.30         2.27 o                         
   2  -8   2         45.78         47.12         0.72 o                         
   3  -8   2         20.51         20.93         0.48 o                         
   4  -8   2         51.45         53.34         0.82 o                         
   5  -8   2          0.04          0.17         0.27 o                         
   6  -8   2         50.48         51.64         1.57 o                         
   7  -8   2         11.26         10.42         0.70 o                         
   8  -8   2          0.33          0.69         0.31 o                         
   9  -8   2          0.02          0.34         0.52 o                         
  10  -8   2          1.53          1.67         0.44 o                         
  11  -8   2          0.30          0.69         0.86 o                         
  12  -8   2          0.06         -0.69         0.69 o                         
  13  -8   2          0.03         -0.17         0.69 o                         
 -12  -7   2          0.11         -0.34         0.69 o                         
 -11  -7   2          0.15          0.14         0.36 o                         
 -10  -7   2          1.19          0.64         0.35 o                         
  -9  -7   2          2.42          2.35         0.34 o                         
  -8  -7   2          8.81          7.55         0.45 o                         
  -7  -7   2          1.48          1.73         0.26 o                         
  -6  -7   2         74.32         79.94         1.25 o                         
  -5  -7   2         71.76         66.44         1.04 o                         
  -4  -7   2          0.85          0.05         0.13 o                         
  -3  -7   2        198.23        170.68         1.91 o                         
  -2  -7   2        949.11        914.89         9.62 o                         
  -1  -7   2        203.18        192.45         2.27 o                         
   0  -7   2        129.07        133.39         1.46 o                         
   1  -7   2         65.54         65.59         1.04 o                         
   2  -7   2          3.44          3.71         0.27 o                         
   3  -7   2        331.84        335.46         4.13 o                         
   4  -7   2          0.58          0.37         0.14 o                         
   5  -7   2          4.64          4.99         0.42 o                         
   6  -7   2          0.15         -0.13         0.19 o                         
   7  -7   2          0.10          0.13         0.35 o                         
   8  -7   2          4.16          3.74         0.62 o                         
   9  -7   2          0.96          1.42         0.43 o                         
  10  -7   2          0.09          0.57         0.43 o                         
  11  -7   2          0.53          0.79         0.32 o                         
  12  -7   2          0.01          0.17         0.69 o                         
 -12  -6   2          1.45          2.23         0.47 o                         
 -11  -6   2          0.85          0.73         0.36 o                         
 -10  -6   2          0.64          0.14         0.29 o                         
  -9  -6   2          1.41          0.89         0.30 o                         
  -8  -6   2          0.44          0.40         0.29 o                         
  -7  -6   2          2.59          2.56         0.29 o                         
  -6  -6   2         51.18         46.41         0.86 o                         
  -5  -6   2          1.00          0.82         0.21 o                         
  -4  -6   2         63.07         54.36         0.76 o                         
  -3  -6   2        120.46        119.58         1.36 o                         
  -2  -6   2        112.99        127.04         1.60 o                         
  -1  -6   2          3.31          4.45         0.22 o                         
   0  -6   2        709.89        749.61         9.12 o                         
   1  -6   2         89.24         99.67         1.41 o                         
   2  -6   2         93.56        102.01         1.44 o                         
   3  -6   2          0.06          0.34         0.17 o                         
   4  -6   2          3.23          2.81         0.14 o                         
   5  -6   2         49.49         44.98         1.08 o                         
   6  -6   2          0.88          0.78         0.25 o                         
   7  -6   2          9.16          8.48         0.45 o                         
   8  -6   2          9.46          8.15         0.50 o                         
   9  -6   2          6.20          5.65         0.57 o                         
  10  -6   2          0.11          0.47         0.35 o                         
  11  -6   2          0.54          0.73         0.28 o                         
  12  -6   2          0.00         -0.34         0.69 o                         
 -13  -5   2          0.00         -0.25         0.54 o                         
 -12  -5   2          0.57          0.41         0.38 o                         
 -11  -5   2          4.86          4.46         0.62 o                         
 -10  -5   2          0.66          0.85         0.30 o                         
  -9  -5   2         55.70         61.06         1.55 o                         
  -8  -5   2          0.01         -0.23         0.23 o                         
  -7  -5   2          9.25          8.98         0.42 o                         
  -6  -5   2        144.97        147.37         1.63 o                         
  -5  -5   2          2.67          3.29         0.21 o                         
  -4  -5   2          0.11         -0.10         0.10 o                         
  -3  -5   2        257.92        258.57         2.74 o                         
  -2  -5   2        116.95        115.13         1.21 o                         
  -1  -5   2        603.17        637.76         5.64 o                         
   0  -5   2         18.47         21.84         0.34 o                         
   1  -5   2         31.04         23.68         0.37 o                         
   2  -5   2        790.69        779.21         7.58 o                         
   3  -5   2         15.81         17.34         0.35 o                         
   4  -5   2          2.85          4.06         0.26 o                         
   5  -5   2        170.41        179.56         3.07 o                         
   6  -5   2         16.66         17.64         0.54 o                         
   7  -5   2          3.54          3.66         0.35 o                         
   8  -5   2         14.44         14.78         0.65 o                         
   9  -5   2          0.60          0.00         0.26 o                         
  10  -5   2          5.09          4.25         0.42 o                         
  11  -5   2          0.10          0.52         0.28 o                         
  12  -5   2          0.00         -0.69         0.69 o                         
  13  -5   2          0.12          0.17         0.86 o                         
  14  -5   2          0.00          0.34         0.86 o                         
 -13  -4   2          0.73          1.24         0.48 o                         
 -12  -4   2          3.16          3.69         0.56 o                         
 -11  -4   2          3.38          3.10         0.39 o                         
 -10  -4   2         12.61         14.90         1.04 o                         
  -9  -4   2          0.02         -0.21         0.21 o                         
  -8  -4   2         13.04         13.66         0.53 o                         
  -7  -4   2         37.20         31.45         0.64 o                         
  -6  -4   2         97.75         79.50         1.00 o                         
  -5  -4   2        394.35        356.04         3.63 o                         
  -4  -4   2        380.22        367.76         4.12 o                         
  -3  -4   2        126.89        121.15         1.52 o                         
  -2  -4   2        270.67        307.29         2.86 o                         
  -1  -4   2        227.40        188.83         1.94 o                         
   0  -4   2        151.35        163.95         1.69 o                         
   1  -4   2          0.30          1.84         0.13 o                         
   2  -4   2          9.45          8.17         0.24 o                         
   3  -4   2          3.58          4.83         0.32 o                         
   4  -4   2          0.02          0.10         0.10 o                         
   5  -4   2        170.31        181.12         2.34 o                         
   6  -4   2          1.35          1.98         0.19 o                         
   7  -4   2         16.57         15.97         0.68 o                         
   8  -4   2          1.16          0.91         0.26 o                         
   9  -4   2         44.21         46.59         1.19 o                         
  10  -4   2          5.04          3.59         0.39 o                         
  11  -4   2          0.00         -0.31         0.31 o                         
  12  -4   2          0.02          0.52         0.86 o                         
  13  -4   2          0.09         -0.52         0.69 o                         
  14  -4   2          0.03          1.38         0.86 o                         
 -13  -3   2          0.01         -0.50         0.50 o                         
 -12  -3   2          0.71          0.24         0.46 o                         
 -11  -3   2          3.99          4.51         0.41 o                         
 -10  -3   2          3.12          3.03         0.35 o                         
  -9  -3   2         10.34         11.00         0.69 o                         
  -8  -3   2         41.25         37.14         1.10 o                         
  -7  -3   2          8.58         11.98         0.37 o                         
  -6  -3   2        301.16        249.35         2.65 o                         
  -5  -3   2          6.28          7.33         0.26 o                         
  -4  -3   2          6.31          8.91         0.26 o                         
  -3  -3   2         45.77         57.16         0.67 o                         
  -2  -3   2       1079.95       1204.49        11.37 o                         
  -1  -3   2        335.34        340.34         3.65 o                         
   0  -3   2         87.16        108.65         1.22 o                         
   1  -3   2        624.43        636.26         6.42 o                         
   2  -3   2       1294.61       1329.01        14.08 o                         
   3  -3   2        207.36        207.71         2.35 o                         
   4  -3   2         92.91         92.79         1.43 o                         
   5  -3   2         34.74         30.81         0.90 o                         
   6  -3   2          5.90          5.70         0.25 o                         
   7  -3   2          1.24          0.95         0.30 o                         
   8  -3   2         27.31         31.09         0.86 o                         
   9  -3   2         35.05         33.86         0.98 o                         
  10  -3   2          0.00          0.06         0.31 o                         
  11  -3   2          0.00         -0.06         0.34 o                         
  12  -3   2          0.01         -0.52         0.69 o                         
  13  -3   2          0.19         -0.34         0.69 o                         
  14  -3   2          0.01          0.52         0.86 o                         
 -14  -2   2          0.00         -0.31         0.42 o                         
 -13  -2   2          0.89          0.81         0.47 o                         
 -12  -2   2          1.57          1.76         0.46 o                         
 -11  -2   2          0.02          0.13         0.25 o                         
 -10  -2   2          2.62          3.00         0.32 o                         
  -9  -2   2          2.48          2.56         0.30 o                         
  -8  -2   2          0.10          0.13         0.17 o                         
  -7  -2   2         15.57         14.82         0.42 o                         
  -6  -2   2          3.59          2.00         0.18 o                         
  -5  -2   2        535.00        526.98         5.76 o                         
  -4  -2   2        306.18        297.56         2.96 o                         
  -3  -2   2       1032.27       1245.38        10.54 o                         
  -2  -2   2         61.44         80.28         0.79 o                         
  -1  -2   2       1323.01       1353.80        13.18 o                         
   0  -2   2        344.82        396.64         4.46 o                         
   1  -2   2       2799.82       2774.37        30.90 o                         
   3  -2   2         68.69         58.22         0.76 o                         
   4  -2   2        313.40        323.33         4.13 o                         
   5  -2   2          2.20          2.45         0.22 o                         
   6  -2   2          7.83          7.10         0.30 o                         
   7  -2   2         55.98         61.41         1.26 o                         
   8  -2   2         15.19         14.81         0.61 o                         
   9  -2   2          0.97          1.68         0.31 o                         
  10  -2   2          1.72          2.68         0.52 o                         
  11  -2   2          0.25          0.63         0.31 o                         
  12  -2   2          0.25          0.86         0.86 o                         
  13  -2   2          0.07          0.69         0.86 o                         
  14  -2   2          0.01          0.52         0.86 o                         
 -14  -1   2          0.55          0.05         0.46 o                         
 -13  -1   2          0.61          0.47         0.42 o                         
 -12  -1   2          0.00          0.13         0.25 o                         
 -11  -1   2          0.55          0.45         0.25 o                         
 -10  -1   2         12.10         11.00         0.51 o                         
  -9  -1   2          3.86          4.11         0.31 o                         
  -8  -1   2         38.74         38.93         0.72 o                         
  -7  -1   2        120.54        118.66         1.39 o                         
  -6  -1   2         48.54         49.67         0.78 o                         
  -5  -1   2          7.35          7.18         0.23 o                         
  -4  -1   2        520.39        531.35         5.65 o                         
  -3  -1   2        206.67        229.40         2.27 o                         
  -2  -1   2        822.65        862.82         8.92 o                         
  -1  -1   2        872.11        875.71         9.15 o                         
   0  -1   2       2257.26       2365.72        24.44 o                         
   1  -1   2      25646.45      15660.32       379.73 o                         
   2  -1   2         28.17         35.30         0.56 o                         
   3  -1   2         44.41         45.09         0.60 o                         
   4  -1   2        205.84        223.05         2.76 o                         
   5  -1   2        115.49        119.65         1.77 o                         
   6  -1   2          0.22          0.34         0.14 o                         
   7  -1   2         23.02         24.42         0.59 o                         
   8  -1   2          0.30          0.25         0.20 o                         
   9  -1   2          0.09         -0.17         0.29 o                         
  10  -1   2          2.27          1.24         0.60 o                         
  11  -1   2          0.25         -0.11         0.34 o                         
  12  -1   2          0.50         -0.69         0.69 o                         
  13  -1   2          0.06          0.00         0.86 o                         
  14  -1   2          0.00          1.03         0.86 o                         
 -14   0   2          0.07          2.07         0.86 o                         
 -13   0   2          0.72          0.73         0.50 o                         
 -12   0   2          0.00          0.01         0.24 o                         
 -11   0   2          5.09          5.28         0.43 o                         
 -10   0   2          1.36          1.17         0.23 o                         
  -9   0   2          6.89          5.71         0.33 o                         
  -8   0   2         14.09         15.33         0.62 o                         
  -7   0   2        139.28        127.71         1.74 o                         
  -6   0   2        270.60        262.86         2.95 o                         
  -5   0   2        819.97        840.11         9.23 o                         
  -4   0   2        287.37        314.78         3.25 o                         
  -3   0   2        122.57        122.31         1.44 o                         
  -2   0   2       5687.60       5271.51        64.26 o                         
  -1   0   2          2.55          2.03         0.07 o                         
   0   0   2       1448.68       1483.97        14.52 o                         
   1   0   2        755.53        792.43         9.72 o                         
   2   0   2        210.69        255.22         2.53 o                         
   3   0   2        351.99        362.75         3.71 o                         
   4   0   2        170.54        197.85         2.29 o                         
   5   0   2         67.12         73.10         1.59 o                         
   6   0   2         11.74         11.70         0.36 o                         
   7   0   2         52.74         54.83         1.03 o                         
   8   0   2         18.06         17.98         0.59 o                         
   9   0   2          2.78          3.34         0.33 o                         
  10   0   2          2.92          3.28         0.43 o                         
  11   0   2          0.03         -0.10         0.52 o                         
  12   0   2          0.01          0.00         0.86 o                         
  13   0   2          0.14         -0.52         0.86 o                         
 -14   1   2          0.47          0.69         0.86 o                         
 -13   1   2          0.04          0.00         0.69 o                         
 -12   1   2          0.31          0.17         0.52 o                         
 -11   1   2          8.57          8.24         0.47 o                         
 -10   1   2          0.00         -0.06         0.27 o                         
  -9   1   2          5.30          5.58         0.30 o                         
  -8   1   2          2.78          2.50         0.37 o                         
  -7   1   2        174.17        154.34         2.36 o                         
  -6   1   2         14.70         17.70         0.85 o                         
  -5   1   2        320.79        304.15         4.80 o                         
  -4   1   2        256.18        278.84         4.37 o                         
  -3   1   2         33.12         48.77         0.69 o                         
  -2   1   2        168.73        183.92         2.15 o                         
  -1   1   2       1047.80       1067.72        13.18 o                         
   0   1   2       1045.91       1107.68        13.57 o                         
   1   1   2        219.78        229.79         2.71 o                         
   2   1   2          7.34          8.71         0.21 o                         
   3   1   2        216.25        204.41         2.40 o                         
   4   1   2        178.46        189.71         2.75 o                         
   5   1   2          0.05          0.02         0.09 o                         
   6   1   2         38.13         41.44         0.85 o                         
   7   1   2         68.35         71.87         1.71 o                         
   8   1   2         65.94         62.47         1.22 o                         
   9   1   2          1.47          1.36         0.29 o                         
  10   1   2          0.04          0.08         0.25 o                         
  11   1   2          0.71          0.85         0.34 o                         
  12   1   2          0.16          1.03         1.03 o                         
  13   1   2          0.04          0.17         0.86 o                         
 -12   2   2          0.07          0.34         0.69 o                         
 -11   2   2          0.39          0.62         0.69 o                         
 -10   2   2          2.06          1.95         0.25 o                         
  -9   2   2          9.52          8.03         0.51 o                         
  -8   2   2        107.97         98.94         1.85 o                         
  -7   2   2        126.71        130.09         2.74 o                         
  -6   2   2         90.12         86.77         2.24 o                         
  -5   2   2         51.28         52.32         1.34 o                         
  -4   2   2         14.02         24.50         0.38 o                         
  -3   2   2       1516.32       1669.95        34.97 o                         
  -1   2   2          5.78          5.66         0.19 o                         
   0   2   2         42.65         50.87         0.75 o                         
   1   2   2         56.05         53.35         0.83 o                         
   2   2   2        202.19        218.14         2.32 o                         
   3   2   2         14.13         16.97         0.34 o                         
   4   2   2          0.00         -0.08         0.08 o                         
   5   2   2         59.38         60.23         0.97 o                         
   6   2   2          8.73          9.60         0.40 o                         
   7   2   2         47.38         45.54         1.19 o                         
   8   2   2          2.15          2.95         0.30 o                         
   9   2   2          0.12         -0.12         0.25 o                         
  10   2   2          0.02         -0.42         0.42 o                         
  11   2   2          3.33          4.34         0.56 o                         
  12   2   2          1.24          1.15         0.52 o                         
  13   2   2          0.52          0.00         0.86 o                         
  -8   3   2          0.21          0.49         0.29 o                         
  -7   3   2         67.87         65.51         1.24 o                         
  -6   3   2          0.35          0.23         0.17 o                         
  -5   3   2         23.79         25.38         0.42 o                         
  -4   3   2         23.49         14.58         0.26 o                         
  -3   3   2        423.32        460.53         4.97 o                         
  -2   3   2        161.24        198.39         2.09 o                         
  -1   3   2          2.25          0.05         0.10 o                         
   0   3   2       2392.48       2515.17        24.45 o                         
   1   3   2        190.71        231.61         2.65 o                         
   2   3   2         13.49         11.14         0.31 o                         
   3   3   2        261.07        259.73         2.83 o                         
   4   3   2         54.56         55.05         0.87 o                         
   5   3   2         19.64         18.44         0.41 o                         
   6   3   2          0.00         -0.02         0.14 o                         
   7   3   2          5.82          6.66         0.40 o                         
   8   3   2          7.04          6.45         0.45 o                         
   9   3   2          1.94          1.80         0.34 o                         
  10   3   2          0.62          0.49         0.34 o                         
  11   3   2          1.25          1.15         0.46 o                         
  12   3   2          0.27          0.43         0.61 o                         
  13   3   2          0.16          0.34         0.61 o                         
  -8   4   2          2.40          2.59         0.41 o                         
  -7   4   2         72.19         64.82         1.23 o                         
  -6   4   2        283.00        274.29         4.39 o                         
  -5   4   2         16.62         13.42         0.44 o                         
  -4   4   2          1.04          1.26         0.09 o                         
  -3   4   2        512.95        508.11         4.89 o                         
  -2   4   2        333.15        369.48         3.58 o                         
  -1   4   2        317.95        382.04         4.32 o                         
   0   4   2         18.98         18.59         0.30 o                         
   1   4   2         19.67         23.39         0.37 o                         
   2   4   2        518.21        520.90         5.74 o                         
   3   4   2        111.77        116.24         1.51 o                         
   4   4   2        358.15        340.07         3.56 o                         
   5   4   2         11.02         13.70         0.41 o                         
   6   4   2          1.01          0.79         0.18 o                         
   7   4   2          1.63          1.36         0.25 o                         
   8   4   2         15.12         15.71         0.61 o                         
   9   4   2          0.29         -0.20         0.29 o                         
  10   4   2          0.05          0.11         0.33 o                         
  11   4   2          0.00         -0.54         0.54 o                         
  12   4   2          0.10          0.86         0.61 o                         
  -9   5   2         30.97         30.15         1.29 o                         
  -8   5   2          0.46          0.65         0.29 o                         
  -7   5   2          0.61          0.22         0.25 o                         
  -6   5   2          1.00          1.70         0.23 o                         
  -5   5   2        155.85        152.55         3.43 o                         
  -4   5   2         17.72         17.05         0.81 o                         
  -3   5   2         25.04         31.54         0.88 o                         
  -2   5   2        103.48         98.67         1.43 o                         
  -1   5   2        707.49        685.70         7.06 o                         
   0   5   2         67.59         61.75         0.85 o                         
   1   5   2         23.82         24.44         0.40 o                         
   2   5   2        179.47        184.53         2.41 o                         
   3   5   2        156.04        152.83         1.79 o                         
   4   5   2        331.58        296.62         3.21 o                         
   5   5   2         46.42         41.28         0.73 o                         
   6   5   2          0.50          0.23         0.17 o                         
   7   5   2          1.12          1.01         0.25 o                         
   8   5   2         17.06         17.61         1.04 o                         
   9   5   2          0.24          0.24         0.35 o                         
  10   5   2          0.30          0.92         1.03 o                         
  11   5   2          0.15          0.77         0.61 o                         
  12   5   2          0.03          0.17         0.86 o                         
 -10   6   2          1.21          0.86         0.31 o                         
  -9   6   2          4.26          2.95         0.32 o                         
  -8   6   2         78.09         73.93         1.92 o                         
  -7   6   2         37.65         38.63         0.85 o                         
  -6   6   2          0.03          0.11         0.14 o                         
  -5   6   2         25.53         20.26         0.63 o                         
  -4   6   2        925.25        900.51        10.34 o                         
  -3   6   2         35.31         37.97         0.63 o                         
  -2   6   2        103.91        104.60         1.50 o                         
  -1   6   2        615.16        621.44         8.10 o                         
   0   6   2         12.38         15.05         0.44 o                         
   1   6   2        773.26        714.12         9.47 o                         
   2   6   2          1.68          1.30         0.28 o                         
   3   6   2         12.48         11.51         0.58 o                         
   4   6   2         78.23         80.99         1.35 o                         
   5   6   2          8.70         10.94         0.51 o                         
   6   6   2          9.03          8.83         0.55 o                         
   7   6   2         23.95         26.64         0.90 o                         
   8   6   2          0.27         -0.14         0.37 o                         
   9   6   2          0.53          0.05         0.35 o                         
  10   6   2          0.05         -0.49         0.49 o                         
  11   6   2          0.10          0.26         0.61 o                         
 -11   7   2          2.82          2.93         0.86 o                         
 -10   7   2          2.03          3.56         0.46 o                         
  -9   7   2          0.33          0.17         0.43 o                         
  -8   7   2          1.13          1.03         0.26 o                         
  -7   7   2         33.75         31.80         0.88 o                         
  -6   7   2         54.53         50.33         1.18 o                         
  -5   7   2         22.59         22.51         0.77 o                         
  -4   7   2         33.12         35.53         0.56 o                         
  -3   7   2         12.91         11.41         0.29 o                         
  -2   7   2        481.88        450.97         3.98 o                         
  -1   7   2         24.42         17.58         0.44 o                         
   0   7   2        276.35        244.85         2.49 o                         
   1   7   2        100.92        103.22         1.66 o                         
   2   7   2          0.05          0.47         0.22 o                         
   3   7   2          0.19          0.64         0.20 o                         
   4   7   2         10.19         11.25         1.29 o                         
   5   7   2         11.78         12.80         0.91 o                         
   6   7   2          3.74          3.71         0.59 o                         
   7   7   2         20.81         22.49         1.15 o                         
   8   7   2          0.65          0.68         0.42 o                         
   9   7   2          0.74          0.37         0.42 o                         
  10   7   2          1.98          2.32         0.73 o                         
  11   7   2          0.29          1.38         1.03 o                         
 -11   8   2          0.20          0.34         0.31 o                         
 -10   8   2          0.45          0.52         0.31 o                         
  -9   8   2          0.03          0.23         0.31 o                         
  -8   8   2          2.18          2.28         0.32 o                         
  -7   8   2          5.02          4.94         0.55 o                         
  -6   8   2          9.02          8.83         0.52 o                         
  -5   8   2         96.21         98.40         1.54 o                         
  -4   8   2          0.08         -0.08         0.11 o                         
  -3   8   2          9.72          9.63         0.43 o                         
  -2   8   2          1.07          1.46         0.16 o                         
  -1   8   2         83.84         77.50         1.02 o                         
   0   8   2        138.38        128.90         1.56 o                         
   1   8   2         26.11         24.41         0.86 o                         
   2   8   2         11.63         14.34         0.70 o                         
   3   8   2         50.01         51.53         1.28 o                         
   4   8   2         42.22         44.07         1.64 o                         
   5   8   2          0.17         -0.39         0.41 o                         
   6   8   2         45.68         47.80         3.61 o                         
   7   8   2          1.94          3.86         0.66 o                         
   8   8   2          1.26          1.29         0.61 o                         
   9   8   2          0.70          1.74         0.66 o                         
  10   8   2          0.00          0.25         0.54 o                         
 -12   9   2          0.68          1.55         0.86 o                         
 -11   9   2          0.36          0.34         0.69 o                         
 -10   9   2          0.67          0.88         0.44 o                         
  -9   9   2          0.32          0.06         0.31 o                         
  -8   9   2         20.39         23.45         1.41 o                         
  -7   9   2          0.02         -0.22         0.22 o                         
  -6   9   2         15.47         15.29         0.57 o                         
  -5   9   2          0.42          0.10         0.18 o                         
  -4   9   2          0.00          0.22         0.12 o                         
  -3   9   2         14.04         13.59         0.39 o                         
  -2   9   2         70.20         69.35         0.97 o                         
  -1   9   2          0.63          1.07         0.21 o                         
   0   9   2         36.11         38.52         0.94 o                         
   1   9   2         70.40         71.74         2.80 o                         
   2   9   2          4.69          5.37         0.60 o                         
   3   9   2          8.05          7.04         0.60 o                         
   4   9   2         30.43         30.64         1.40 o                         
   5   9   2          0.13          0.26         0.49 o                         
   6   9   2          0.30          0.00         0.49 o                         
   7   9   2         17.90         20.63         3.01 o                         
   8   9   2          0.18         -0.48         0.54 o                         
   9   9   2          0.43         -0.34         0.69 o                         
 -12  10   2          0.35          0.69         0.86 o                         
 -11  10   2          1.44          1.55         0.86 o                         
 -10  10   2          1.31          2.41         0.86 o                         
  -9  10   2          5.48          5.87         0.61 o                         
  -8  10   2         25.21         28.10         0.89 o                         
  -7  10   2          0.17          0.03         0.22 o                         
  -6  10   2          0.66          0.57         0.21 o                         
  -5  10   2         30.11         32.69         0.91 o                         
  -4  10   2         10.75         11.49         0.41 o                         
  -3  10   2          1.85          1.39         0.21 o                         
  -2  10   2        139.25        144.40         1.97 o                         
  -1  10   2         13.50         14.67         0.61 o                         
   0  10   2         56.98         50.24         1.32 o                         
   1  10   2         27.51         27.62         1.02 o                         
   2  10   2         16.98         16.55         1.12 o                         
   3  10   2         10.85          9.81         0.70 o                         
   4  10   2          9.87          9.77         0.91 o                         
   5  10   2          1.73          2.50         0.66 o                         
   6  10   2         27.36         31.22         1.57 o                         
   7  10   2          0.86          0.43         0.61 o                         
   8  10   2          0.03         -0.34         0.69 o                         
 -12  11   2          0.21         -0.20         0.66 o                         
 -11  11   2          1.21          1.63         1.12 o                         
 -10  11   2          0.01          0.07         0.43 o                         
  -9  11   2          0.09         -0.15         0.44 o                         
  -8  11   2          4.56          4.92         0.44 o                         
  -7  11   2          6.33          6.03         0.39 o                         
  -6  11   2          6.95          7.03         0.79 o                         
  -5  11   2         11.83         12.51         0.70 o                         
  -4  11   2          1.76          1.58         0.22 o                         
  -3  11   2         13.00         11.43         0.46 o                         
  -2  11   2         10.64         11.04         0.54 o                         
  -1  11   2         57.76         62.89         1.34 o                         
   0  11   2         18.91         16.85         0.86 o                         
   1  11   2         11.26         10.89         0.76 o                         
   2  11   2          0.05         -0.52         0.52 o                         
   3  11   2         10.38         11.68         1.63 o                         
   4  11   2          0.33          0.34         0.86 o                         
   5  11   2          2.08          2.53         0.66 o                         
   6  11   2          1.58          2.07         0.86 o                         
   7  11   2          1.17          0.34         0.86 o                         
 -11  12   2          0.58          0.63         0.46 o                         
 -10  12   2          1.11          0.47         0.39 o                         
  -9  12   2          0.38          0.36         0.69 o                         
  -8  12   2          0.48          0.36         0.97 o                         
  -7  12   2          0.45          0.53         0.37 o                         
  -6  12   2          5.17          4.98         0.49 o                         
  -5  12   2         19.49         18.79         0.76 o                         
  -4  12   2          7.85          9.10         0.47 o                         
  -3  12   2          1.73          1.66         0.31 o                         
  -2  12   2         25.87         31.29         0.92 o                         
  -1  12   2        107.89        110.33         2.30 o                         
   0  12   2          1.52          0.51         0.37 o                         
   1  12   2          8.58          9.01         1.08 o                         
   2  12   2         12.36         12.18         1.03 o                         
   3  12   2          4.11          5.89         1.89 o                         
   4  12   2          1.76          2.07         1.03 o                         
 -10  13   2          0.01         -0.09         0.44 o                         
  -9  13   2          0.65          1.26         0.46 o                         
  -8  13   2          0.95          1.43         0.46 o                         
  -7  13   2          1.64          1.20         0.41 o                         
  -6  13   2          0.61          0.50         0.37 o                         
  -5  13   2          2.15          2.19         0.50 o                         
  -4  13   2         16.72         18.59         0.93 o                         
  -3  13   2          2.02          2.36         0.40 o                         
  -2  13   2          6.37          7.11         0.70 o                         
  -1  13   2          2.14          2.05         0.41 o                         
   0  13   2          0.20          0.15         0.35 o                         
   1  13   2         17.47         16.59         1.81 o                         
   2  13   2         20.76         22.75         1.40 o                         
   3  13   2          0.83          3.44         1.03 o                         
  -8  14   2          0.01         -0.17         0.69 o                         
  -7  14   2          0.04         -0.37         0.37 o                         
  -6  14   2          0.01         -0.28         0.62 o                         
  -5  14   2          0.06          0.11         0.54 o                         
  -4  14   2          1.73          3.17         0.79 o                         
  -3  14   2          0.80          1.36         0.44 o                         
  -2  14   2          3.73          4.41         0.58 o                         
  -1  14   2          0.01         -0.02         0.39 o                         
   0  14   2          0.19          0.32         0.44 o                         
   1  14   2          0.20         -0.34         0.69 o                         
   2  14   2          2.26          2.41         0.86 o                         
   3  14   2          0.04          0.69         0.86 o                         
  -6  15   2          2.62          3.04         1.03 o                         
  -5  15   2          2.20          3.17         0.95 o                         
  -4  15   2          1.43          0.69         0.86 o                         
  -3  15   2          0.45         -0.69         0.69 o                         
  -2  15   2          0.31          1.03         0.86 o                         
  -1  15   2          2.17          2.75         1.03 o                         
   0  15   2          0.97          1.55         0.86 o                         
   1 -16   3          0.08          0.00         0.86 o                         
   2 -16   3          3.38          2.24         1.03 o                         
   3 -16   3          0.60          0.69         0.86 o                         
   4 -16   3          0.12          0.00         0.69 o                         
  -3 -15   3          0.37         -0.17         0.69 o                         
  -2 -15   3          0.01         -0.52         0.69 o                         
  -1 -15   3          6.18          5.85         1.20 o                         
   0 -15   3          0.12         -0.05         0.41 o                         
   1 -15   3          4.82          3.76         0.66 o                         
   2 -15   3          0.17          0.34         0.60 o                         
   3 -15   3          0.41          0.24         0.44 o                         
   4 -15   3          0.21          0.86         0.86 o                         
   5 -15   3          0.12          1.20         0.69 o                         
   6 -15   3          0.02         -0.36         0.42 o                         
   7 -15   3          0.16         -0.43         0.44 o                         
  -5 -14   3          0.02          0.52         0.69 o                         
  -4 -14   3          1.72          1.38         0.86 o                         
  -3 -14   3          1.29          2.58         1.03 o                         
  -2 -14   3          0.44          0.86         0.69 o                         
  -1 -14   3          2.26          0.92         0.54 o                         
   0 -14   3          0.04         -0.34         0.41 o                         
   1 -14   3          4.88          6.46         1.46 o                         
   2 -14   3          0.24          0.00         0.60 o                         
   3 -14   3          0.17          0.44         0.52 o                         
   4 -14   3          1.01          0.97         0.43 o                         
   5 -14   3          1.42          1.69         0.57 o                         
   6 -14   3          3.87          4.78         0.70 o                         
   7 -14   3          2.42          2.71         0.69 o                         
   8 -14   3          0.74          0.86         1.29 o                         
   9 -14   3          0.59          1.09         0.60 o                         
  -6 -13   3          5.52          6.54         1.20 o                         
  -5 -13   3          0.00          0.86         0.69 o                         
  -4 -13   3          0.55          0.27         0.69 o                         
  -3 -13   3          7.01          8.04         1.29 o                         
  -2 -13   3          8.43          9.72         0.97 o                         
  -1 -13   3          0.21          0.30         0.41 o                         
   0 -13   3          0.85          1.30         0.41 o                         
   1 -13   3         22.93         24.08         1.15 o                         
   2 -13   3          0.07         -0.22         0.41 o                         
   3 -13   3          5.76          6.06         0.78 o                         
   4 -13   3          5.38          5.68         0.48 o                         
   5 -13   3          0.18          0.03         0.35 o                         
   6 -13   3          0.22          0.13         0.44 o                         
   7 -13   3          1.01          2.03         0.57 o                         
   8 -13   3          1.17          1.09         0.46 o                         
   9 -13   3          0.12         -0.69         0.69 o                         
  10 -13   3          0.15          1.03         0.86 o                         
  -8 -12   3          0.28          0.34         0.86 o                         
  -7 -12   3          4.48          3.28         0.73 o                         
  -6 -12   3          0.02         -0.29         0.40 o                         
  -5 -12   3          5.15          4.26         0.60 o                         
  -4 -12   3          1.93          1.63         0.61 o                         
  -3 -12   3          0.64         -0.37         0.41 o                         
  -2 -12   3         11.16         12.81         3.10 o                         
  -1 -12   3          5.93          6.28         0.73 o                         
   0 -12   3          1.99          2.25         0.49 o                         
   1 -12   3          4.17          5.30         0.66 o                         
   2 -12   3          1.19          1.00         0.32 o                         
   3 -12   3          4.39          5.50         0.44 o                         
   4 -12   3          0.44          0.66         0.24 o                         
   5 -12   3          0.01          0.02         0.32 o                         
   6 -12   3          1.40          1.90         0.57 o                         
   7 -12   3          0.05          0.10         0.41 o                         
   8 -12   3          0.34          1.03         0.86 o                         
   9 -12   3          0.37         -0.52         0.69 o                         
  10 -12   3          0.03          0.34         0.86 o                         
  11 -12   3          0.06          0.17         0.86 o                         
  -9 -11   3          0.02          0.00         0.86 o                         
  -8 -11   3          0.63          0.34         0.69 o                         
  -7 -11   3          2.42          2.59         0.57 o                         
  -6 -11   3          8.05          8.42         0.77 o                         
  -5 -11   3         18.02         18.25         0.92 o                         
  -4 -11   3          1.42          0.86         0.40 o                         
  -3 -11   3         48.10         46.59         1.36 o                         
  -2 -11   3          5.20          4.84         0.56 o                         
  -1 -11   3          0.01         -0.17         0.30 o                         
   0 -11   3         18.50         20.08         1.03 o                         
   1 -11   3          8.02         10.11         0.78 o                         
   2 -11   3          0.01          0.22         0.22 o                         
   3 -11   3          0.12         -0.23         0.23 o                         
   4 -11   3          8.25          8.71         0.41 o                         
   5 -11   3          1.13          0.69         0.69 o                         
   6 -11   3          1.04          0.69         0.49 o                         
   7 -11   3          0.26          0.20         0.41 o                         
   8 -11   3          4.41          3.70         0.70 o                         
   9 -11   3          0.09         -0.69         0.69 o                         
  10 -11   3          0.08          0.00         0.69 o                         
  11 -11   3          0.01          0.86         0.86 o                         
 -10 -10   3          0.66          0.52         0.86 o                         
  -9 -10   3          2.72          2.33         0.56 o                         
  -8 -10   3          3.42          3.21         0.41 o                         
  -7 -10   3          4.02          4.01         0.44 o                         
  -6 -10   3         12.46         13.26         0.89 o                         
  -5 -10   3         12.29         12.89         1.17 o                         
  -4 -10   3          6.81          7.18         0.60 o                         
  -3 -10   3          0.00          0.00         0.32 o                         
  -2 -10   3          0.87          1.61         0.40 o                         
  -1 -10   3          0.70          1.24         0.40 o                         
   0 -10   3         34.70         35.97         0.90 o                         
   1 -10   3          7.54          6.96         0.40 o                         
   2 -10   3         15.89         16.88         0.53 o                         
   3 -10   3         42.09         46.96         0.87 o                         
   4 -10   3          1.98          2.32         0.26 o                         
   5 -10   3         16.47         15.44         0.91 o                         
   6 -10   3         16.00         16.42         0.99 o                         
   7 -10   3          8.77          8.46         0.83 o                         
   8 -10   3         11.65         11.44         1.29 o                         
   9 -10   3          0.16          0.77         0.44 o                         
  10 -10   3          0.07         -0.17         0.69 o                         
  11 -10   3          0.01         -0.17         0.86 o                         
  12 -10   3          0.12         -0.52         0.69 o                         
 -10  -9   3          0.59         -0.04         0.46 o                         
  -9  -9   3          1.42          1.72         0.42 o                         
  -8  -9   3          0.17          0.19         0.33 o                         
  -7  -9   3          6.77          7.54         0.49 o                         
  -6  -9   3         14.43         12.44         0.60 o                         
  -5  -9   3          6.87          7.06         0.73 o                         
  -4  -9   3         31.06         31.57         1.03 o                         
  -3  -9   3         90.94         90.04         1.88 o                         
  -2  -9   3          6.82          5.32         0.60 o                         
  -1  -9   3          1.15          1.34         0.20 o                         
   0  -9   3        312.64        309.36         3.25 o                         
   1  -9   3          0.69          0.56         0.16 o                         
   2  -9   3         93.95         95.54         1.11 o                         
   3  -9   3         29.46         29.66         0.60 o                         
   4  -9   3         16.96         17.75         0.47 o                         
   5  -9   3          0.18         -0.06         0.23 o                         
   6  -9   3          0.10          0.34         0.41 o                         
   7  -9   3          8.35         10.20         1.63 o                         
   8  -9   3          5.19          5.53         0.70 o                         
   9  -9   3          0.64          1.29         0.44 o                         
  10  -9   3          0.01          0.17         0.69 o                         
  11  -9   3          0.52          0.69         0.86 o                         
  12  -9   3          0.04          0.00         0.69 o                         
  13  -9   3          0.01          1.03         0.86 o                         
 -11  -8   3          0.15         -0.42         0.42 o                         
 -10  -8   3          4.49          4.51         0.55 o                         
  -9  -8   3          7.44          6.65         0.53 o                         
  -8  -8   3          2.13          2.25         0.32 o                         
  -7  -8   3         10.81         10.60         0.55 o                         
  -6  -8   3         69.23         71.11         1.40 o                         
  -5  -8   3          4.43          5.47         0.52 o                         
  -4  -8   3         17.29         16.51         0.55 o                         
  -3  -8   3         28.98         24.86         0.66 o                         
  -2  -8   3          1.90          1.69         0.22 o                         
  -1  -8   3         37.76         38.00         0.67 o                         
   0  -8   3        118.91        116.13         1.28 o                         
   1  -8   3         57.24         52.49         0.75 o                         
   2  -8   3         97.17         99.63         1.25 o                         
   3  -8   3          4.72          5.15         0.25 o                         
   4  -8   3         21.19         22.92         0.56 o                         
   5  -8   3         31.19         32.93         0.83 o                         
   6  -8   3          3.24          4.28         0.42 o                         
   7  -8   3          0.60          0.57         0.25 o                         
   8  -8   3          1.45          1.26         0.35 o                         
   9  -8   3          0.03          0.41         0.30 o                         
  10  -8   3          0.50          0.58         0.44 o                         
  11  -8   3          0.07          0.34         0.69 o                         
  12  -8   3          0.03          0.34         0.69 o                         
  13  -8   3          0.01         -0.69         0.69 o                         
 -12  -7   3          0.06         -0.49         0.49 o                         
 -11  -7   3          0.76          1.26         0.50 o                         
 -10  -7   3          0.14         -0.04         0.38 o                         
  -9  -7   3          0.43          0.19         0.35 o                         
  -8  -7   3          0.17         -0.21         0.23 o                         
  -7  -7   3          4.29          3.77         0.34 o                         
  -6  -7   3         13.69         15.38         0.51 o                         
  -5  -7   3         22.58         24.39         0.74 o                         
  -4  -7   3        261.03        260.74         2.61 o                         
  -3  -7   3          6.11          5.16         0.26 o                         
  -2  -7   3        159.36        148.35         1.86 o                         
  -1  -7   3        411.11        409.53         4.09 o                         
   0  -7   3         19.91         17.73         0.45 o                         
   1  -7   3         59.47         58.73         0.80 o                         
   2  -7   3          3.54          3.91         0.27 o                         
   3  -7   3         82.20         87.74         1.33 o                         
   4  -7   3         49.49         49.91         0.78 o                         
   5  -7   3          2.52          2.36         0.24 o                         
   6  -7   3          0.56          0.52         0.23 o                         
   7  -7   3         44.65         45.40         1.18 o                         
   8  -7   3          0.25          0.54         0.26 o                         
   9  -7   3          0.00          0.17         0.28 o                         
  10  -7   3          0.92          1.06         0.39 o                         
  11  -7   3          0.20          0.25         0.86 o                         
  12  -7   3          0.19         -0.04         0.54 o                         
 -12  -6   3          0.93          0.70         0.40 o                         
 -11  -6   3          0.49         -0.01         0.33 o                         
 -10  -6   3          0.90          1.11         0.30 o                         
  -9  -6   3          0.20         -0.01         0.24 o                         
  -8  -6   3         30.27         33.96         0.82 o                         
  -7  -6   3         55.81         59.18         0.94 o                         
  -6  -6   3         13.60         15.52         0.46 o                         
  -5  -6   3          0.39         -0.13         0.13 o                         
  -4  -6   3          9.44          6.99         0.28 o                         
  -3  -6   3         68.54         64.53         0.78 o                         
  -2  -6   3        115.99        115.98         1.50 o                         
  -1  -6   3         29.22         26.76         0.59 o                         
   0  -6   3        126.82        123.75         1.33 o                         
   1  -6   3         35.48         31.95         0.56 o                         
   2  -6   3         65.97         70.20         1.09 o                         
   3  -6   3         37.99         38.70         0.70 o                         
   4  -6   3         97.86         99.76         1.44 o                         
   5  -6   3          7.76          9.96         0.75 o                         
   6  -6   3         19.75         22.30         0.63 o                         
   7  -6   3          2.54          2.21         0.31 o                         
   8  -6   3          1.00          1.03         0.28 o                         
   9  -6   3          0.03          0.13         0.26 o                         
  10  -6   3          0.40          0.69         0.28 o                         
  11  -6   3          1.11          0.96         0.50 o                         
  12  -6   3          0.25         -0.11         1.03 o                         
  13  -6   3          0.16          0.86         0.86 o                         
 -13  -5   3          0.28          0.37         0.40 o                         
 -12  -5   3          0.03         -0.33         0.34 o                         
 -11  -5   3          1.34          1.70         0.45 o                         
 -10  -5   3          4.61          5.09         0.77 o                         
  -9  -5   3          7.15          7.18         0.57 o                         
  -8  -5   3          6.03          5.39         0.38 o                         
  -7  -5   3         31.46         26.73         0.63 o                         
  -6  -5   3         20.50         19.59         0.66 o                         
  -5  -5   3          3.56          5.35         0.24 o                         
  -4  -5   3        384.66        381.60         3.39 o                         
  -3  -5   3          3.83          3.87         0.24 o                         
  -2  -5   3         87.63         80.07         1.23 o                         
  -1  -5   3        551.99        602.34         5.34 o                         
   0  -5   3         11.17         13.68         0.33 o                         
   1  -5   3          1.72          1.47         0.20 o                         
   2  -5   3          7.61          8.24         0.23 o                         
   3  -5   3          4.68          5.55         0.20 o                         
   4  -5   3         16.40         13.06         0.45 o                         
   5  -5   3         37.38         38.55         1.34 o                         
   6  -5   3          7.40          7.96         0.42 o                         
   7  -5   3          3.51          2.95         0.35 o                         
   8  -5   3          3.14          3.07         0.37 o                         
   9  -5   3          1.84          1.48         0.67 o                         
  10  -5   3         11.52         12.95         0.73 o                         
  11  -5   3          1.31          0.96         0.54 o                         
  12  -5   3          0.28         -0.17         0.69 o                         
  13  -5   3          0.16         -0.69         0.69 o                         
 -13  -4   3          0.31          0.31         0.62 o                         
 -12  -4   3          0.41          0.14         0.36 o                         
 -11  -4   3          1.52          1.51         0.35 o                         
 -10  -4   3         12.48         11.78         0.59 o                         
  -9  -4   3          0.42          0.57         0.22 o                         
  -8  -4   3         50.37         48.31         0.90 o                         
  -7  -4   3         27.63         32.88         0.69 o                         
  -6  -4   3         44.27         40.02         0.65 o                         
  -5  -4   3          1.80          2.11         0.18 o                         
  -4  -4   3        144.08        147.03         2.02 o                         
  -3  -4   3         23.68         18.86         0.59 o                         
  -2  -4   3        151.46        149.47         1.50 o                         
  -1  -4   3          2.02          1.66         0.11 o                         
   0  -4   3        126.96        140.35         1.56 o                         
   1  -4   3        607.30        635.23         6.38 o                         
   2  -4   3         70.86         60.76         0.76 o                         
   3  -4   3         24.95         22.11         0.37 o                         
   4  -4   3        215.04        232.20         2.57 o                         
   5  -4   3          6.36          7.10         0.31 o                         
   6  -4   3          7.84          6.46         0.47 o                         
   7  -4   3          1.49          2.34         0.67 o                         
   8  -4   3          4.19          4.93         0.39 o                         
   9  -4   3          0.89          0.56         0.33 o                         
  10  -4   3          1.13          1.21         0.29 o                         
  11  -4   3          0.29          0.54         0.34 o                         
  12  -4   3          0.06          0.52         0.86 o                         
  13  -4   3          0.12          0.34         0.69 o                         
  14  -4   3          0.08          0.17         0.86 o                         
 -13  -3   3          0.02         -0.23         0.42 o                         
 -12  -3   3          0.11          0.64         0.36 o                         
 -11  -3   3          0.35          0.64         0.30 o                         
 -10  -3   3          1.47          1.90         0.31 o                         
  -9  -3   3          8.77          9.59         0.48 o                         
  -8  -3   3         39.66         33.42         0.72 o                         
  -7  -3   3          0.00          0.54         0.15 o                         
  -6  -3   3        156.71        149.90         1.68 o                         
  -5  -3   3         26.00         25.70         0.59 o                         
  -4  -3   3          7.08          6.98         0.29 o                         
  -3  -3   3        112.80        119.58         1.31 o                         
  -2  -3   3       1307.02       1393.94        14.25 o                         
  -1  -3   3         18.65         19.72         0.37 o                         
   0  -3   3        431.46        457.77         5.73 o                         
   1  -3   3        116.97        117.50         1.30 o                         
   2  -3   3        196.90        228.93         2.65 o                         
   3  -3   3       1307.82       1306.15        15.31 o                         
   4  -3   3         78.13         90.55         1.20 o                         
   5  -3   3         10.06         11.16         0.40 o                         
   6  -3   3        126.20        123.54         2.18 o                         
   7  -3   3          0.24          0.06         0.31 o                         
   8  -3   3          1.01          1.35         0.26 o                         
   9  -3   3          1.31          2.43         0.37 o                         
  10  -3   3          0.01         -0.17         0.43 o                         
  11  -3   3          0.00         -0.06         0.34 o                         
  12  -3   3          0.13         -0.69         0.69 o                         
  13  -3   3          0.01          0.17         0.86 o                         
  14  -3   3          0.12          0.17         0.86 o                         
 -14  -2   3          0.15         -0.03         0.46 o                         
 -13  -2   3          0.00         -0.06         0.40 o                         
 -12  -2   3          3.12          3.35         0.52 o                         
 -11  -2   3          0.46          0.24         0.27 o                         
 -10  -2   3          3.64          3.72         0.36 o                         
  -9  -2   3         14.07         15.20         0.57 o                         
  -8  -2   3         16.25         15.71         0.44 o                         
  -7  -2   3          7.53          6.70         0.30 o                         
  -6  -2   3         46.35         47.52         0.75 o                         
  -5  -2   3         53.67         45.48         0.71 o                         
  -4  -2   3         66.01         81.03         1.08 o                         
  -3  -2   3       1374.52       1370.33        16.55 o                         
  -2  -2   3         50.19         60.80         0.76 o                         
  -1  -2   3        110.59        120.21         1.38 o                         
   0  -2   3       1619.46       1620.46        17.98 o                         
   1  -2   3         92.33        106.14         1.23 o                         
   2  -2   3        241.85        257.01         2.68 o                         
   3  -2   3         18.33         14.81         0.44 o                         
   4  -2   3          1.45          1.93         0.14 o                         
   5  -2   3          2.91          3.81         0.37 o                         
   6  -2   3         84.12         90.75         2.06 o                         
   7  -2   3         60.74         62.36         1.34 o                         
   8  -2   3          7.17          7.10         0.48 o                         
   9  -2   3          0.94          0.50         0.33 o                         
  10  -2   3          0.14          0.81         0.41 o                         
  11  -2   3          0.18          0.40         0.31 o                         
  12  -2   3          0.05          0.17         0.86 o                         
  13  -2   3          0.03         -0.34         0.86 o                         
 -14  -1   3          0.34          0.32         0.46 o                         
 -13  -1   3          0.52         -0.09         0.37 o                         
 -12  -1   3          0.05          0.23         0.27 o                         
 -11  -1   3          0.07         -0.21         0.21 o                         
 -10  -1   3          2.38          1.63         0.28 o                         
  -9  -1   3         24.14         28.45         0.84 o                         
  -8  -1   3         11.87         10.05         0.37 o                         
  -7  -1   3         18.13         18.94         0.40 o                         
  -6  -1   3        172.87        164.39         2.11 o                         
  -5  -1   3         78.66         67.84         1.00 o                         
  -4  -1   3         64.74         77.34         0.92 o                         
  -3  -1   3        955.32        959.98         9.13 o                         
  -2  -1   3          0.30          0.00         0.06 o                         
  -1  -1   3       1108.34       1111.32        11.58 o                         
   0  -1   3        386.33        439.00         4.64 o                         
   1  -1   3       1077.75       1137.09        12.66 o                         
   2  -1   3         22.35         22.80         0.39 o                         
   3  -1   3         22.48         17.16         0.31 o                         
   4  -1   3         30.35         21.80         0.76 o                         
   5  -1   3         36.09         34.04         1.03 o                         
   6  -1   3        136.75        144.92         2.06 o                         
   7  -1   3          2.94          2.75         0.27 o                         
   8  -1   3          3.71          3.89         0.67 o                         
   9  -1   3          0.51          0.00         0.31 o                         
  10  -1   3          0.28          0.17         0.86 o                         
  11  -1   3          0.70          0.58         0.44 o                         
  12  -1   3          0.04          0.34         0.86 o                         
  13  -1   3          0.09         -0.52         0.86 o                         
 -14   0   3          1.61          1.89         1.03 o                         
 -13   0   3          0.14          0.00         0.42 o                         
 -12   0   3          0.02         -0.25         0.25 o                         
 -11   0   3          7.03          6.59         0.84 o                         
 -10   0   3          9.05          9.19         0.52 o                         
  -9   0   3          9.19          8.66         0.44 o                         
  -8   0   3          1.52          1.06         0.19 o                         
  -7   0   3          0.57          0.05         0.14 o                         
  -6   0   3        153.31        173.89         1.99 o                         
  -5   0   3        249.29        219.23         3.29 o                         
  -4   0   3        183.78        169.99         2.41 o                         
  -3   0   3        423.96        458.02         4.66 o                         
  -2   0   3         51.61         49.30         0.60 o                         
  -1   0   3       1664.74       1628.58        15.81 o                         
   0   0   3       1047.57       1131.40        12.58 o                         
   1   0   3          4.97         10.21         0.31 o                         
   2   0   3         15.99         14.62         0.29 o                         
   3   0   3        371.78        372.41         5.73 o                         
   4   0   3         40.84         43.39         0.79 o                         
   5   0   3         22.90         18.65         1.29 o                         
   6   0   3         11.41          9.78         0.42 o                         
   7   0   3         22.43         22.43         0.65 o                         
   8   0   3          0.61          0.44         0.23 o                         
   9   0   3          3.98          4.10         0.51 o                         
  10   0   3          0.87          0.34         0.60 o                         
  11   0   3          1.35          1.40         0.44 o                         
  12   0   3          0.33          1.03         1.03 o                         
  13   0   3          0.18          0.00         0.86 o                         
 -12   1   3          0.96          0.82         0.30 o                         
 -11   1   3          0.61          0.55         0.24 o                         
 -10   1   3          5.34          5.12         0.35 o                         
  -9   1   3         12.87         11.45         0.62 o                         
  -8   1   3          0.00         -0.07         0.12 o                         
  -7   1   3        206.68        193.82         2.43 o                         
  -6   1   3        239.12        249.39         2.82 o                         
  -5   1   3         16.10         20.48         0.35 o                         
  -4   1   3         51.41         46.89         0.73 o                         
  -3   1   3        371.59        383.21         4.60 o                         
  -2   1   3        433.30        499.17         5.15 o                         
  -1   1   3        594.55        623.69         6.48 o                         
   0   1   3        269.56        256.83         2.97 o                         
   1   1   3        146.10        132.09         1.81 o                         
   2   1   3        407.87        392.70         4.78 o                         
   3   1   3         81.94         82.27         0.98 o                         
   4   1   3         98.72        105.24         1.69 o                         
   5   1   3        174.97        164.91         2.42 o                         
   6   1   3         21.92         22.17         0.79 o                         
   7   1   3          0.02         -0.19         0.19 o                         
   8   1   3          0.14          0.40         0.24 o                         
   9   1   3          2.32          2.45         0.34 o                         
  10   1   3          0.08         -0.32         0.40 o                         
  11   1   3          0.00         -0.69         0.69 o                         
  12   1   3          0.04         -0.17         0.86 o                         
  13   1   3          1.61          2.75         1.20 o                         
 -11   2   3          3.46          4.50         0.61 o                         
 -10   2   3          9.98          8.65         0.56 o                         
  -9   2   3         18.28         19.33         0.80 o                         
  -8   2   3         20.09         19.66         0.87 o                         
  -7   2   3         59.21         49.91         0.92 o                         
  -6   2   3         67.27         64.55         1.05 o                         
  -5   2   3        106.35        119.92         1.89 o                         
  -4   2   3        161.73        136.99         1.50 o                         
  -3   2   3         51.20         61.67         1.35 o                         
  -2   2   3        178.78        203.25         2.59 o                         
  -1   2   3       3432.37       3408.94        40.82 o                         
   0   2   3        202.91        207.11         2.75 o                         
   1   2   3         37.84         31.61         0.66 o                         
   2   2   3        287.60        301.74         3.46 o                         
   3   2   3        217.79        241.76         3.03 o                         
   4   2   3         73.65         83.69         1.15 o                         
   5   2   3         12.60         13.47         0.57 o                         
   6   2   3          7.28          5.96         0.38 o                         
   7   2   3         29.27         28.41         0.77 o                         
   8   2   3          1.89          1.96         0.30 o                         
   9   2   3          1.70          1.71         0.34 o                         
  10   2   3          5.91          6.84         0.78 o                         
  11   2   3          0.40         -0.02         0.54 o                         
  12   2   3          0.29         -0.34         0.61 o                         
  13   2   3          0.02          0.17         0.86 o                         
  -9   3   3          5.50          6.50         0.50 o                         
  -8   3   3         31.24         30.23         0.99 o                         
  -7   3   3        124.41        121.57         1.96 o                         
  -6   3   3         67.17         70.93         1.12 o                         
  -5   3   3         28.53         25.92         1.15 o                         
  -4   3   3       1180.72       1208.19        14.09 o                         
  -3   3   3          0.41          1.35         0.17 o                         
  -2   3   3         12.53         13.25         0.32 o                         
  -1   3   3        660.30        698.15         7.80 o                         
   0   3   3        150.05        163.04         1.82 o                         
   1   3   3       1267.31       1337.27        13.32 o                         
   2   3   3        174.14        193.06         2.55 o                         
   3   3   3          6.05          8.07         0.36 o                         
   4   3   3        291.86        290.75         3.67 o                         
   5   3   3        156.74        143.62         2.04 o                         
   6   3   3         28.06         26.84         0.67 o                         
   7   3   3         37.76         40.59         1.47 o                         
   8   3   3          1.55          1.79         0.38 o                         
   9   3   3          3.30          3.42         0.48 o                         
  10   3   3          0.08          0.20         0.39 o                         
  11   3   3          0.39          0.77         0.77 o                         
  12   3   3          0.00         -0.61         0.61 o                         
  -9   4   3          9.92         10.87         1.12 o                         
  -8   4   3          5.57          5.07         0.26 o                         
  -7   4   3          7.67          7.08         0.34 o                         
  -6   4   3         10.12          7.59         0.35 o                         
  -5   4   3          1.87          2.75         0.34 o                         
  -4   4   3         24.10         24.32         1.20 o                         
  -3   4   3        123.02        141.20         1.74 o                         
  -2   4   3       1166.74       1148.38        12.69 o                         
  -1   4   3         95.90         97.34         1.07 o                         
   0   4   3        164.33        170.60         1.94 o                         
   1   4   3        444.23        468.71         4.83 o                         
   2   4   3         24.27         21.06         0.47 o                         
   3   4   3         13.09         12.81         0.45 o                         
   4   4   3         70.02         64.15         1.50 o                         
   5   4   3         44.80         40.13         0.78 o                         
   6   4   3          0.34          0.25         0.21 o                         
   7   4   3          0.15         -0.19         0.45 o                         
   8   4   3          0.71          0.47         0.88 o                         
   9   4   3          7.62          7.79         0.68 o                         
  10   4   3          0.18         -0.26         0.49 o                         
  11   4   3          0.03         -0.49         0.49 o                         
  12   4   3          0.17          0.52         0.69 o                         
  -9   5   3          0.09          0.31         0.16 o                         
  -8   5   3         10.47          9.10         0.41 o                         
  -7   5   3         15.03         13.58         0.52 o                         
  -6   5   3         34.10         28.37         0.78 o                         
  -5   5   3        245.46        231.39         3.17 o                         
  -4   5   3         61.92         61.49         1.45 o                         
  -3   5   3          3.06          3.56         0.25 o                         
  -2   5   3         10.69          6.62         0.35 o                         
  -1   5   3          0.07          0.29         0.12 o                         
   0   5   3        111.79         98.49         1.16 o                         
   1   5   3         66.48         56.58         0.85 o                         
   2   5   3          3.97          3.95         0.42 o                         
   3   5   3        144.04        131.34         2.38 o                         
   4   5   3         14.28         14.07         0.49 o                         
   5   5   3         33.90         30.05         0.69 o                         
   6   5   3          0.70          1.00         0.27 o                         
   7   5   3          0.95          1.73         0.31 o                         
   8   5   3          2.62          3.07         0.48 o                         
   9   5   3          0.01          0.10         0.35 o                         
  10   5   3          0.00         -0.43         0.49 o                         
  11   5   3          0.03          0.34         0.69 o                         
 -10   6   3          0.67          1.42         0.31 o                         
  -9   6   3          0.15          0.17         0.16 o                         
  -8   6   3          0.40          0.49         0.25 o                         
  -7   6   3          2.05          1.35         0.25 o                         
  -6   6   3         22.67         21.07         0.68 o                         
  -5   6   3         18.82         16.53         0.42 o                         
  -4   6   3         11.15          7.63         0.29 o                         
  -3   6   3        566.51        532.58         5.28 o                         
  -2   6   3         42.50         35.14         0.62 o                         
  -1   6   3          5.74          7.22         0.22 o                         
   0   6   3         17.03         18.42         0.58 o                         
   1   6   3        329.51        315.12         4.10 o                         
   2   6   3          7.46          9.19         0.50 o                         
   3   6   3         31.31         34.72         1.29 o                         
   4   6   3          4.85          5.38         0.90 o                         
   5   6   3          0.62          1.20         0.60 o                         
   6   6   3         27.78         24.81         1.05 o                         
   7   6   3          0.01          0.06         0.40 o                         
   8   6   3          0.14          0.31         0.35 o                         
   9   6   3          0.51          0.29         0.54 o                         
  10   6   3          0.42          0.00         0.86 o                         
  11   6   3          0.28          0.26         0.61 o                         
 -10   7   3          0.65          0.92         0.60 o                         
  -9   7   3          8.34          8.59         0.52 o                         
  -8   7   3          3.24          3.48         0.37 o                         
  -7   7   3          0.42          0.32         0.25 o                         
  -6   7   3          0.03         -0.14         0.14 o                         
  -5   7   3         99.38         96.51         1.25 o                         
  -4   7   3         20.79         20.07         0.40 o                         
  -3   7   3         68.82         54.58         0.80 o                         
  -2   7   3         45.91         50.47         0.66 o                         
  -1   7   3          1.32          1.91         0.15 o                         
   0   7   3        126.30        128.80         1.75 o                         
   1   7   3          7.58         12.36         0.67 o                         
   2   7   3          2.11          2.65         0.32 o                         
   3   7   3        193.83        201.18         4.25 o                         
   4   7   3          0.46          0.44         0.41 o                         
   5   7   3          3.57          4.08         0.69 o                         
   6   7   3          8.50         10.33         0.91 o                         
   7   7   3          0.07          0.26         0.49 o                         
   8   7   3          0.00         -0.10         0.86 o                         
   9   7   3          0.10         -0.69         0.69 o                         
  10   7   3          0.00         -0.69         0.69 o                         
 -11   8   3          5.51          8.43         1.38 o                         
 -10   8   3          6.41          6.04         0.60 o                         
  -9   8   3          0.40          0.65         0.26 o                         
  -8   8   3          3.54          3.01         0.37 o                         
  -7   8   3          0.18         -0.03         0.20 o                         
  -6   8   3         28.37         27.53         0.64 o                         
  -5   8   3          1.86          1.82         0.22 o                         
  -4   8   3          2.25          1.58         0.18 o                         
  -3   8   3        218.75        215.08         2.23 o                         
  -2   8   3         25.05         23.17         0.45 o                         
  -1   8   3          0.00         -0.01         0.14 o                         
   0   8   3        138.63        139.91         1.92 o                         
   1   8   3          0.82          0.86         0.23 o                         
   2   8   3         22.72         21.36         0.89 o                         
   3   8   3          3.36          3.54         0.42 o                         
   4   8   3         16.45         15.84         1.89 o                         
   5   8   3          0.08          0.34         0.49 o                         
   6   8   3          5.74          6.17         0.78 o                         
   7   8   3          1.01          1.07         1.20 o                         
   8   8   3          4.81          4.71         0.78 o                         
   9   8   3          0.05         -0.52         0.69 o                         
 -12   9   3          0.03         -0.17         0.54 o                         
 -11   9   3          2.62          3.36         0.73 o                         
 -10   9   3          0.17          0.17         0.49 o                         
  -9   9   3          6.65          7.15         0.53 o                         
  -8   9   3          3.61          3.12         0.32 o                         
  -7   9   3          0.08          0.18         0.22 o                         
  -6   9   3         19.40         19.62         0.55 o                         
  -5   9   3          0.34          0.35         0.19 o                         
  -4   9   3         36.26         34.47         0.61 o                         
  -3   9   3         79.49         85.25         1.12 o                         
  -2   9   3         18.39         18.31         0.51 o                         
  -1   9   3        176.18        168.02         2.20 o                         
   0   9   3          7.70          7.63         0.49 o                         
   1   9   3          1.02          0.43         0.26 o                         
   2   9   3        136.66        144.43         2.71 o                         
   3   9   3          2.68          2.58         0.53 o                         
   4   9   3         11.93         11.84         0.97 o                         
   5   9   3         15.70         14.74         1.08 o                         
   6   9   3          0.12         -0.02         0.54 o                         
   7   9   3          0.04          0.34         0.77 o                         
   8   9   3          0.96          0.34         0.86 o                         
   9   9   3          0.38          0.34         0.69 o                         
 -12  10   3          0.25         -0.04         0.54 o                         
 -11  10   3          0.08         -0.09         0.61 o                         
 -10  10   3          3.81          4.47         0.78 o                         
  -9  10   3          4.25          4.50         0.36 o                         
  -8  10   3          6.69          5.67         0.39 o                         
  -7  10   3          2.33          2.35         0.31 o                         
  -6  10   3         26.23         27.08         0.71 o                         
  -5  10   3         29.06         30.25         0.70 o                         
  -4  10   3        112.06        108.86         1.35 o                         
  -3  10   3         23.85         23.94         0.60 o                         
  -2  10   3          6.58          8.97         0.45 o                         
  -1  10   3         50.11         50.51         1.17 o                         
   0  10   3          0.00          0.58         0.31 o                         
   1  10   3         27.50         25.54         0.99 o                         
   2  10   3         11.24         12.40         0.79 o                         
   3  10   3          0.49          0.47         0.42 o                         
   4  10   3         17.14         16.01         1.55 o                         
   5  10   3          0.32         -0.44         0.44 o                         
   6  10   3          2.44          2.15         0.73 o                         
   7  10   3          0.79          1.55         0.86 o                         
   8  10   3          0.01         -0.69         0.69 o                         
 -11  11   3          0.93          0.00         0.86 o                         
 -10  11   3          0.02          0.25         0.43 o                         
  -9  11   3          0.00         -0.25         0.25 o                         
  -8  11   3          0.00         -0.25         0.25 o                         
  -7  11   3          2.28          2.76         0.33 o                         
  -6  11   3          5.77          7.07         0.46 o                         
  -5  11   3          1.01          1.67         0.33 o                         
  -4  11   3          9.24          8.42         0.40 o                         
  -3  11   3          5.01          5.99         0.50 o                         
  -2  11   3         27.60         26.01         0.71 o                         
  -1  11   3          0.34          0.49         0.29 o                         
   0  11   3         14.41         16.15         0.82 o                         
   1  11   3          0.55          0.81         0.35 o                         
   2  11   3         21.14         21.00         1.15 o                         
   3  11   3          1.03          0.17         0.69 o                         
   4  11   3          6.36          5.29         0.78 o                         
   5  11   3          0.01         -0.34         0.49 o                         
   6  11   3          0.04          0.69         0.69 o                         
   7  11   3          0.00         -0.34         0.69 o                         
 -10  12   3          0.00          0.02         0.44 o                         
  -9  12   3          0.61          0.45         0.39 o                         
  -8  12   3          0.07          0.56         0.39 o                         
  -7  12   3          0.47          0.58         0.47 o                         
  -6  12   3          0.12          0.15         0.41 o                         
  -5  12   3         11.58         12.29         0.82 o                         
  -4  12   3          4.69          4.96         0.36 o                         
  -3  12   3          6.41          6.45         0.42 o                         
  -2  12   3         10.80         11.71         0.66 o                         
  -1  12   3          8.92         10.25         1.12 o                         
   0  12   3          9.49         10.52         1.18 o                         
   1  12   3          7.67          7.91         0.68 o                         
   2  12   3          0.00         -0.49         0.49 o                         
   3  12   3          0.84          1.03         1.03 o                         
  -9  13   3          0.15          0.28         0.41 o                         
  -8  13   3          3.11          3.77         0.69 o                         
  -7  13   3          0.65          0.71         0.41 o                         
  -6  13   3          0.21          0.08         0.39 o                         
  -5  13   3          0.05         -0.19         0.35 o                         
  -4  13   3          0.86          1.21         0.42 o                         
  -3  13   3          0.00         -0.25         0.25 o                         
  -2  13   3         13.05         11.16         0.73 o                         
  -1  13   3          4.45          3.73         0.78 o                         
   0  13   3          2.08          3.21         0.63 o                         
   1  13   3         29.04         29.25         1.21 o                         
   2  13   3          0.84          1.55         0.86 o                         
  -8  14   3          4.02          5.13         1.12 o                         
  -7  14   3          5.86          5.85         0.73 o                         
  -6  14   3          0.70          0.82         0.46 o                         
  -5  14   3          2.00          1.76         0.60 o                         
  -4  14   3          0.21          0.55         0.54 o                         
  -3  14   3          5.30          4.63         0.86 o                         
  -2  14   3         19.53         18.56         1.02 o                         
  -1  14   3          2.16          1.38         1.03 o                         
   0  14   3          2.10          1.72         0.86 o                         
   1  14   3         13.94         15.14         1.72 o                         
   2  14   3          2.39          0.34         0.86 o                         
  -4  15   3          1.94          2.24         1.03 o                         
  -3  15   3          1.34          0.86         0.86 o                         
  -2  15   3          1.78          2.93         1.03 o                         
   1 -16   4          0.15         -0.17         0.69 o                         
   2 -16   4          0.25         -0.69         0.69 o                         
   3 -16   4          0.31          0.00         0.86 o                         
  -3 -15   4          1.26          0.34         0.69 o                         
  -2 -15   4          0.25         -0.52         0.69 o                         
  -1 -15   4          0.26         -0.34         0.69 o                         
   0 -15   4          0.96          0.34         0.49 o                         
   1 -15   4          3.19          2.68         0.54 o                         
   2 -15   4          0.35          0.22         0.41 o                         
   3 -15   4          0.20         -0.31         0.31 o                         
   5 -15   4          0.27         -0.17         0.69 o                         
   6 -15   4          0.45         -0.17         0.52 o                         
   7 -15   4          0.21          0.43         0.44 o                         
  -5 -14   4          4.03          3.27         1.03 o                         
  -4 -14   4          2.59          3.61         1.03 o                         
  -3 -14   4          9.36          9.29         1.38 o                         
  -2 -14   4          6.77          7.06         1.20 o                         
  -1 -14   4          1.09          1.76         0.54 o                         
   0 -14   4          0.40          0.52         0.49 o                         
   1 -14   4          2.38          2.50         0.54 o                         
   2 -14   4          0.01         -0.23         0.31 o                         
   3 -14   4          0.01         -0.31         0.31 o                         
   4 -14   4          0.23          0.29         0.31 o                         
   5 -14   4          1.29          1.55         0.69 o                         
   6 -14   4          0.22          0.19         0.44 o                         
   7 -14   4          0.08         -0.34         0.41 o                         
   8 -14   4          0.00          0.02         0.44 o                         
  -6 -13   4          0.02         -0.04         0.54 o                         
  -5 -13   4          0.21          1.38         0.86 o                         
  -4 -13   4          8.32          8.01         1.12 o                         
  -3 -13   4          5.19          7.10         0.95 o                         
  -2 -13   4          7.32          6.20         1.20 o                         
  -1 -13   4         20.68         19.92         1.15 o                         
   0 -13   4          0.89          1.12         0.49 o                         
   1 -13   4          0.01          0.42         0.41 o                         
   2 -13   4          3.05          3.37         0.69 o                         
   3 -13   4          5.72          5.30         0.48 o                         
   4 -13   4          0.57          0.24         0.29 o                         
   5 -13   4          0.00          0.12         0.35 o                         
   6 -13   4          0.80          0.32         0.43 o                         
   7 -13   4          0.06         -0.20         0.43 o                         
   8 -13   4          0.18          0.00         0.86 o                         
   9 -13   4          0.11         -0.86         0.86 o                         
  10 -13   4          0.11         -0.52         0.86 o                         
  -8 -12   4          0.54          0.34         0.61 o                         
  -7 -12   4          3.60          4.30         0.73 o                         
  -6 -12   4          5.10          5.28         0.66 o                         
  -5 -12   4          4.06          3.34         0.56 o                         
  -4 -12   4          9.79         12.15         0.82 o                         
  -3 -12   4         30.91         30.26         1.37 o                         
  -2 -12   4          0.22         -0.27         0.41 o                         
  -1 -12   4          3.25          2.74         0.54 o                         
   0 -12   4         16.36         14.82         0.91 o                         
   1 -12   4          2.73          2.74         0.69 o                         
   2 -12   4          0.03         -0.29         0.29 o                         
   3 -12   4          6.60          5.57         0.44 o                         
   4 -12   4          5.43          5.74         0.43 o                         
   5 -12   4          0.99          0.97         0.35 o                         
   6 -12   4          0.09         -0.05         0.41 o                         
   7 -12   4          0.03          0.00         0.69 o                         
   8 -12   4          0.57          1.03         0.86 o                         
   9 -12   4          0.00          0.17         0.86 o                         
  10 -12   4          0.06          0.00         0.86 o                         
  11 -12   4          0.00         -0.69         0.69 o                         
  -9 -11   4          4.70          4.65         1.20 o                         
  -8 -11   4          1.30          0.27         0.69 o                         
  -7 -11   4          5.58          6.87         0.72 o                         
  -6 -11   4          2.93          3.41         0.60 o                         
  -5 -11   4          0.26          0.87         0.42 o                         
  -4 -11   4          6.13          6.82         0.66 o                         
  -3 -11   4          0.06          0.09         0.35 o                         
  -2 -11   4          0.85          0.22         0.60 o                         
  -1 -11   4         26.22         29.20         1.22 o                         
   0 -11   4          3.43          3.80         0.48 o                         
   1 -11   4          0.06         -0.25         0.25 o                         
   2 -11   4          3.56          3.69         0.37 o                         
   3 -11   4         25.39         25.28         0.71 o                         
   4 -11   4          2.42          1.76         0.25 o                         
   5 -11   4          8.60          8.39         0.85 o                         
   6 -11   4          1.80          1.46         0.44 o                         
   7 -11   4          3.97          4.10         0.66 o                         
   8 -11   4          1.12          0.52         0.86 o                         
   9 -11   4          0.04          1.03         0.86 o                         
  10 -11   4          0.00         -0.34         0.69 o                         
  11 -11   4          0.00          0.17         0.69 o                         
 -10 -10   4          0.40         -0.26         0.61 o                         
  -9 -10   4          1.29          1.49         0.50 o                         
  -8 -10   4          0.09          0.19         0.36 o                         
  -7 -10   4          6.51          5.00         0.66 o                         
  -6 -10   4          0.07          0.00         0.61 o                         
  -5 -10   4          0.71          0.52         0.40 o                         
  -4 -10   4         56.85         58.00         1.58 o                         
  -3 -10   4         11.79          9.81         0.70 o                         
  -2 -10   4          0.81          1.41         0.35 o                         
  -1 -10   4         17.63         16.44         0.72 o                         
   0 -10   4          0.01         -0.12         0.25 o                         
   1 -10   4          4.06          4.86         0.38 o                         
   2 -10   4         20.85         20.37         0.65 o                         
   3 -10   4          3.28          3.37         0.26 o                         
   4 -10   4          1.76          1.79         0.25 o                         
   5 -10   4          2.64          2.73         0.27 o                         
   6 -10   4          2.09          1.53         0.44 o                         
   7 -10   4         12.93         14.67         0.95 o                         
   8 -10   4          0.75          0.58         0.44 o                         
   9 -10   4          0.00          0.86         0.86 o                         
  10 -10   4          0.00         -0.69         0.69 o                         
  11 -10   4          0.42         -0.34         0.86 o                         
  12 -10   4          0.03         -0.17         0.86 o                         
 -10  -9   4          0.51          0.15         0.42 o                         
  -9  -9   4          2.11          2.14         0.40 o                         
  -8  -9   4          0.83          0.80         0.33 o                         
  -7  -9   4          0.60          0.79         0.31 o                         
  -6  -9   4          0.02         -0.27         0.27 o                         
  -5  -9   4         13.69         14.78         1.01 o                         
  -4  -9   4          4.78          5.15         0.50 o                         
  -3  -9   4         11.61          9.40         0.62 o                         
  -2  -9   4         44.95         45.71         1.19 o                         
  -1  -9   4          2.95          2.60         0.25 o                         
   0  -9   4         47.87         44.88         0.82 o                         
   1  -9   4          1.77          2.39         0.24 o                         
   2  -9   4         13.12         14.28         0.43 o                         
   3  -9   4          5.33          6.25         0.34 o                         
   4  -9   4          1.64          1.93         0.26 o                         
   5  -9   4          9.33          9.29         0.55 o                         
   6  -9   4          0.66          0.29         0.30 o                         
   7  -9   4          4.81          4.15         0.50 o                         
   8  -9   4          1.54          0.99         0.32 o                         
   9  -9   4          0.10          0.22         0.28 o                         
  10  -9   4          0.21          1.38         0.86 o                         
  11  -9   4          0.12         -0.17         0.86 o                         
  12  -9   4          0.10          2.07         1.03 o                         
 -11  -8   4          0.02         -0.20         0.52 o                         
 -10  -8   4          0.32          0.35         0.40 o                         
  -9  -8   4          1.73          0.96         0.35 o                         
  -8  -8   4          4.53          4.36         0.32 o                         
  -7  -8   4         17.77         17.69         0.62 o                         
  -6  -8   4          1.09          1.68         0.30 o                         
  -5  -8   4         77.83         84.36         1.71 o                         
  -4  -8   4         69.56         61.79         1.49 o                         
  -3  -8   4          2.81          2.70         0.34 o                         
  -2  -8   4         73.52         66.10         1.06 o                         
  -1  -8   4        397.23        393.23         4.00 o                         
   0  -8   4         90.55         89.05         1.11 o                         
   1  -8   4         12.67         12.73         0.38 o                         
   2  -8   4          7.46          8.26         0.31 o                         
   3  -8   4          0.32          0.52         0.15 o                         
   4  -8   4         38.62         39.79         0.78 o                         
   5  -8   4          2.58          3.05         0.27 o                         
   6  -8   4          6.10          8.05         0.56 o                         
   7  -8   4          0.87          0.72         0.32 o                         
   8  -8   4          0.37          0.46         0.35 o                         
   9  -8   4          1.27          1.13         0.37 o                         
  10  -8   4          0.04          0.33         0.35 o                         
  11  -8   4          0.04          0.52         0.61 o                         
  12  -8   4          0.05          0.34         0.69 o                         
  13  -8   4          0.00         -0.34         0.86 o                         
 -12  -7   4          0.16         -0.11         0.42 o                         
 -11  -7   4          4.46          4.21         0.62 o                         
 -10  -7   4          5.16          5.87         0.58 o                         
  -9  -7   4          0.64          0.87         0.29 o                         
  -8  -7   4         13.08         14.83         0.61 o                         
  -7  -7   4          6.24          6.62         0.61 o                         
  -6  -7   4          7.22          6.48         0.56 o                         
  -5  -7   4         17.34         15.92         0.50 o                         
  -4  -7   4          2.96          3.37         0.24 o                         
  -3  -7   4         77.65         71.29         1.11 o                         
  -2  -7   4         73.70         70.50         1.18 o                         
  -1  -7   4         43.21         42.95         0.67 o                         
   0  -7   4         24.24         24.35         0.48 o                         
   1  -7   4        198.46        205.99         2.28 o                         
   2  -7   4         20.97         22.64         0.50 o                         
   3  -7   4         79.66         81.09         1.07 o                         
   4  -7   4          0.34          0.59         0.11 o                         
   5  -7   4          3.09          3.09         0.29 o                         
   6  -7   4          2.84          2.24         0.29 o                         
   7  -7   4          2.54          2.86         0.80 o                         
   8  -7   4          3.44          3.12         0.39 o                         
   9  -7   4          0.11          0.63         0.58 o                         
  10  -7   4          1.41          1.20         0.39 o                         
  11  -7   4          0.00         -0.49         0.49 o                         
  12  -7   4          0.08          0.17         0.61 o                         
  13  -7   4          0.00         -0.69         0.69 o                         
 -12  -6   4          0.06          0.09         0.51 o                         
 -11  -6   4          0.03          0.33         0.36 o                         
 -10  -6   4          6.81          6.98         0.53 o                         
  -9  -6   4          0.86          0.74         0.25 o                         
  -8  -6   4         78.02         79.91         1.30 o                         
  -7  -6   4          1.94          1.58         0.26 o                         
  -6  -6   4         41.36         37.46         0.77 o                         
  -5  -6   4        138.74        143.72         1.61 o                         
  -4  -6   4          1.25          0.46         0.13 o                         
  -3  -6   4         46.60         48.57         0.64 o                         
  -2  -6   4        219.07        230.38         2.46 o                         
  -1  -6   4         31.36         30.38         0.61 o                         
   0  -6   4         93.75         97.58         1.11 o                         
   1  -6   4         20.76         21.58         0.46 o                         
   2  -6   4         18.44         15.19         0.45 o                         
   3  -6   4        157.72        149.44         2.43 o                         
   4  -6   4         15.77         15.96         0.37 o                         
   5  -6   4          0.99          0.67         0.20 o                         
   6  -6   4         59.34         60.67         1.20 o                         
   7  -6   4          4.59          3.60         0.37 o                         
   8  -6   4          0.00         -0.03         0.26 o                         
   9  -6   4          3.86          4.96         0.80 o                         
  10  -6   4          0.70          0.76         0.63 o                         
  11  -6   4          1.46          0.86         0.61 o                         
  12  -6   4          0.04         -0.34         0.49 o                         
  13  -6   4          0.00         -0.52         0.69 o                         
 -13  -5   4          0.24          0.07         0.46 o                         
 -12  -5   4          1.85          2.40         0.44 o                         
 -11  -5   4         11.68         12.08         0.69 o                         
 -10  -5   4          1.91          1.63         0.32 o                         
  -9  -5   4         30.76         33.45         1.03 o                         
  -8  -5   4         13.91         14.06         0.48 o                         
  -7  -5   4          8.51          8.23         0.35 o                         
  -6  -5   4         28.74         22.24         0.51 o                         
  -5  -5   4        212.71        180.04         1.88 o                         
  -4  -5   4        258.88        235.11         2.33 o                         
  -3  -5   4        222.15        217.74         2.84 o                         
  -2  -5   4         53.12         55.02         0.90 o                         
  -1  -5   4        323.50        339.78         5.88 o                         
   0  -5   4        143.72        121.55         1.43 o                         
   1  -5   4         67.96         62.36         0.97 o                         
   2  -5   4         24.53         26.68         0.51 o                         
   3  -5   4         76.66         79.32         1.09 o                         
   4  -5   4          0.11          0.07         0.11 o                         
   5  -5   4          0.03         -0.17         0.17 o                         
   6  -5   4         11.14         11.65         0.47 o                         
   7  -5   4          0.32          0.44         0.25 o                         
   8  -5   4          5.35          3.98         0.39 o                         
   9  -5   4          1.53          1.80         0.47 o                         
  10  -5   4         11.32         13.54         0.77 o                         
  11  -5   4          0.12          0.16         0.69 o                         
  12  -5   4          0.03          0.17         0.86 o                         
  13  -5   4          0.01          1.72         1.03 o                         
 -13  -4   4          0.00          0.33         0.40 o                         
 -12  -4   4          0.46          0.50         0.38 o                         
 -11  -4   4          0.03         -0.26         0.34 o                         
 -10  -4   4         10.72         10.45         0.64 o                         
  -9  -4   4          2.56          1.84         0.28 o                         
  -8  -4   4          6.06          5.94         0.35 o                         
  -7  -4   4         66.84         59.79         0.98 o                         
  -6  -4   4         24.41         31.39         0.49 o                         
  -5  -4   4        242.00        214.33         2.17 o                         
  -4  -4   4         87.20         87.84         1.21 o                         
  -3  -4   4        118.89        115.20         1.61 o                         
  -2  -4   4        209.06        229.66         2.54 o                         
  -1  -4   4        364.02        411.95         4.36 o                         
   0  -4   4         23.86         17.60         0.41 o                         
   1  -4   4        123.58        137.26         1.68 o                         
   2  -4   4         76.29         72.97         0.88 o                         
   3  -4   4        164.55        164.28         2.13 o                         
   4  -4   4         61.02         59.01         1.01 o                         
   5  -4   4         46.31         45.95         0.77 o                         
   6  -4   4          5.80          6.17         0.53 o                         
   7  -4   4          2.91          2.86         0.35 o                         
   8  -4   4          0.92          1.34         0.28 o                         
   9  -4   4          6.21          7.19         0.94 o                         
  10  -4   4          3.44          1.82         0.54 o                         
  11  -4   4          0.01          0.05         0.41 o                         
  12  -4   4          0.00          0.17         0.86 o                         
  13  -4   4          0.00          0.17         0.86 o                         
 -13  -3   4          0.00         -0.34         0.40 o                         
 -12  -3   4          1.76          1.24         0.45 o                         
 -11  -3   4          3.99          5.60         0.45 o                         
 -10  -3   4          1.64          1.44         0.35 o                         
  -9  -3   4          8.68          9.73         0.43 o                         
  -8  -3   4          7.10          7.62         0.40 o                         
  -7  -3   4          4.36          4.25         0.26 o                         
  -6  -3   4          0.31          0.45         0.15 o                         
  -5  -3   4         20.93         23.20         0.42 o                         
  -4  -3   4        428.80        421.56         4.60 o                         
  -3  -3   4         65.40         56.70         1.99 o                         
  -2  -3   4        527.57        572.95         6.03 o                         
  -1  -3   4         65.66         51.91         0.67 o                         
   0  -3   4        147.42        143.30         2.16 o                         
   1  -3   4         19.81         19.10         0.38 o                         
   2  -3   4       1734.02       1794.56        17.85 o                         
   3  -3   4          0.74          2.37         0.32 o                         
   4  -3   4         12.99         11.05         0.34 o                         
   5  -3   4          3.22          2.49         0.19 o                         
   6  -3   4          0.54          0.52         0.25 o                         
   7  -3   4          2.29          1.88         0.32 o                         
   8  -3   4          3.40          2.88         0.37 o                         
   9  -3   4          1.68          2.07         0.41 o                         
  10  -3   4          0.29         -0.23         0.30 o                         
  11  -3   4          0.18          0.25         0.43 o                         
  12  -3   4          0.05          0.00         0.86 o                         
  13  -3   4          0.05         -0.17         0.86 o                         
 -14  -2   4          0.12         -0.36         0.42 o                         
 -13  -2   4          1.19          1.72         0.50 o                         
 -12  -2   4          0.66          0.43         0.36 o                         
 -11  -2   4          0.26          0.09         0.22 o                         
 -10  -2   4          0.16         -0.18         0.31 o                         
  -9  -2   4         17.64         16.76         0.66 o                         
  -8  -2   4          1.11          0.85         0.19 o                         
  -7  -2   4         49.95         47.68         0.81 o                         
  -6  -2   4        107.18        102.48         1.25 o                         
  -5  -2   4         69.64         69.05         1.13 o                         
  -4  -2   4         50.85         48.45         0.69 o                         
  -3  -2   4        294.16        296.35         3.19 o                         
  -2  -2   4         72.32         64.49         0.83 o                         
  -1  -2   4         24.06         21.32         0.41 o                         
   0  -2   4         91.75         87.56         2.04 o                         
   1  -2   4        744.96        855.90         8.17 o                         
   2  -2   4       2212.53       2272.22        24.54 o                         
   3  -2   4          4.75          4.24         0.30 o                         
   4  -2   4         48.07         52.07         0.80 o                         
   5  -2   4          5.51          6.84         0.33 o                         
   6  -2   4         20.88         22.38         0.68 o                         
   7  -2   4          1.87          2.49         0.32 o                         
   8  -2   4          4.30          5.00         0.57 o                         
   9  -2   4          0.40          0.41         0.26 o                         
  10  -2   4          0.08          0.34         0.31 o                         
  11  -2   4          0.11          0.11         0.44 o                         
  12  -2   4          0.00          0.34         0.86 o                         
  13  -2   4          0.05          0.52         1.03 o                         
 -14  -1   4          0.01          0.17         0.46 o                         
 -13  -1   4          0.00         -0.26         0.42 o                         
 -12  -1   4          2.27          3.08         0.35 o                         
 -11  -1   4          0.41          0.13         0.26 o                         
 -10  -1   4         17.30         18.68         0.61 o                         
  -9  -1   4          9.95          9.32         0.41 o                         
  -8  -1   4         26.39         20.80         0.53 o                         
  -7  -1   4         18.56         19.12         0.40 o                         
  -6  -1   4        365.08        342.54         3.77 o                         
  -5  -1   4        307.82        299.31         3.06 o                         
  -4  -1   4        694.61        706.86         7.32 o                         
  -3  -1   4        289.30        300.77         3.50 o                         
  -2  -1   4         17.96         14.22         0.30 o                         
  -1  -1   4       1409.57       1433.81        15.69 o                         
   0  -1   4         30.13         21.66         0.39 o                         
   1  -1   4        172.57        207.41         2.49 o                         
   2  -1   4        273.36        291.39         3.71 o                         
   3  -1   4          7.70          9.04         0.24 o                         
   4  -1   4         36.75         41.69         1.50 o                         
   5  -1   4         20.49         22.41         0.83 o                         
   6  -1   4          4.20          3.02         0.32 o                         
   7  -1   4          1.03          1.25         0.32 o                         
   8  -1   4          1.52          1.23         0.26 o                         
   9  -1   4          5.34          4.30         0.57 o                         
  10  -1   4          0.08          0.27         0.41 o                         
  11  -1   4          0.29          0.17         0.86 o                         
  12  -1   4          0.00         -0.17         0.86 o                         
  13  -1   4          0.00         -0.69         0.86 o                         
 -14   0   4          0.69          0.65         1.03 o                         
 -13   0   4          1.30          2.10         0.69 o                         
 -12   0   4          0.04          0.04         0.48 o                         
 -11   0   4          2.19          2.29         0.33 o                         
 -10   0   4         15.24         15.42         0.97 o                         
  -9   0   4          0.06          0.14         0.38 o                         
  -8   0   4         50.15         51.55         0.86 o                         
  -7   0   4         16.83         12.49         0.51 o                         
  -6   0   4        128.07        117.48         1.59 o                         
  -5   0   4          0.49          0.55         0.10 o                         
  -4   0   4        469.29        447.53         4.98 o                         
  -3   0   4        444.84        484.76         5.50 o                         
  -2   0   4         48.05         56.55         0.72 o                         
  -1   0   4        234.77        250.15         2.68 o                         
   0   0   4        140.86        151.08         2.01 o                         
   1   0   4        422.72        419.77         5.16 o                         
   2   0   4         76.12         88.34         2.68 o                         
   3   0   4          0.52          0.06         0.07 o                         
   4   0   4         47.88         44.08         1.13 o                         
   5   0   4         26.15         26.22         0.72 o                         
   6   0   4          3.60          3.40         0.30 o                         
   7   0   4          6.07          7.40         0.45 o                         
   8   0   4         31.88         36.15         1.05 o                         
   9   0   4         12.95         11.64         1.20 o                         
  10   0   4          0.36          0.93         0.52 o                         
  11   0   4          0.00         -0.34         0.86 o                         
  12   0   4          0.01         -0.34         0.86 o                         
  13   0   4          0.02         -0.86         0.86 o                         
 -13   1   4          0.83          1.57         0.60 o                         
 -12   1   4          2.31          3.20         0.55 o                         
 -11   1   4          0.47         -0.27         0.32 o                         
 -10   1   4          0.20          0.09         0.30 o                         
  -9   1   4          6.91          6.27         0.36 o                         
  -8   1   4         20.95         18.51         0.47 o                         
  -7   1   4        122.14        114.20         1.75 o                         
  -6   1   4        120.00        124.16         1.63 o                         
  -5   1   4        157.37        144.91         2.10 o                         
  -4   1   4         28.09         32.15         0.49 o                         
  -2   1   4       1406.49       1476.95        14.06 o                         
  -1   1   4         45.61         61.21         0.70 o                         
   0   1   4          0.09          0.31         0.08 o                         
   1   1   4        321.33        332.44         5.93 o                         
   2   1   4          0.59          1.51         0.53 o                         
   3   1   4        169.18        173.20         2.78 o                         
   4   1   4         40.36         43.23         0.87 o                         
   5   1   4          0.83          1.30         0.23 o                         
   6   1   4         39.13         36.83         0.85 o                         
   7   1   4          1.78          2.57         0.69 o                         
   8   1   4          3.17          2.87         0.42 o                         
   9   1   4          4.32          3.92         0.46 o                         
  10   1   4          0.06          0.15         0.35 o                         
  11   1   4          0.35          0.69         0.86 o                         
  12   1   4          0.69          1.03         1.03 o                         
  13   1   4          0.31          1.89         1.03 o                         
 -12   2   4          2.74          2.07         0.69 o                         
 -11   2   4         12.42         13.24         0.56 o                         
 -10   2   4          2.92          2.84         0.30 o                         
  -9   2   4          7.48          6.86         0.30 o                         
  -8   2   4         28.24         29.57         0.69 o                         
  -7   2   4          4.00          3.32         0.25 o                         
  -6   2   4        120.33        112.20         1.53 o                         
  -5   2   4         64.49         72.96         1.70 o                         
  -4   2   4         16.56         15.89         0.39 o                         
  -3   2   4         87.57         72.14         0.82 o                         
  -2   2   4        141.96        161.60         1.96 o                         
  -1   2   4          2.00          3.19         0.13 o                         
   0   2   4         16.74         13.29         0.46 o                         
   1   2   4        600.52        631.35         8.67 o                         
   2   2   4          7.46         11.05         0.32 o                         
   3   2   4         60.22         60.15         0.87 o                         
   4   2   4          7.27          7.05         0.55 o                         
   5   2   4         43.68         44.98         1.12 o                         
   6   2   4          0.13         -0.07         0.20 o                         
   7   2   4          8.15          6.84         0.52 o                         
   8   2   4          3.75          4.07         0.48 o                         
   9   2   4          0.10          0.10         0.47 o                         
  10   2   4          1.88          2.00         0.48 o                         
  11   2   4          0.08          0.69         0.86 o                         
  12   2   4          0.06         -0.17         0.86 o                         
 -10   3   4          2.73          2.98         0.27 o                         
  -9   3   4          0.21          0.17         0.15 o                         
  -8   3   4          1.55          1.01         0.35 o                         
  -7   3   4          7.76          7.81         0.40 o                         
  -6   3   4        135.56        121.93         1.61 o                         
  -5   3   4        348.71        319.45         3.73 o                         
  -4   3   4          0.09         -0.09         0.12 o                         
  -3   3   4        112.03        111.73         2.11 o                         
  -2   3   4        409.09        394.96         4.62 o                         
  -1   3   4        309.79        345.92         4.33 o                         
   0   3   4        348.33        367.15         4.88 o                         
   1   3   4         22.36         19.17         0.43 o                         
   2   3   4          1.91          1.66         0.15 o                         
   3   3   4         88.29         82.43         1.59 o                         
   4   3   4         32.17         34.66         0.82 o                         
   5   3   4        149.99        142.47         1.94 o                         
   6   3   4          0.42          0.63         0.30 o                         
   7   3   4          1.12          1.41         0.35 o                         
   8   3   4          0.26          0.34         0.35 o                         
   9   3   4          4.16          4.84         0.70 o                         
  10   3   4          0.00          0.00         0.54 o                         
  11   3   4          0.10         -0.17         0.77 o                         
  12   3   4          0.00         -0.52         0.69 o                         
 -10   4   4          0.53          0.31         0.19 o                         
  -9   4   4          2.87          3.15         0.42 o                         
  -8   4   4         52.40         55.01         1.03 o                         
  -7   4   4          7.81          6.57         0.39 o                         
  -6   4   4         37.96         46.33         0.81 o                         
  -5   4   4         23.79         22.50         0.66 o                         
  -4   4   4        285.79        275.95         5.11 o                         
  -3   4   4         13.73         12.55         0.50 o                         
  -2   4   4         17.11         18.63         0.41 o                         
  -1   4   4        198.39        199.92         2.49 o                         
   0   4   4         88.70         88.16         1.41 o                         
   1   4   4         71.31         68.68         1.20 o                         
   2   4   4        105.00         94.16         1.35 o                         
   3   4   4         59.61         59.35         1.29 o                         
   4   4   4         81.29         78.92         1.15 o                         
   5   4   4         52.54         46.62         0.94 o                         
   6   4   4          9.54          9.37         1.07 o                         
   7   4   4          0.81          0.59         0.35 o                         
   8   4   4          0.03         -0.02         0.45 o                         
   9   4   4          2.74          2.76         0.50 o                         
  10   4   4          0.15          0.46         0.54 o                         
  11   4   4          0.05         -0.02         0.60 o                         
 -10   5   4          0.14          0.30         0.16 o                         
  -9   5   4          0.65          0.24         0.34 o                         
  -8   5   4         30.23         28.55         0.81 o                         
  -7   5   4        157.06        147.60         2.51 o                         
  -6   5   4         42.91         44.37         0.81 o                         
  -5   5   4          0.37         -0.06         0.17 o                         
  -4   5   4         12.20          9.35         0.32 o                         
  -3   5   4        988.35        971.74        10.13 o                         
  -2   5   4          6.70          7.46         0.33 o                         
  -1   5   4         19.96         21.86         0.48 o                         
   0   5   4        448.00        440.29         5.36 o                         
   1   5   4         35.29         31.60         0.75 o                         
   2   5   4        249.21        259.63        12.13 o                         
   3   5   4          1.39          0.80         0.30 o                         
   4   5   4          0.67          0.49         0.29 o                         
   5   5   4         21.23         22.21         1.10 o                         
   6   5   4          0.41          0.55         0.29 o                         
   7   5   4          3.23          3.03         0.51 o                         
   8   5   4         10.26         10.70         0.78 o                         
   9   5   4          0.17          0.26         0.37 o                         
  10   5   4          0.07         -0.04         0.54 o                         
  11   5   4          0.23          0.83         0.66 o                         
 -10   6   4         13.71         11.93         1.03 o                         
  -9   6   4          7.92          9.75         0.52 o                         
  -8   6   4          0.84          0.83         0.24 o                         
  -7   6   4          1.90          2.11         0.25 o                         
  -6   6   4        111.25        106.80         1.74 o                         
  -5   6   4         83.94         79.45         1.26 o                         
  -4   6   4         44.09         46.44         0.68 o                         
  -3   6   4          0.59          0.29         0.12 o                         
  -2   6   4          0.00         -0.09         0.09 o                         
  -1   6   4        476.93        459.50         4.08 o                         
   0   6   4         63.94         51.20         0.71 o                         
   1   6   4        151.62        132.51         1.80 o                         
   2   6   4        144.07        143.44         2.17 o                         
   3   6   4          0.01          0.22         0.25 o                         
   4   6   4          0.05          0.00         0.37 o                         
   5   6   4         11.86         12.34         0.91 o                         
   6   6   4          5.84          7.44         0.85 o                         
   7   6   4          0.78          0.52         0.69 o                         
   8   6   4          2.53          2.24         0.86 o                         
   9   6   4          0.40         -0.52         0.69 o                         
  10   6   4          0.03          0.00         0.77 o                         
 -11   7   4          0.74          0.52         0.34 o                         
 -10   7   4          0.01          0.12         0.27 o                         
  -9   7   4          0.75          0.56         0.25 o                         
  -8   7   4          0.00          0.15         0.23 o                         
  -7   7   4          0.32         -0.17         0.23 o                         
  -6   7   4          0.02          0.10         0.14 o                         
  -5   7   4         19.07         17.22         0.53 o                         
  -4   7   4        151.62        152.42         1.88 o                         
  -3   7   4          1.61          1.43         0.18 o                         
  -2   7   4          3.15          1.82         0.18 o                         
  -1   7   4         70.24         73.39         0.92 o                         
   0   7   4         51.55         48.16         0.80 o                         
   1   7   4         73.42         72.12         1.21 o                         
   2   7   4          0.62          0.43         0.26 o                         
   3   7   4         10.65         13.24         1.81 o                         
   4   7   4         27.80         30.29         1.34 o                         
   5   7   4          1.47          1.29         0.49 o                         
   6   7   4          0.87          0.25         0.86 o                         
   7   7   4         19.68         21.24         1.34 o                         
   8   7   4          1.66          1.38         0.86 o                         
   9   7   4          0.49          1.03         0.86 o                         
  10   7   4          0.10         -0.34         0.69 o                         
 -11   8   4          1.91          2.14         0.66 o                         
 -10   8   4          0.79          0.67         0.27 o                         
  -9   8   4          0.78          1.03         0.33 o                         
  -8   8   4          5.94          6.26         0.49 o                         
  -7   8   4         65.82         69.36         1.26 o                         
  -6   8   4          1.87          1.79         0.27 o                         
  -5   8   4         39.36         37.38         0.83 o                         
  -4   8   4         14.70         15.58         0.42 o                         
  -3   8   4          0.01          0.14         0.26 o                         
  -2   8   4         34.90         33.74         0.59 o                         
  -1   8   4          3.95          4.07         0.29 o                         
   0   8   4          2.18          2.81         0.27 o                         
   1   8   4         58.20         60.66         1.10 o                         
   2   8   4          6.38          6.03         0.65 o                         
   3   8   4          5.14          4.53         0.61 o                         
   4   8   4          0.12          0.69         0.49 o                         
   5   8   4          5.72          4.16         0.73 o                         
   6   8   4          0.00          0.02         0.60 o                         
   7   8   4          4.36          5.30         0.78 o                         
   8   8   4          7.03          7.57         1.20 o                         
   9   8   4          0.01          1.55         0.86 o                         
 -11   9   4          1.66          3.79         1.03 o                         
 -10   9   4          4.00          4.18         1.03 o                         
  -9   9   4          1.39          0.62         0.34 o                         
  -8   9   4          4.22          6.12         0.44 o                         
  -7   9   4         15.08         14.53         0.79 o                         
  -6   9   4          0.09         -0.06         0.25 o                         
  -5   9   4          9.52         10.18         0.46 o                         
  -4   9   4         18.87         20.14         0.67 o                         
  -3   9   4         33.01         31.42         0.62 o                         
  -2   9   4          0.09          0.03         0.19 o                         
  -1   9   4        103.55        102.66         1.54 o                         
   0   9   4          4.47          4.47         0.38 o                         
   1   9   4         15.44         13.59         0.60 o                         
   2   9   4          6.70          5.99         0.56 o                         
   3   9   4          1.58          1.36         0.54 o                         
   4   9   4          0.39          0.09         0.49 o                         
   5   9   4          7.55          9.15         1.20 o                         
   6   9   4          2.25          2.15         0.69 o                         
   7   9   4          5.57          4.30         1.03 o                         
   8   9   4          0.00         -0.52         0.69 o                         
 -12  10   4          0.21         -0.52         0.86 o                         
 -11  10   4          0.11          0.00         0.86 o                         
 -10  10   4          0.92          0.88         0.34 o                         
  -9  10   4          0.00         -0.11         0.25 o                         
  -8  10   4          0.13          0.01         0.23 o                         
  -7  10   4         10.39         11.22         0.52 o                         
  -6  10   4         21.13         19.60         1.08 o                         
  -5  10   4          1.71          2.58         0.31 o                         
  -4  10   4          6.99          7.10         0.36 o                         
  -3  10   4         10.99          9.15         0.42 o                         
  -2  10   4          3.81          2.86         0.29 o                         
  -1  10   4         36.88         33.96         0.94 o                         
   0  10   4         74.31         74.40         1.52 o                         
   1  10   4         18.69         17.64         0.75 o                         
   2  10   4         13.39         10.87         0.72 o                         
   3  10   4          0.00          0.09         0.49 o                         
   4  10   4          4.69          4.77         1.29 o                         
   5  10   4          0.56          0.95         0.61 o                         
   6  10   4          1.23          1.96         0.66 o                         
   7  10   4          0.14         -0.34         0.69 o                         
 -11  11   4          0.13          0.57         0.46 o                         
 -10  11   4          1.48          1.08         0.33 o                         
  -9  11   4          3.44          3.19         0.42 o                         
  -8  11   4          0.38          0.64         0.39 o                         
  -7  11   4          0.31          0.46         0.33 o                         
  -6  11   4          3.93          4.69         0.38 o                         
  -5  11   4          8.47          8.40         0.46 o                         
  -4  11   4         38.15         38.02         0.77 o                         
  -3  11   4         13.23         15.58         0.61 o                         
  -2  11   4          1.13          1.25         0.33 o                         
  -1  11   4         30.72         37.11         1.04 o                         
   0  11   4         73.64         72.99         2.39 o                         
   1  11   4          0.61          0.09         0.35 o                         
   2  11   4          2.07          1.55         0.61 o                         
   3  11   4          5.12          3.78         0.66 o                         
   4  11   4          1.11          2.17         0.66 o                         
   5  11   4          0.94          2.07         0.86 o                         
   6  11   4          1.73          2.75         1.03 o                         
 -10  12   4          0.51          0.82         0.34 o                         
  -9  12   4          0.02          0.01         0.34 o                         
  -8  12   4          3.62          4.63         0.48 o                         
  -7  12   4          2.65          2.61         0.50 o                         
  -6  12   4          5.71          5.45         0.60 o                         
  -5  12   4          3.79          3.66         0.43 o                         
  -4  12   4          1.94          2.76         0.47 o                         
  -3  12   4         28.96         29.33         0.79 o                         
  -2  12   4          3.98          3.93         0.43 o                         
  -1  12   4          2.16          2.47         0.62 o                         
   0  12   4         14.37         14.05         0.86 o                         
   1  12   4          0.38          0.29         0.40 o                         
   2  12   4         19.91         16.52         1.89 o                         
  -9  13   4          1.43          2.34         0.49 o                         
  -8  13   4          1.97          0.75         0.44 o                         
  -7  13   4          0.05         -0.37         0.37 o                         
  -6  13   4          1.10          0.04         0.37 o                         
  -5  13   4          0.74          1.30         0.46 o                         
  -4  13   4          0.08         -0.40         0.43 o                         
  -3  13   4         16.86         20.43         1.07 o                         
  -2  13   4          2.41          2.39         0.45 o                         
  -1  13   4          8.48          6.51         0.70 o                         
   0  13   4          3.06          2.92         0.57 o                         
   1  13   4          0.51          1.17         0.54 o                         
  -7  14   4          0.06          0.61         0.86 o                         
  -6  14   4          1.01          0.95         0.46 o                         
  -5  14   4          3.02          2.97         0.86 o                         
  -4  14   4          8.01          8.66         1.03 o                         
  -3  14   4          0.06         -0.50         0.60 o                         
  -2  14   4          0.15         -0.69         0.69 o                         
  -1  14   4          4.63          3.96         1.20 o                         
   0  14   4          0.21          0.52         0.86 o                         
   1  14   4          0.62          0.17         0.86 o                         
   1 -16   5          0.23          0.52         0.86 o                         
   2 -16   5          1.31          1.20         0.86 o                         
  -3 -15   5          0.30         -0.34         0.69 o                         
  -2 -15   5          1.50          1.89         0.86 o                         
  -1 -15   5          0.25         -0.17         0.69 o                         
   0 -15   5          0.77         -0.13         0.52 o                         
   1 -15   5          0.02         -0.20         0.43 o                         
   2 -15   5          0.10          0.57         0.41 o                         
   3 -15   5          0.04          0.17         0.34 o                         
   6 -15   5          0.19         -0.52         0.52 o                         
  -5 -14   5          3.05          0.86         0.86 o                         
  -4 -14   5          0.24          0.00         0.69 o                         
  -3 -14   5          1.72          2.24         0.86 o                         
  -2 -14   5          3.02          2.93         1.03 o                         
  -1 -14   5          7.15          6.34         0.73 o                         
   0 -14   5          0.36          0.43         0.44 o                         
   1 -14   5          0.53          0.32         0.41 o                         
   2 -14   5         10.65          9.25         0.83 o                         
   3 -14   5          0.04         -0.34         0.34 o                         
   4 -14   5          1.08          0.92         0.60 o                         
   5 -14   5          1.36          2.41         0.69 o                         
   6 -14   5          0.37          0.59         0.69 o                         
   7 -14   5          0.00         -0.30         0.44 o                         
   8 -14   5          0.36         -0.15         0.77 o                         
  -6 -13   5          1.13          0.69         0.69 o                         
  -5 -13   5          1.02          0.98         0.54 o                         
  -4 -13   5          7.54          7.19         0.82 o                         
  -3 -13   5          0.06          0.36         0.60 o                         
  -2 -13   5          3.92          3.59         0.66 o                         
  -1 -13   5          0.71          0.79         0.52 o                         
   0 -13   5          0.01         -0.09         0.43 o                         
   1 -13   5          0.00         -0.29         0.60 o                         
   2 -13   5          0.01          0.23         0.60 o                         
   3 -13   5          2.12          1.20         0.52 o                         
   4 -13   5          0.51          0.79         0.29 o                         
   5 -13   5          0.18          0.67         0.44 o                         
   6 -13   5          0.02         -0.11         0.44 o                         
   7 -13   5          0.07         -0.52         0.69 o                         
   8 -13   5          0.00          1.20         1.03 o                         
   9 -13   5          0.41          0.00         0.86 o                         
  -8 -12   5          0.41         -0.34         0.49 o                         
  -7 -12   5          0.09         -0.34         0.49 o                         
  -6 -12   5          2.49          2.19         0.56 o                         
  -5 -12   5          1.29          1.30         0.51 o                         
  -4 -12   5          5.32          6.19         0.69 o                         
  -3 -12   5          0.30          0.09         0.44 o                         
  -2 -12   5         19.26         20.57         1.10 o                         
  -1 -12   5          0.56          0.60         0.49 o                         
   0 -12   5          1.44          0.67         0.49 o                         
   1 -12   5          8.20          9.12         0.66 o                         
   2 -12   5          1.42          1.33         0.35 o                         
   3 -12   5          0.34          1.12         0.37 o                         
   4 -12   5          1.36          1.41         0.29 o                         
   5 -12   5          2.51          3.14         0.48 o                         
   6 -12   5          0.04         -0.41         0.41 o                         
   7 -12   5          0.02          0.69         0.86 o                         
   8 -12   5          0.69          0.69         0.86 o                         
   9 -12   5          1.67          4.13         1.20 o                         
  10 -12   5          0.01         -0.86         0.86 o                         
  -9 -11   5          0.93          0.60         0.61 o                         
  -8 -11   5          2.65          3.23         0.42 o                         
  -7 -11   5          2.15          1.50         0.88 o                         
  -6 -11   5          5.01          3.99         0.60 o                         
  -5 -11   5         15.72         15.61         0.96 o                         
  -4 -11   5         12.13         12.59         0.82 o                         
  -3 -11   5          0.04          0.92         0.40 o                         
  -2 -11   5          1.52          0.95         0.49 o                         
  -1 -11   5          0.15          0.42         0.41 o                         
   0 -11   5          0.12         -0.32         0.32 o                         
   1 -11   5          0.13         -0.12         0.25 o                         
   2 -11   5          4.37          3.87         0.38 o                         
   3 -11   5          3.69          3.65         0.68 o                         
   4 -11   5          6.89          6.17         0.43 o                         
   5 -11   5          1.53          1.98         0.27 o                         
   6 -11   5          3.03          2.86         0.61 o                         
   7 -11   5          1.40          1.55         0.54 o                         
   8 -11   5          2.98          4.13         1.20 o                         
   9 -11   5          1.15          2.24         1.03 o                         
  10 -11   5          0.00          0.00         0.86 o                         
  11 -11   5          0.00         -0.17         0.86 o                         
 -10 -10   5          3.06          2.49         0.78 o                         
  -9 -10   5          0.00          0.11         0.79 o                         
  -8 -10   5          3.90          3.93         0.39 o                         
  -7 -10   5          1.10          0.71         0.46 o                         
  -6 -10   5          0.54          0.89         0.42 o                         
  -5 -10   5          1.77          1.48         0.42 o                         
  -4 -10   5          1.24          0.98         0.40 o                         
  -3 -10   5         23.39         23.81         0.92 o                         
  -2 -10   5         31.43         34.00         1.09 o                         
  -1 -10   5          1.21          0.54         0.41 o                         
   0 -10   5          0.05         -0.52         0.61 o                         
   1 -10   5        168.34        171.29         2.91 o                         
   2 -10   5          0.46          0.46         0.20 o                         
   3 -10   5         12.73         10.56         0.96 o                         
   4 -10   5         12.95         13.71         0.97 o                         
   5 -10   5          3.07          3.80         0.45 o                         
   6 -10   5          0.04         -0.32         0.32 o                         
   7 -10   5          1.51          1.41         0.42 o                         
   8 -10   5          1.35          0.53         0.42 o                         
   9 -10   5          0.84          0.17         0.77 o                         
  10 -10   5          0.11          1.03         0.86 o                         
  11 -10   5          0.00         -0.69         0.69 o                         
 -10  -9   5          0.00          0.11         0.71 o                         
  -9  -9   5          3.49          2.75         0.43 o                         
  -8  -9   5          6.43          6.73         0.50 o                         
  -7  -9   5          1.29          1.17         0.33 o                         
  -6  -9   5          9.93         10.28         0.79 o                         
  -5  -9   5         63.34         64.85         1.65 o                         
  -4  -9   5          7.66          7.30         0.60 o                         
  -3  -9   5          0.43          0.23         0.30 o                         
  -2  -9   5         23.78         24.15         1.31 o                         
  -1  -9   5          0.87          0.40         0.30 o                         
   0  -9   5          3.24          3.74         0.40 o                         
   1  -9   5          6.67          5.25         0.45 o                         
   2  -9   5         41.74         39.83         1.10 o                         
   3  -9   5         22.47         22.96         0.79 o                         
   4  -9   5         15.18         15.53         0.55 o                         
   5  -9   5         15.06         15.66         0.82 o                         
   6  -9   5          2.87          1.72         0.35 o                         
   7  -9   5          0.05         -0.32         0.32 o                         
   8  -9   5          2.18          2.75         0.46 o                         
   9  -9   5          0.22          0.24         0.35 o                         
  10  -9   5          0.01         -0.21         0.54 o                         
  11  -9   5          0.00         -0.50         0.60 o                         
  12  -9   5          0.03          0.34         0.86 o                         
 -11  -8   5          0.65         -0.25         0.46 o                         
 -10  -8   5          0.95          1.11         0.38 o                         
  -9  -8   5          0.25         -0.23         0.31 o                         
  -8  -8   5          2.41          2.81         0.29 o                         
  -7  -8   5          2.77          3.50         0.50 o                         
  -6  -8   5          1.37          0.91         0.27 o                         
  -5  -8   5          0.11          0.20         0.36 o                         
  -4  -8   5         10.42         10.96         0.70 o                         
  -3  -8   5        122.61        130.35         3.29 o                         
  -2  -8   5         25.85         24.73         0.61 o                         
  -1  -8   5         63.34         59.79         1.07 o                         
   0  -8   5        166.25        162.25         2.17 o                         
   1  -8   5          7.82          7.37         0.75 o                         
   2  -8   5          0.86          0.50         0.14 o                         
   3  -8   5          0.68          0.58         0.20 o                         
   4  -8   5         15.18         15.20         0.65 o                         
   5  -8   5          1.66          1.02         0.28 o                         
   6  -8   5          0.03          0.57         0.26 o                         
   7  -8   5          0.87          0.39         0.28 o                         
   8  -8   5          6.38          6.53         0.61 o                         
   9  -8   5          0.02         -0.30         0.30 o                         
  10  -8   5          0.00         -0.32         0.95 o                         
  11  -8   5          0.09         -0.52         0.52 o                         
  12  -8   5          0.01         -0.25         0.69 o                         
 -12  -7   5          0.01          0.00         0.49 o                         
 -11  -7   5          0.94          0.83         1.03 o                         
 -10  -7   5          1.61          1.31         0.41 o                         
  -9  -7   5          1.88          1.80         0.32 o                         
  -8  -7   5          2.65          3.57         0.36 o                         
  -7  -7   5         30.13         34.25         0.69 o                         
  -6  -7   5         70.94         74.87         1.20 o                         
  -5  -7   5          2.98          2.92         0.28 o                         
  -4  -7   5          0.12         -0.15         0.15 o                         
  -3  -7   5         55.51         53.30         0.92 o                         
  -2  -7   5          5.57          4.93         0.28 o                         
  -1  -7   5         19.50         21.80         0.50 o                         
   0  -7   5         13.47         12.86         0.37 o                         
   1  -7   5         50.50         49.23         0.76 o                         
   2  -7   5         10.41          9.79         0.34 o                         
   3  -7   5          2.25          2.37         0.22 o                         
   4  -7   5          2.04          2.11         0.23 o                         
   5  -7   5         14.83         15.60         0.44 o                         
   6  -7   5          0.55          0.52         0.25 o                         
   7  -7   5          7.49          9.54         0.61 o                         
   8  -7   5          0.30          0.04         0.40 o                         
   9  -7   5          0.06         -0.28         0.28 o                         
  10  -7   5          0.00         -0.17         0.28 o                         
  11  -7   5          0.34          0.04         0.54 o                         
  12  -7   5          0.30          0.25         0.86 o                         
  13  -7   5          0.13          0.52         0.86 o                         
 -12  -6   5          0.98          0.80         0.50 o                         
 -11  -6   5          0.13         -0.04         0.34 o                         
 -10  -6   5          2.30          2.13         0.34 o                         
  -9  -6   5          5.97          5.88         0.41 o                         
  -8  -6   5          3.74          3.95         0.38 o                         
  -7  -6   5          0.52          0.09         0.17 o                         
  -6  -6   5          5.71          4.49         0.30 o                         
  -5  -6   5         49.26         49.62         0.78 o                         
  -4  -6   5          0.49          0.74         0.14 o                         
  -3  -6   5        110.54        105.42         1.20 o                         
  -2  -6   5          2.50          2.48         0.41 o                         
  -1  -6   5         25.21         20.89         0.46 o                         
   0  -6   5         87.32         93.38         1.28 o                         
   1  -6   5          8.37          7.05         0.31 o                         
   2  -6   5          3.80          4.06         0.23 o                         
   3  -6   5          0.88          0.83         0.14 o                         
   4  -6   5          0.12         -0.02         0.11 o                         
   5  -6   5          0.11          0.78         0.27 o                         
   6  -6   5          0.45          0.29         0.23 o                         
   7  -6   5          2.33          2.59         0.53 o                         
   8  -6   5          0.66          0.26         0.26 o                         
   9  -6   5          0.03         -0.19         0.35 o                         
  10  -6   5          0.93          0.19         0.44 o                         
  11  -6   5          2.05          2.24         0.73 o                         
  12  -6   5          0.45          0.33         0.54 o                         
  13  -6   5          0.03         -0.69         0.69 o                         
 -13  -5   5          0.18          0.08         0.86 o                         
 -12  -5   5          0.67          1.10         0.46 o                         
 -11  -5   5          1.77          1.50         0.42 o                         
 -10  -5   5          0.20          0.59         0.27 o                         
  -9  -5   5         10.41          9.69         0.50 o                         
  -8  -5   5          1.22          0.61         0.27 o                         
  -7  -5   5         64.05         59.58         1.03 o                         
  -6  -5   5         40.30         44.45         0.69 o                         
  -5  -5   5          6.21          6.68         0.47 o                         
  -4  -5   5          5.25          6.99         0.33 o                         
  -3  -5   5         51.90         51.61         1.08 o                         
  -2  -5   5         11.64          9.70         0.35 o                         
  -1  -5   5         19.21         16.07         0.41 o                         
   0  -5   5          2.80          2.46         0.31 o                         
   1  -5   5         35.73         41.25         0.68 o                         
   2  -5   5         88.48         91.85         1.23 o                         
   3  -5   5          0.51          0.13         0.10 o                         
   4  -5   5          9.01          9.89         0.33 o                         
   5  -5   5          9.02         10.43         0.35 o                         
   6  -5   5          0.00          0.32         0.45 o                         
   7  -5   5          0.20          0.05         0.25 o                         
   8  -5   5          0.08          0.45         0.26 o                         
   9  -5   5          0.03         -0.04         0.28 o                         
  10  -5   5          0.04          0.11         0.51 o                         
  11  -5   5          0.09          0.60         0.61 o                         
  12  -5   5          0.03          0.55         0.57 o                         
  13  -5   5          0.00         -0.17         0.86 o                         
 -13  -4   5          0.70          0.90         0.46 o                         
 -12  -4   5          0.00          0.12         0.30 o                         
 -11  -4   5          0.13         -0.04         0.29 o                         
 -10  -4   5          0.35          0.67         0.26 o                         
  -9  -4   5          3.96          4.46         0.32 o                         
  -8  -4   5          6.17          6.20         0.34 o                         
  -7  -4   5         32.19         27.53         0.67 o                         
  -6  -4   5          0.09          0.28         0.11 o                         
  -5  -4   5        218.62        207.47         2.21 o                         
  -4  -4   5         54.37         53.05         0.87 o                         
  -3  -4   5         10.13         11.40         0.40 o                         
  -2  -4   5         80.65         90.14         1.44 o                         
  -1  -4   5        651.25        667.50         9.07 o                         
   0  -4   5          6.28          4.68         0.27 o                         
   1  -4   5         26.08         26.74         0.63 o                         
   2  -4   5         11.82         11.25         0.34 o                         
   3  -4   5         56.08         60.72         0.90 o                         
   4  -4   5        255.19        257.69         2.48 o                         
   5  -4   5         14.82         16.59         0.46 o                         
   6  -4   5          1.67          2.00         0.32 o                         
   7  -4   5         10.02          8.93         0.73 o                         
   8  -4   5          1.06          1.29         0.35 o                         
   9  -4   5          0.18          0.52         0.37 o                         
  10  -4   5          0.01          0.26         0.29 o                         
  11  -4   5          0.00          0.00         0.49 o                         
  12  -4   5          0.01          0.34         0.86 o                         
  13  -4   5          0.00         -0.34         0.86 o                         
 -13  -3   5          0.33          0.43         0.35 o                         
 -12  -3   5          0.08          0.27         0.35 o                         
 -11  -3   5          6.54          6.96         0.47 o                         
 -10  -3   5          2.96          1.77         0.28 o                         
  -9  -3   5          7.07          6.28         0.49 o                         
  -8  -3   5         38.85         43.55         0.90 o                         
  -7  -3   5         71.26         69.90         1.00 o                         
  -6  -3   5          2.90          2.32         0.20 o                         
  -5  -3   5         10.70         10.25         0.26 o                         
  -4  -3   5         87.48         79.84         0.99 o                         
  -3  -3   5         12.99         18.96         0.41 o                         
  -2  -3   5        406.53        418.90         4.72 o                         
  -1  -3   5         15.23         10.42         0.30 o                         
   0  -3   5        200.14        202.28         2.69 o                         
   1  -3   5        525.20        540.39         7.42 o                         
   2  -3   5         25.21         27.90         0.64 o                         
   3  -3   5        113.88        110.13         1.39 o                         
   4  -3   5         12.53         13.22         0.42 o                         
   5  -3   5          8.04          8.99         0.58 o                         
   6  -3   5          1.85          3.05         0.44 o                         
   7  -3   5         31.61         34.08         1.09 o                         
   8  -3   5         11.58         11.27         0.75 o                         
   9  -3   5          1.38          0.50         0.36 o                         
  10  -3   5          0.07         -0.26         0.26 o                         
  11  -3   5          0.02          1.03         1.03 o                         
  12  -3   5          0.00         -0.52         0.86 o                         
  13  -3   5          0.02          0.00         0.86 o                         
 -14  -2   5          0.22          0.00         0.86 o                         
 -13  -2   5          2.53          3.21         0.42 o                         
 -12  -2   5          0.29          0.01         0.33 o                         
 -11  -2   5          0.55          0.23         0.26 o                         
 -10  -2   5          4.71          5.70         0.40 o                         
  -9  -2   5          0.59          0.09         0.21 o                         
  -8  -2   5         31.79         33.16         0.70 o                         
  -7  -2   5          0.72          0.35         0.16 o                         
  -6  -2   5         42.85         39.95         0.66 o                         
  -5  -2   5        156.08        154.92         1.66 o                         
  -4  -2   5         62.17         61.06         0.92 o                         
  -3  -2   5         82.48         92.52         1.07 o                         
  -2  -2   5        800.72        793.46         8.15 o                         
  -1  -2   5          4.29          3.47         0.16 o                         
   0  -2   5          2.44          2.25         0.37 o                         
   1  -2   5        204.87        225.51         2.95 o                         
   2  -2   5        337.59        358.40         4.91 o                         
   3  -2   5          0.04          0.00         0.08 o                         
   4  -2   5          0.10         -0.04         0.10 o                         
   5  -2   5         11.07         10.66         0.43 o                         
   6  -2   5          1.73          1.22         0.32 o                         
   7  -2   5         29.19         29.34         1.36 o                         
   8  -2   5          2.42          2.94         0.46 o                         
   9  -2   5          0.54          0.16         0.26 o                         
  10  -2   5          0.61          0.82         0.52 o                         
  11  -2   5          0.48          0.17         0.86 o                         
  12  -2   5          0.21         -0.86         0.86 o                         
  13  -2   5          0.00          0.00         0.86 o                         
 -14  -1   5          0.07         -0.48         0.54 o                         
 -13  -1   5          1.58          1.55         0.61 o                         
 -12  -1   5          1.36          0.90         0.42 o                         
 -11  -1   5          0.20         -0.13         0.22 o                         
 -10  -1   5          3.93          3.74         0.33 o                         
  -9  -1   5         26.77         27.96         0.67 o                         
  -8  -1   5         50.92         50.48         0.91 o                         
  -7  -1   5          0.58          0.43         0.14 o                         
  -6  -1   5          5.34          5.03         0.30 o                         
  -5  -1   5        444.76        443.15         4.39 o                         
  -4  -1   5        157.20        149.80         1.73 o                         
  -3  -1   5         38.08         34.98         0.56 o                         
  -2  -1   5         25.37         25.95         0.48 o                         
  -1  -1   5          7.20          5.43         0.25 o                         
   0  -1   5        520.68        531.02         9.23 o                         
   1  -1   5        314.56        327.97         4.17 o                         
   2  -1   5          6.63          3.94         0.32 o                         
   3  -1   5          8.67          7.41         0.38 o                         
   4  -1   5         74.03         71.51         1.20 o                         
   5  -1   5         22.49         22.83         0.53 o                         
   6  -1   5          0.31          0.54         0.25 o                         
   7  -1   5          0.00          0.00         0.25 o                         
   8  -1   5          6.64          5.71         0.64 o                         
   9  -1   5          0.05          0.28         0.35 o                         
  10  -1   5          0.66          0.39         0.41 o                         
  11  -1   5          0.12         -0.52         0.86 o                         
  12  -1   5          0.04          0.34         0.86 o                         
  13  -1   5          0.02         -0.52         0.86 o                         
 -14   0   5          0.08          0.48         0.54 o                         
 -13   0   5          0.35          0.26         0.95 o                         
 -12   0   5          0.00          0.04         0.25 o                         
 -11   0   5          2.13          2.34         0.51 o                         
 -10   0   5          0.85          0.91         0.25 o                         
  -9   0   5          0.38          0.21         0.23 o                         
  -8   0   5          0.01          0.00         0.30 o                         
  -7   0   5          0.00         -0.11         0.11 o                         
  -6   0   5        211.17        184.41         2.17 o                         
  -5   0   5        105.59        106.22         1.36 o                         
  -4   0   5         73.03         71.33         0.90 o                         
  -3   0   5        102.70         91.93         1.14 o                         
  -2   0   5        146.42        154.59         1.92 o                         
  -1   0   5        264.73        307.48         3.61 o                         
   0   0   5         13.60         17.40         0.49 o                         
   1   0   5        144.83        129.40         2.11 o                         
   2   0   5         17.07         16.29         0.45 o                         
   3   0   5         30.10         25.69         0.66 o                         
   4   0   5          1.20          2.07         0.25 o                         
   5   0   5         34.81         36.59         0.70 o                         
   6   0   5         26.41         27.66         0.77 o                         
   7   0   5          6.34          7.17         0.47 o                         
   8   0   5          0.51          0.50         0.32 o                         
   9   0   5          0.02          0.30         0.41 o                         
  10   0   5          0.44          0.05         0.41 o                         
  11   0   5          0.12          0.17         0.69 o                         
  12   0   5          0.00          0.17         0.86 o                         
 -13   1   5          0.21          0.27         0.54 o                         
 -12   1   5          2.78          3.32         0.37 o                         
 -11   1   5          0.49          0.60         0.28 o                         
 -10   1   5          3.81          3.98         0.36 o                         
  -9   1   5          9.88          8.53         0.45 o                         
  -8   1   5         43.75         47.16         0.96 o                         
  -7   1   5         52.34         49.99         0.98 o                         
  -6   1   5         14.32         11.43         0.33 o                         
  -5   1   5         76.92         74.83         0.99 o                         
  -4   1   5         39.14         40.14         0.75 o                         
  -3   1   5         38.14         27.62         0.63 o                         
  -2   1   5         81.78         84.44         1.07 o                         
  -1   1   5         23.95         28.11         0.50 o                         
   0   1   5        741.61        757.86         9.50 o                         
   1   1   5          5.17          3.93         0.28 o                         
   2   1   5        127.64        127.48         2.74 o                         
   3   1   5         22.67         24.26         0.58 o                         
   4   1   5         42.31         47.08         1.06 o                         
   5   1   5          0.51          0.00         0.19 o                         
   6   1   5         20.35         21.31         0.68 o                         
   7   1   5         10.50          8.64         0.53 o                         
   8   1   5          0.67          0.55         0.35 o                         
   9   1   5          1.58          1.81         0.39 o                         
  10   1   5          0.02          0.19         0.44 o                         
  11   1   5          0.65          1.03         0.86 o                         
  12   1   5          0.01          0.52         1.03 o                         
 -12   2   5          0.08          0.17         0.69 o                         
 -11   2   5          3.45          4.48         0.41 o                         
 -10   2   5          0.09         -0.17         0.17 o                         
  -9   2   5          0.44          0.28         0.20 o                         
  -8   2   5          0.62          0.54         0.23 o                         
  -7   2   5         29.10         30.48         0.72 o                         
  -6   2   5        217.02        215.47         2.67 o                         
  -5   2   5        133.54        141.70         1.71 o                         
  -4   2   5          5.99          6.75         0.25 o                         
  -3   2   5        863.13        858.54        10.88 o                         
  -2   2   5          9.45         11.40         0.52 o                         
  -1   2   5         18.90         18.04         0.46 o                         
   0   2   5        416.69        415.14         6.98 o                         
   1   2   5         43.70         44.97         1.02 o                         
   2   2   5        161.63        168.12         2.41 o                         
   3   2   5         56.05         53.88         1.06 o                         
   4   2   5          0.86          0.89         0.21 o                         
   5   2   5         10.29         11.60         0.53 o                         
   6   2   5         52.92         53.56         1.16 o                         
   7   2   5          5.25          5.33         0.52 o                         
   8   2   5          3.04          3.91         0.48 o                         
   9   2   5          0.05         -0.34         0.35 o                         
  10   2   5          1.79          2.22         1.38 o                         
  11   2   5          0.01         -0.52         0.86 o                         
  12   2   5          0.02         -0.34         0.86 o                         
 -11   3   5          1.60          2.12         0.40 o                         
 -10   3   5         10.04         11.40         0.54 o                         
  -9   3   5         23.63         27.38         0.70 o                         
  -8   3   5         29.09         29.06         0.79 o                         
  -7   3   5          9.49          8.04         0.40 o                         
  -6   3   5         53.55         49.30         0.96 o                         
  -5   3   5        100.72         88.44         1.29 o                         
  -4   3   5          0.06          0.13         0.09 o                         
  -3   3   5        217.15        213.97         2.59 o                         
  -2   3   5         62.79         65.42         1.08 o                         
  -1   3   5        648.56        618.98         7.97 o                         
   0   3   5         19.35         22.93         0.54 o                         
   1   3   5         35.86         37.87         0.82 o                         
   2   3   5        110.59        107.99         1.61 o                         
   3   3   5          0.81          0.26         0.16 o                         
   4   3   5          4.67          4.18         0.34 o                         
   5   3   5         32.97         36.83         0.90 o                         
   6   3   5          4.73          4.10         0.46 o                         
   7   3   5          0.01          0.11         0.32 o                         
   8   3   5          0.01         -0.28         0.28 o                         
   9   3   5          0.20          0.64         0.39 o                         
  10   3   5          0.68          1.03         0.61 o                         
  11   3   5          0.02          0.26         0.61 o                         
 -11   4   5          0.01         -0.17         0.52 o                         
 -10   4   5          4.55          3.44         0.31 o                         
  -9   4   5          2.16          1.84         0.38 o                         
  -8   4   5          8.63         10.23         0.50 o                         
  -7   4   5         17.90         15.53         0.54 o                         
  -6   4   5          1.94          1.43         0.35 o                         
  -5   4   5         21.60         16.28         0.49 o                         
  -4   4   5        219.49        200.30         2.13 o                         
  -3   4   5          5.05          4.55         0.20 o                         
  -2   4   5         45.71         39.75         0.64 o                         
  -1   4   5          1.09          0.86         0.33 o                         
   0   4   5         10.25         10.76         0.53 o                         
   1   4   5         85.08         85.18         1.42 o                         
   2   4   5         84.73         77.49         1.31 o                         
   3   4   5          3.35          2.54         0.29 o                         
   4   4   5         31.26         31.02         0.96 o                         
   5   4   5          0.40          0.52         0.30 o                         
   6   4   5          9.24          8.45         1.72 o                         
   7   4   5          0.91          0.71         0.35 o                         
   8   4   5          0.01         -0.28         0.35 o                         
   9   4   5          0.05          0.33         0.46 o                         
  10   4   5          0.01         -0.52         0.52 o                         
  11   4   5          0.03         -0.09         0.61 o                         
 -11   5   5          0.28          0.52         0.69 o                         
 -10   5   5          0.36          0.57         0.34 o                         
  -9   5   5          0.00         -0.07         0.29 o                         
  -8   5   5          0.86          0.81         0.30 o                         
  -7   5   5          7.36          8.56         0.43 o                         
  -6   5   5         11.02          9.26         0.53 o                         
  -5   5   5         43.23         42.21         0.84 o                         
  -4   5   5         57.03         50.09         0.70 o                         
  -3   5   5          8.34          6.01         0.25 o                         
  -2   5   5        519.37        483.76         4.57 o                         
  -1   5   5         20.06         17.30         0.43 o                         
   0   5   5          9.00          8.41         0.33 o                         
   1   5   5         13.72         13.79         0.65 o                         
   2   5   5         77.78         72.87         1.29 o                         
   3   5   5          5.97          6.73         0.50 o                         
   4   5   5          2.76          3.23         0.44 o                         
   5   5   5          0.82          1.03         0.49 o                         
   6   5   5          0.00         -0.69         0.69 o                         
   7   5   5          3.70          2.58         0.86 o                         
   8   5   5          0.00          0.00         0.69 o                         
   9   5   5          0.01         -0.34         0.86 o                         
  10   5   5          0.00         -0.17         0.86 o                         
 -11   6   5          0.09          0.17         0.31 o                         
 -10   6   5          1.41          1.44         0.41 o                         
  -9   6   5          5.78          5.62         0.48 o                         
  -8   6   5         15.73         15.67         0.70 o                         
  -7   6   5          4.89          4.57         0.42 o                         
  -6   6   5          0.19         -0.11         0.17 o                         
  -5   6   5         12.53         13.92         0.43 o                         
  -4   6   5         80.34         77.12         1.01 o                         
  -3   6   5         20.41         22.65         0.48 o                         
  -2   6   5          8.93          7.14         0.30 o                         
  -1   6   5         23.54         26.02         0.49 o                         
   0   6   5          8.78          8.68         0.36 o                         
   1   6   5         49.92         56.65         1.02 o                         
   2   6   5         12.10         15.97         0.98 o                         
   3   6   5          3.06          2.71         0.40 o                         
   4   6   5         59.24         64.90         2.67 o                         
   5   6   5          0.27         -0.39         0.41 o                         
   6   6   5          0.52          0.86         0.69 o                         
   7   6   5          1.69          2.58         0.86 o                         
   8   6   5          0.39          2.07         0.86 o                         
   9   6   5          0.18          0.69         0.86 o                         
  10   6   5          0.07         -0.69         0.69 o                         
 -11   7   5          0.68          0.52         0.69 o                         
 -10   7   5         17.52         19.53         0.83 o                         
  -9   7   5          6.57          5.71         0.54 o                         
  -8   7   5          6.28          6.29         0.67 o                         
  -7   7   5          3.31          3.11         0.30 o                         
  -6   7   5          1.29          1.00         0.22 o                         
  -5   7   5         36.23         32.63         0.80 o                         
  -4   7   5         11.76         11.48         0.41 o                         
  -3   7   5         18.73         17.25         0.46 o                         
  -2   7   5        160.64        158.98         1.74 o                         
  -1   7   5         23.97         23.59         0.53 o                         
   0   7   5         15.46         14.91         0.55 o                         
   1   7   5         74.86         79.51         1.31 o                         
   2   7   5          3.80          3.13         0.42 o                         
   3   7   5          0.12          1.90         1.38 o                         
   4   7   5          5.20          5.27         0.66 o                         
   5   7   5         18.41         18.53         1.22 o                         
   6   7   5          0.79          1.72         0.61 o                         
   7   7   5          2.05          1.55         0.86 o                         
   8   7   5          0.37          0.00         0.69 o                         
   9   7   5          1.38          0.86         0.86 o                         
 -11   8   5          0.05         -0.52         0.52 o                         
 -10   8   5          1.19          1.45         0.54 o                         
  -9   8   5          2.69          2.46         0.41 o                         
  -8   8   5         19.58         18.07         0.58 o                         
  -7   8   5          6.64          6.83         0.44 o                         
  -6   8   5          3.07          3.13         0.33 o                         
  -5   8   5         36.47         34.43         0.84 o                         
  -4   8   5          0.27          0.15         0.14 o                         
  -3   8   5          8.15          7.09         0.31 o                         
  -2   8   5        111.42        114.23         1.31 o                         
  -1   8   5         16.32         16.45         0.46 o                         
   0   8   5         63.01         59.25         1.12 o                         
   1   8   5          5.03          4.65         0.60 o                         
   2   8   5          2.20          1.72         0.42 o                         
   3   8   5         27.65         28.58         1.34 o                         
   4   8   5          2.30          2.84         0.61 o                         
   5   8   5          0.01          0.60         0.49 o                         
   6   8   5          2.50          2.46         0.95 o                         
   7   8   5          0.01         -0.52         0.52 o                         
   8   8   5          0.20          1.03         0.86 o                         
 -11   9   5          1.43          2.10         0.57 o                         
 -10   9   5          0.25          0.19         0.54 o                         
  -9   9   5          3.48          4.64         0.73 o                         
  -8   9   5         17.12         18.12         0.63 o                         
  -7   9   5         25.26         25.70         0.76 o                         
  -6   9   5          3.72          3.60         0.35 o                         
  -5   9   5         92.41         91.34         1.47 o                         
  -4   9   5         32.04         33.30         0.67 o                         
  -3   9   5        150.80        145.58         1.72 o                         
  -2   9   5         47.10         47.52         0.88 o                         
  -1   9   5         18.59         22.26         0.79 o                         
   0   9   5         40.75         42.39         0.96 o                         
   1   9   5          2.65          3.58         0.37 o                         
   2   9   5         13.97         15.87         1.12 o                         
   3   9   5          6.44          7.43         1.20 o                         
   4   9   5          3.30          3.27         0.66 o                         
   5   9   5          2.76          1.91         0.66 o                         
   6   9   5          0.43          0.44         0.69 o                         
   7   9   5          0.29          1.20         0.86 o                         
 -11  10   5          0.16          0.41         0.57 o                         
 -10  10   5          3.32          5.04         1.23 o                         
  -9  10   5          0.16         -0.26         0.26 o                         
  -8  10   5          2.52          2.13         0.36 o                         
  -7  10   5          1.69          1.56         0.30 o                         
  -6  10   5          5.54          5.34         0.39 o                         
  -5  10   5          0.00         -0.20         0.23 o                         
  -4  10   5         13.92         15.52         0.49 o                         
  -3  10   5          0.03         -0.20         0.22 o                         
  -2  10   5          0.99          1.08         0.29 o                         
  -1  10   5         19.54         17.85         0.75 o                         
   0  10   5          6.05          5.93         0.67 o                         
   1  10   5          8.61          7.71         0.55 o                         
   2  10   5          0.55         -0.02         0.41 o                         
   3  10   5          6.29          5.94         0.86 o                         
   4  10   5          0.03         -0.15         0.60 o                         
   5  10   5          7.99          9.57         1.29 o                         
   6  10   5          0.00         -0.17         0.69 o                         
 -11  11   5          0.03          0.36         0.34 o                         
 -10  11   5          0.10          0.09         0.31 o                         
  -9  11   5          0.01         -0.30         0.30 o                         
  -8  11   5          0.26          0.11         0.35 o                         
  -7  11   5          0.21          0.02         0.35 o                         
  -6  11   5          0.13          0.72         0.30 o                         
  -5  11   5          0.90          0.56         0.28 o                         
  -4  11   5         11.04         11.69         0.47 o                         
  -3  11   5          4.95          5.92         0.43 o                         
  -2  11   5          7.28          7.23         0.54 o                         
  -1  11   5         14.11         13.04         0.72 o                         
   0  11   5          3.13          3.57         0.45 o                         
   1  11   5          8.41          7.01         0.68 o                         
   2  11   5         12.55         13.41         1.81 o                         
   3  11   5          0.03          0.46         0.54 o                         
   4  11   5          0.42          1.20         0.69 o                         
   5  11   5          1.73          3.44         1.03 o                         
 -10  12   5          0.26          0.00         0.86 o                         
  -9  12   5          0.19          0.19         0.34 o                         
  -8  12   5          1.08          0.57         0.36 o                         
  -7  12   5         10.23         13.36         0.73 o                         
  -6  12   5          1.71          1.51         0.73 o                         
  -5  12   5          0.10          0.17         0.33 o                         
  -4  12   5          0.44         -0.10         0.42 o                         
  -3  12   5          4.70          4.40         0.46 o                         
  -2  12   5          3.39          4.59         0.51 o                         
  -1  12   5          4.50          4.24         0.50 o                         
   0  12   5          6.00          5.18         0.58 o                         
   1  12   5          0.95          1.48         0.57 o                         
  -8  13   5          0.08          0.45         0.44 o                         
  -7  13   5          6.18          6.28         0.68 o                         
  -6  13   5         11.46         11.15         0.83 o                         
  -5  13   5          4.10          3.53         0.58 o                         
  -4  13   5          0.67          0.50         0.95 o                         
  -3  13   5          0.15          0.05         0.35 o                         
  -2  13   5          1.92          1.72         0.69 o                         
  -1  13   5         17.12         15.80         0.99 o                         
   0  13   5          4.79          3.96         1.20 o                         
  -5  14   5          0.01         -0.09         0.61 o                         
  -4  14   5          6.03          4.98         0.85 o                         
  -3  14   5          4.59          3.78         0.78 o                         
  -2  14   5          0.72          1.55         1.03 o                         
  -1  14   5          2.97          2.41         1.03 o                         
  -2 -15   6          2.70          2.07         0.86 o                         
  -1 -15   6          1.35          2.41         1.03 o                         
   0 -15   6          0.98         -0.69         0.69 o                         
   1 -15   6          0.01         -0.52         0.52 o                         
   6 -15   6          0.16          0.52         0.52 o                         
  -5 -14   6          0.18          0.04         0.54 o                         
  -4 -14   6          0.02          0.34         0.54 o                         
  -3 -14   6          2.41          1.30         0.86 o                         
  -2 -14   6          0.01          0.13         0.54 o                         
  -1 -14   6          3.48          3.43         0.66 o                         
   0 -14   6          6.48          7.23         0.78 o                         
   1 -14   6          0.11         -0.02         0.41 o                         
   2 -14   6          0.03         -0.26         0.37 o                         
   3 -14   6          0.90          1.20         0.52 o                         
   4 -14   6          0.00         -0.34         0.34 o                         
   5 -14   6          0.53          0.69         0.69 o                         
   6 -14   6          0.02         -0.52         0.52 o                         
   7 -14   6          0.03         -0.44         0.44 o                         
   8 -14   6          0.00         -0.09         0.44 o                         
  -6 -13   6          1.52          1.60         0.66 o                         
  -5 -13   6          0.85          1.77         0.66 o                         
  -4 -13   6          1.28          1.12         0.61 o                         
  -3 -13   6          3.17          3.78         1.81 o                         
  -2 -13   6          4.87          4.98         0.73 o                         
  -1 -13   6          0.00         -0.12         0.41 o                         
   0 -13   6          4.62          4.82         0.77 o                         
   1 -13   6          1.40          1.14         0.35 o                         
   2 -13   6          0.38         -0.12         0.38 o                         
   3 -13   6          0.03         -0.17         0.34 o                         
   4 -13   6          2.24          1.40         0.41 o                         
   5 -13   6          0.43          0.34         0.52 o                         
   6 -13   6          0.03         -0.41         0.41 o                         
   7 -13   6          0.14          1.20         0.86 o                         
   8 -13   6          0.23          0.34         0.86 o                         
   9 -13   6          0.14         -0.17         0.86 o                         
  -7 -12   6          0.74          0.77         0.61 o                         
  -6 -12   6          4.87          5.52         0.70 o                         
  -5 -12   6          0.81          0.69         0.46 o                         
  -4 -12   6          0.48          0.57         0.54 o                         
  -3 -12   6          7.75          7.85         0.85 o                         
  -2 -12   6          0.01          0.09         0.49 o                         
  -1 -12   6          0.00         -0.37         0.37 o                         
   0 -12   6          2.85          2.17         0.42 o                         
   1 -12   6          1.15          1.48         0.37 o                         
   2 -12   6          0.02         -0.14         0.29 o                         
   3 -12   6          0.00          0.12         0.25 o                         
   4 -12   6          3.93          5.14         0.44 o                         
   5 -12   6          0.72          0.54         0.27 o                         
   6 -12   6          2.33          2.60         0.61 o                         
   7 -12   6          0.97          1.38         0.86 o                         
   8 -12   6          0.76          1.72         1.03 o                         
   9 -12   6          0.08         -0.17         0.86 o                         
  10 -12   6          0.00         -0.34         0.86 o                         
  -9 -11   6          0.74          0.69         0.61 o                         
  -8 -11   6          0.31          0.44         0.69 o                         
  -7 -11   6          0.40          0.16         0.46 o                         
  -6 -11   6          4.07          3.82         0.60 o                         
  -5 -11   6          0.03         -0.06         0.40 o                         
  -4 -11   6          0.04          0.63         0.40 o                         
  -3 -11   6         22.01         22.63         1.22 o                         
  -2 -11   6          5.60          5.63         0.73 o                         
  -1 -11   6          0.53          0.12         0.41 o                         
   0 -11   6          5.22          4.97         0.64 o                         
   1 -11   6          0.53          0.64         0.35 o                         
   2 -11   6          3.02          2.43         0.60 o                         
   3 -11   6          5.00          3.78         0.42 o                         
   4 -11   6          0.22          0.68         0.27 o                         
   5 -11   6          0.19          0.11         0.30 o                         
   6 -11   6          0.05         -0.32         0.32 o                         
   7 -11   6          0.25          0.13         0.37 o                         
   8 -11   6          1.67          1.97         1.03 o                         
   9 -11   6          0.24         -0.17         0.86 o                         
  10 -11   6          0.00         -0.17         0.86 o                         
  11 -11   6          0.01          1.03         0.86 o                         
  -9 -10   6          0.72          1.46         0.61 o                         
  -8 -10   6          3.43          4.02         0.72 o                         
  -7 -10   6          2.29          2.07         0.50 o                         
  -6 -10   6          2.22          2.07         0.50 o                         
  -5 -10   6          0.46          0.58         0.42 o                         
  -4 -10   6          9.88         11.38         0.79 o                         
  -3 -10   6          0.74          0.07         0.41 o                         
  -2 -10   6          4.59          3.82         0.61 o                         
  -1 -10   6         37.46         39.75         1.40 o                         
   0 -10   6         18.95         17.61         0.76 o                         
   1 -10   6         23.72         25.14         0.89 o                         
   2 -10   6          6.51          7.95         0.52 o                         
   3 -10   6          0.38          0.52         0.43 o                         
   4 -10   6          0.35          0.45         0.24 o                         
   5 -10   6          1.75          1.70         0.27 o                         
   6 -10   6          1.28          0.91         0.42 o                         
   7 -10   6          0.09          0.12         0.35 o                         
   8 -10   6          0.62          1.19         0.42 o                         
   9 -10   6          0.06          0.04         1.20 o                         
  10 -10   6          0.00          0.08         0.54 o                         
  11 -10   6          0.04         -0.09         0.61 o                         
 -10  -9   6          0.17          0.39         0.40 o                         
  -9  -9   6          0.02          0.29         0.34 o                         
  -8  -9   6          1.11          0.72         0.24 o                         
  -7  -9   6          2.44          2.77         0.37 o                         
  -6  -9   6         10.21          9.96         0.76 o                         
  -5  -9   6          0.06         -0.35         0.35 o                         
  -4  -9   6         46.40         50.28         1.79 o                         
  -3  -9   6         20.74         19.53         0.82 o                         
  -2  -9   6         15.71         15.01         1.46 o                         
  -1  -9   6          6.52          5.16         0.61 o                         
   0  -9   6         80.11         80.35         1.65 o                         
   1  -9   6         13.35         12.93         0.68 o                         
   2  -9   6          0.05          0.00         0.34 o                         
   3  -9   6          0.15          0.29         0.23 o                         
   4  -9   6          0.47          0.33         0.23 o                         
   5  -9   6          1.69          1.86         0.30 o                         
   6  -9   6          1.94          2.41         0.46 o                         
   7  -9   6          1.46          1.64         0.46 o                         
   8  -9   6          0.09          0.12         0.38 o                         
   9  -9   6          0.18          0.60         0.61 o                         
  10  -9   6          0.08          0.55         0.54 o                         
  11  -9   6          0.01         -0.36         0.54 o                         
  12  -9   6          0.01         -0.34         0.86 o                         
 -11  -8   6          0.10          0.21         0.46 o                         
 -10  -8   6          6.50          7.52         0.64 o                         
  -9  -8   6          9.51         10.54         0.65 o                         
  -8  -8   6          0.42          0.56         0.22 o                         
  -7  -8   6         29.84         33.46         0.80 o                         
  -6  -8   6         12.32         13.59         1.02 o                         
  -5  -8   6          1.51          2.16         0.42 o                         
  -4  -8   6          0.02          0.06         0.30 o                         
  -3  -8   6          2.05          2.09         0.31 o                         
  -2  -8   6         19.70         20.05         0.84 o                         
  -1  -8   6         11.37          9.92         0.60 o                         
   0  -8   6         16.70         16.79         0.52 o                         
   1  -8   6         16.33         17.37         0.55 o                         
   2  -8   6         22.69         23.79         0.61 o                         
   3  -8   6          1.38          0.42         0.23 o                         
   4  -8   6         26.95         28.26         0.73 o                         
   5  -8   6          0.52          0.38         0.23 o                         
   6  -8   6          0.41          0.48         0.32 o                         
   7  -8   6          0.10         -0.11         0.32 o                         
   8  -8   6          2.06          2.05         0.41 o                         
   9  -8   6          0.49          0.42         0.38 o                         
  10  -8   6          0.04          0.46         0.54 o                         
  11  -8   6          0.08         -0.17         0.54 o                         
  12  -8   6          0.00         -0.26         0.61 o                         
 -12  -7   6          1.02          1.03         0.86 o                         
 -11  -7   6          0.34          0.57         0.62 o                         
 -10  -7   6          1.62          1.93         0.40 o                         
  -9  -7   6          4.36          5.24         0.42 o                         
  -8  -7   6          2.67          3.31         0.38 o                         
  -7  -7   6         33.96         35.21         0.72 o                         
  -6  -7   6          3.12          3.74         0.31 o                         
  -5  -7   6         47.94         46.55         0.88 o                         
  -4  -7   6         39.30         40.95         1.12 o                         
  -3  -7   6          6.04          4.29         0.33 o                         
  -2  -7   6         80.24         82.20         1.26 o                         
  -1  -7   6         74.89         79.37         1.36 o                         
   0  -7   6          0.21          0.28         0.15 o                         
   1  -7   6          3.65          3.91         0.27 o                         
   2  -7   6          9.36          8.33         0.33 o                         
   3  -7   6          0.29          0.32         0.14 o                         
   4  -7   6         13.64         11.35         0.44 o                         
   5  -7   6          6.31          5.52         0.35 o                         
   6  -7   6          1.08          0.27         0.25 o                         
   7  -7   6         12.44         13.09         0.71 o                         
   8  -7   6          0.46         -0.10         0.35 o                         
   9  -7   6          0.13         -0.10         0.38 o                         
  10  -7   6          0.27          1.29         0.61 o                         
  11  -7   6          0.48          0.86         0.61 o                         
  12  -7   6          0.12          0.52         0.61 o                         
 -12  -6   6          0.10         -0.39         0.42 o                         
 -11  -6   6          1.54          1.38         0.40 o                         
 -10  -6   6         12.72         13.85         0.72 o                         
  -9  -6   6          0.17         -0.18         0.23 o                         
  -8  -6   6         36.41         39.55         0.90 o                         
  -7  -6   6         24.83         24.30         0.55 o                         
  -6  -6   6          0.10          0.04         0.18 o                         
  -5  -6   6          5.46          3.45         0.32 o                         
  -4  -6   6        170.17        152.72         2.05 o                         
  -3  -6   6         55.80         49.99         0.86 o                         
  -2  -6   6         23.55         23.58         0.62 o                         
  -1  -6   6          3.35          3.25         0.23 o                         
   0  -6   6        131.62        133.97         2.19 o                         
   1  -6   6         34.01         32.42         0.69 o                         
   2  -6   6          3.04          2.57         0.23 o                         
   3  -6   6          7.12          8.00         0.37 o                         
   4  -6   6         43.22         42.27         0.69 o                         
   5  -6   6          0.16          0.54         0.43 o                         
   6  -6   6          0.06          0.42         0.35 o                         
   7  -6   6          0.00         -0.25         0.25 o                         
   8  -6   6          0.14          0.00         0.26 o                         
   9  -6   6          0.91          0.66         0.37 o                         
  10  -6   6          1.41          1.31         0.69 o                         
  11  -6   6          1.46          1.89         0.86 o                         
  12  -6   6          0.00          0.69         0.61 o                         
 -13  -5   6          0.43          0.52         0.86 o                         
 -12  -5   6          0.00          0.47         0.42 o                         
 -11  -5   6          1.90          2.28         0.38 o                         
 -10  -5   6          2.85          3.76         0.38 o                         
  -9  -5   6          9.33          8.47         0.47 o                         
  -8  -5   6          0.39         -0.12         0.20 o                         
  -7  -5   6          0.85          0.28         0.23 o                         
  -6  -5   6         34.12         30.52         0.64 o                         
  -5  -5   6         11.18         13.89         0.39 o                         
  -4  -5   6         70.40         67.56         0.93 o                         
  -3  -5   6         71.72         70.64         1.03 o                         
  -2  -5   6         78.53         71.44         1.01 o                         
  -1  -5   6        159.20        156.52         2.71 o                         
   0  -5   6         62.46         68.28         1.20 o                         
   1  -5   6          0.06          0.17         0.11 o                         
   2  -5   6         13.75         14.74         0.41 o                         
   3  -5   6          0.55          0.59         0.18 o                         
   4  -5   6          5.01          5.43         0.42 o                         
   5  -5   6         16.41         17.81         0.59 o                         
   6  -5   6          5.59          4.97         0.46 o                         
   7  -5   6          0.12         -0.22         0.22 o                         
   8  -5   6          1.02          0.60         0.43 o                         
   9  -5   6          0.27          0.54         0.37 o                         
  10  -5   6          0.61          0.41         0.47 o                         
  11  -5   6          0.10         -0.52         0.54 o                         
  12  -5   6          0.00         -0.26         0.61 o                         
 -13  -4   6          0.61          0.83         0.46 o                         
 -12  -4   6          0.01         -0.29         0.29 o                         
 -11  -4   6          1.76          1.80         0.38 o                         
 -10  -4   6          3.39          4.25         0.37 o                         
  -9  -4   6          3.08          2.24         0.39 o                         
  -8  -4   6         14.98         15.73         0.61 o                         
  -7  -4   6          3.16          3.77         0.35 o                         
  -6  -4   6          3.18          2.78         0.21 o                         
  -5  -4   6         16.82         17.51         0.42 o                         
  -4  -4   6         48.06         46.54         0.66 o                         
  -3  -4   6        155.00        166.85         2.05 o                         
  -2  -4   6          1.89          2.68         0.19 o                         
  -1  -4   6        107.25        109.31         1.67 o                         
   0  -4   6         94.22         84.91         1.73 o                         
   1  -4   6          0.18          0.11         0.12 o                         
   2  -4   6         38.35         42.31         0.61 o                         
   3  -4   6        431.98        435.81         4.09 o                         
   4  -4   6          0.18          0.24         0.17 o                         
   5  -4   6          0.42          0.04         0.13 o                         
   6  -4   6          0.35          0.61         0.22 o                         
   7  -4   6          0.08          0.46         0.38 o                         
   8  -4   6          0.14          0.17         0.28 o                         
   9  -4   6          0.10          0.00         0.49 o                         
  10  -4   6          0.09         -0.25         0.37 o                         
  11  -4   6          0.00          0.34         0.69 o                         
  12  -4   6          0.01         -0.69         0.86 o                         
 -13  -3   6          0.17          0.28         0.46 o                         
 -12  -3   6          1.20          2.43         0.45 o                         
 -11  -3   6          0.42          0.01         0.22 o                         
 -10  -3   6          0.22         -0.20         0.20 o                         
  -9  -3   6          0.00         -0.02         0.21 o                         
  -8  -3   6          9.16          8.53         0.47 o                         
  -7  -3   6          1.84          1.42         0.25 o                         
  -6  -3   6         44.72         45.69         0.79 o                         
  -5  -3   6          4.83          4.90         0.25 o                         
  -4  -3   6         52.93         48.51         0.70 o                         
  -3  -3   6        163.22        152.52         1.83 o                         
  -2  -3   6          6.71          4.13         0.24 o                         
  -1  -3   6         14.45         15.98         0.68 o                         
   0  -3   6         24.61         23.59         0.55 o                         
   1  -3   6          2.48          3.66         0.25 o                         
   2  -3   6        146.97        157.01         1.89 o                         
   3  -3   6        115.18        106.59         1.36 o                         
   4  -3   6          5.03          5.59         0.31 o                         
   5  -3   6          8.94         10.39         0.39 o                         
   6  -3   6          0.06         -0.12         0.14 o                         
   7  -3   6          1.78          2.25         0.35 o                         
   8  -3   6          0.01          0.06         0.32 o                         
   9  -3   6          0.38          0.53         0.29 o                         
  10  -3   6          0.31          0.67         0.48 o                         
  11  -3   6          0.00          0.86         0.86 o                         
  12  -3   6          0.01         -0.86         0.86 o                         
 -13  -2   6          0.05          0.69         0.69 o                         
 -12  -2   6          0.00          0.01         0.65 o                         
 -11  -2   6          3.69          3.58         0.33 o                         
 -10  -2   6          1.62          1.29         0.23 o                         
  -9  -2   6         31.88         33.42         0.77 o                         
  -8  -2   6         13.16         11.96         0.44 o                         
  -7  -2   6         23.95         19.60         0.53 o                         
  -6  -2   6         17.70         16.80         0.52 o                         
  -5  -2   6        268.14        249.44         2.73 o                         
  -4  -2   6        142.95        135.32         1.41 o                         
  -3  -2   6        226.83        231.53         2.40 o                         
  -2  -2   6         10.54          9.85         0.46 o                         
  -1  -2   6          0.05         -0.08         0.08 o                         
   0  -2   6         98.64         97.07         1.29 o                         
   1  -2   6         30.48         27.05         0.90 o                         
   2  -2   6         14.93         17.08         0.42 o                         
   3  -2   6         59.00         63.08         1.14 o                         
   4  -2   6          0.45         -0.11         0.11 o                         
   5  -2   6          3.40          3.18         0.29 o                         
   6  -2   6          2.22          1.46         0.21 o                         
   7  -2   6          1.59          1.00         0.32 o                         
   8  -2   6          0.44          0.03         0.26 o                         
   9  -2   6          0.77          0.52         0.37 o                         
  10  -2   6          1.17          1.53         0.48 o                         
  11  -2   6          0.00         -0.52         0.69 o                         
  12  -2   6          0.00          0.52         1.03 o                         
 -14  -1   6          0.14          1.34         0.57 o                         
 -13  -1   6          2.18          3.10         0.93 o                         
 -12  -1   6          2.62          4.56         0.58 o                         
 -11  -1   6          0.47          0.55         0.26 o                         
 -10  -1   6          6.46          7.07         0.51 o                         
  -9  -1   6         12.30         11.67         0.61 o                         
  -8  -1   6          0.06          0.00         0.20 o                         
  -7  -1   6        116.12        111.07         1.60 o                         
  -6  -1   6         20.33         17.20         0.95 o                         
  -5  -1   6         82.35         77.76         1.07 o                         
  -4  -1   6          7.23          6.61         0.25 o                         
  -3  -1   6        260.29        259.11         2.88 o                         
  -2  -1   6        198.49        220.18         2.49 o                         
  -1  -1   6          5.96          6.56         0.25 o                         
   0  -1   6         67.16         67.21         1.07 o                         
   1  -1   6         13.43         15.94         0.42 o                         
   2  -1   6         40.80         38.46         0.71 o                         
   3  -1   6         13.05         12.87         0.50 o                         
   4  -1   6          2.91          2.89         0.20 o                         
   5  -1   6          3.45          3.06         0.29 o                         
   6  -1   6          2.02          2.10         0.66 o                         
   7  -1   6          0.68          0.16         0.26 o                         
   8  -1   6          0.01         -0.23         0.32 o                         
   9  -1   6          5.10          4.85         0.58 o                         
  10  -1   6          0.90          1.45         0.69 o                         
  11  -1   6          0.01         -0.69         0.69 o                         
  12  -1   6          0.01          0.34         1.03 o                         
 -14   0   6          0.25         -0.02         0.54 o                         
 -13   0   6          0.13         -0.37         0.37 o                         
 -12   0   6          0.92          1.35         0.46 o                         
 -11   0   6          6.76          7.42         0.48 o                         
 -10   0   6          7.38          6.90         0.53 o                         
  -9   0   6          0.06         -0.02         0.23 o                         
  -8   0   6          4.38          3.63         0.33 o                         
  -7   0   6         10.77          8.94         0.45 o                         
  -6   0   6         70.54         67.37         1.34 o                         
  -5   0   6         56.67         57.16         0.95 o                         
  -4   0   6         96.26         96.22         1.29 o                         
  -3   0   6         10.26         13.46         0.53 o                         
  -2   0   6          5.12          3.10         0.18 o                         
  -1   0   6        649.68        647.21         7.53 o                         
   0   0   6         27.32         27.87         0.59 o                         
   1   0   6          0.25          0.29         0.11 o                         
   2   0   6        187.14        189.88         2.67 o                         
   3   0   6          1.77          2.55         0.22 o                         
   4   0   6         41.28         41.73         0.67 o                         
   5   0   6         13.38         14.21         0.48 o                         
   6   0   6          0.48          0.39         0.26 o                         
   7   0   6         10.72         10.13         0.66 o                         
   8   0   6          0.63          0.95         0.67 o                         
   9   0   6          0.00         -0.41         0.41 o                         
  10   0   6          1.14          0.69         0.86 o                         
  11   0   6          0.00          0.00         0.86 o                         
  12   0   6          0.09          0.52         1.03 o                         
 -14   1   6          0.41          0.94         0.54 o                         
 -13   1   6          2.31          3.59         0.66 o                         
 -12   1   6          0.00         -0.02         0.41 o                         
 -11   1   6          1.71          0.86         0.35 o                         
 -10   1   6         26.27         26.54         1.59 o                         
  -9   1   6          1.72          2.03         0.21 o                         
  -8   1   6         13.64         13.55         0.62 o                         
  -7   1   6         71.75         72.61         1.33 o                         
  -6   1   6         16.70         15.25         0.52 o                         
  -5   1   6        127.46        111.99         1.55 o                         
  -4   1   6        197.10        187.15         1.96 o                         
  -3   1   6          1.14          2.23         0.22 o                         
  -2   1   6         15.94         15.50         0.97 o                         
  -1   1   6          0.09         -0.10         0.10 o                         
   0   1   6         45.26         47.40         0.90 o                         
   1   1   6          1.16          1.27         0.20 o                         
   2   1   6         58.13         57.50         0.94 o                         
   3   1   6          4.76          3.60         0.31 o                         
   4   1   6         35.79         36.47         0.75 o                         
   5   1   6          5.07          5.20         0.33 o                         
   6   1   6         22.61         22.76         0.75 o                         
   7   1   6          1.65          1.72         0.33 o                         
   8   1   6          5.08          3.91         0.48 o                         
   9   1   6          1.38          0.88         0.44 o                         
  10   1   6          0.06         -0.34         0.69 o                         
  11   1   6          0.46          1.55         1.03 o                         
  12   1   6          0.00          1.03         0.86 o                         
 -13   2   6          1.59          0.88         0.60 o                         
 -12   2   6          0.06         -0.17         0.28 o                         
 -11   2   6         11.80         12.18         0.94 o                         
 -10   2   6          1.51          1.71         0.26 o                         
  -9   2   6          2.35          2.39         0.31 o                         
  -8   2   6          0.67          1.05         0.25 o                         
  -7   2   6          8.41          9.34         0.47 o                         
  -6   2   6         14.18         12.00         0.49 o                         
  -5   2   6         75.43         69.55         1.00 o                         
  -4   2   6        119.97        111.21         1.21 o                         
  -3   2   6         12.50         13.13         0.36 o                         
  -2   2   6        149.99        146.15         1.89 o                         
  -1   2   6        142.89        145.92         1.93 o                         
   0   2   6         30.68         33.54         0.66 o                         
   1   2   6        116.48        114.03         1.92 o                         
   2   2   6          7.69          5.56         0.29 o                         
   3   2   6          5.83          5.23         0.31 o                         
   4   2   6          6.14          5.66         0.36 o                         
   5   2   6          4.95          5.62         0.45 o                         
   6   2   6         24.35         25.77         0.82 o                         
   7   2   6          0.00          0.04         0.29 o                         
   8   2   6          0.44          0.45         0.35 o                         
   9   2   6          0.00         -0.37         0.37 o                         
  10   2   6          0.84          2.07         1.03 o                         
  11   2   6          0.02         -0.86         0.86 o                         
 -12   3   6          0.02         -0.69         0.69 o                         
 -11   3   6          1.37          2.10         0.28 o                         
 -10   3   6          0.71          0.35         0.24 o                         
  -9   3   6          0.71          0.45         0.35 o                         
  -8   3   6         10.93          9.77         0.45 o                         
  -7   3   6         17.82         20.36         0.62 o                         
  -6   3   6         21.61         16.51         0.87 o                         
  -5   3   6        149.61        154.47         1.90 o                         
  -4   3   6         30.33         30.37         0.50 o                         
  -3   3   6        173.54        157.52         1.66 o                         
  -2   3   6        118.17        111.41         1.54 o                         
  -1   3   6          2.09          1.61         0.20 o                         
   0   3   6        107.03        105.25         1.37 o                         
   1   3   6          7.43          6.75         0.32 o                         
   2   3   6         19.70         20.65         0.67 o                         
   3   3   6         56.13         55.68         1.10 o                         
   4   3   6         12.37         11.72         0.62 o                         
   5   3   6         23.52         22.21         1.10 o                         
   6   3   6          6.21          4.88         0.50 o                         
   7   3   6          1.87          1.46         0.51 o                         
   8   3   6          0.68          0.23         0.40 o                         
   9   3   6          0.12         -0.34         0.49 o                         
  10   3   6          0.17          0.13         1.12 o                         
  11   3   6          0.03         -0.52         0.61 o                         
 -11   4   6          3.16          2.66         0.31 o                         
 -10   4   6          0.49          0.26         0.28 o                         
  -9   4   6          0.30          0.20         0.29 o                         
  -8   4   6          1.19          1.73         0.28 o                         
  -7   4   6         48.01         46.32         1.24 o                         
  -6   4   6        122.41        109.63         1.47 o                         
  -5   4   6          2.79          3.93         0.23 o                         
  -4   4   6          9.90          7.99         0.28 o                         
  -3   4   6         12.97         10.22         0.33 o                         
  -2   4   6        365.68        374.08         3.40 o                         
  -1   4   6          0.41          0.05         0.20 o                         
   0   4   6          0.44          0.36         0.20 o                         
   1   4   6        110.63        112.61         1.78 o                         
   2   4   6         71.62         70.91         1.29 o                         
   3   4   6         21.14         21.52         0.68 o                         
   4   4   6          1.32          2.01         0.49 o                         
   5   4   6          0.01          0.26         0.37 o                         
   6   4   6          3.14          3.27         0.86 o                         
   7   4   6          0.95          0.17         0.69 o                         
   8   4   6          0.20          1.72         0.86 o                         
   9   4   6          2.57          2.58         1.03 o                         
  10   4   6          0.01          0.00         0.86 o                         
 -11   5   6          1.67          1.47         0.31 o                         
 -10   5   6          8.27          9.09         0.69 o                         
  -9   5   6         22.39         20.62         0.95 o                         
  -8   5   6         13.03         14.18         0.59 o                         
  -7   5   6          6.96          7.43         0.48 o                         
  -6   5   6          5.63          5.66         0.32 o                         
  -5   5   6        123.07        123.51         1.65 o                         
  -4   5   6         50.11         49.35         0.80 o                         
  -3   5   6         24.84         26.09         0.52 o                         
  -2   5   6         13.83         11.76         0.44 o                         
  -1   5   6         14.97         14.65         0.50 o                         
   0   5   6        178.53        173.71         2.03 o                         
   1   5   6         63.96         57.93         1.14 o                         
   2   5   6         40.73         38.32         1.09 o                         
   3   5   6         56.79         57.06         1.39 o                         
   4   5   6          1.71          1.02         0.36 o                         
   5   5   6          0.53          0.34         0.69 o                         
   6   5   6          2.32          0.86         0.69 o                         
   7   5   6          0.05          0.69         0.86 o                         
   8   5   6          2.80          1.89         0.86 o                         
   9   5   6          0.04         -0.17         0.86 o                         
  10   5   6          0.23          0.34         0.86 o                         
 -11   6   6          1.33          0.86         0.69 o                         
 -10   6   6          0.70          1.30         0.52 o                         
  -9   6   6          0.20          0.69         0.52 o                         
  -8   6   6          0.40          0.42         0.38 o                         
  -7   6   6          1.87          1.77         0.25 o                         
  -6   6   6          0.15          0.15         0.20 o                         
  -5   6   6         17.06         17.18         0.50 o                         
  -4   6   6         21.40         20.28         0.48 o                         
  -3   6   6        121.00        120.82         1.50 o                         
  -2   6   6         15.60         13.82         0.42 o                         
  -1   6   6          0.13         -0.05         0.20 o                         
   0   6   6         82.15         84.71         1.29 o                         
   1   6   6          8.20          8.54         0.63 o                         
   2   6   6         14.33         14.40         0.79 o                         
   3   6   6          3.55          3.69         0.50 o                         
   4   6   6          2.78          3.65         0.50 o                         
   5   6   6          4.36          5.33         1.03 o                         
   6   6   6          0.06         -0.17         0.69 o                         
   7   6   6          1.12          1.38         0.86 o                         
   8   6   6          1.72          2.41         1.03 o                         
   9   6   6          0.84          2.24         1.03 o                         
 -12   7   6          1.06          1.38         0.69 o                         
 -11   7   6          0.42         -0.69         0.69 o                         
 -10   7   6          4.63          5.15         0.86 o                         
  -9   7   6          0.47         -0.17         0.61 o                         
  -8   7   6          0.04          0.17         0.22 o                         
  -7   7   6         17.98         18.51         0.58 o                         
  -6   7   6        100.69        103.41         1.68 o                         
  -5   7   6          0.07         -0.11         0.17 o                         
  -4   7   6         35.79         35.25         0.64 o                         
  -3   7   6         55.93         58.96         0.93 o                         
  -2   7   6         10.23         12.16         0.40 o                         
  -1   7   6         27.20         27.08         0.64 o                         
   0   7   6         13.63         13.84         0.57 o                         
   1   7   6          0.15          0.00         0.26 o                         
   2   7   6         30.37         33.47         1.16 o                         
   3   7   6          2.16          2.87         0.46 o                         
   4   7   6          1.86          1.72         0.54 o                         
   5   7   6          0.54          0.17         0.49 o                         
   6   7   6          0.38         -0.17         0.69 o                         
   7   7   6          0.17         -0.69         0.69 o                         
   8   7   6          3.01          3.44         1.03 o                         
 -11   8   6          0.12          0.69         0.69 o                         
 -10   8   6          4.78          4.50         0.73 o                         
  -9   8   6          8.65          9.24         0.48 o                         
  -8   8   6          3.29          3.81         0.35 o                         
  -7   8   6          0.59          0.58         0.25 o                         
  -6   8   6          0.08         -0.17         0.24 o                         
  -5   8   6          2.11          2.47         0.33 o                         
  -4   8   6         31.23         31.11         0.73 o                         
  -3   8   6          2.46          3.10         0.25 o                         
  -2   8   6         10.15          9.45         0.37 o                         
  -1   8   6          0.16          0.14         0.21 o                         
   0   8   6         17.79         18.44         0.67 o                         
   1   8   6          1.65          1.99         0.36 o                         
   2   8   6          1.87          2.31         0.46 o                         
   3   8   6          1.48          1.87         0.54 o                         
   4   8   6          0.47          0.75         0.54 o                         
   5   8   6          0.39          0.38         0.54 o                         
   6   8   6          3.59          2.93         0.86 o                         
   7   8   6          0.78          0.34         0.69 o                         
   8   8   6          0.47          1.20         0.86 o                         
 -11   9   6          0.18          0.00         0.54 o                         
 -10   9   6          0.19          0.34         0.29 o                         
  -9   9   6          0.07          0.26         0.28 o                         
  -8   9   6          0.16          0.37         0.25 o                         
  -7   9   6          2.99          3.45         0.35 o                         
  -6   9   6          8.73          9.65         0.54 o                         
  -5   9   6         20.87         18.33         0.69 o                         
  -4   9   6          0.19          0.06         0.21 o                         
  -3   9   6          0.21          0.13         0.21 o                         
  -2   9   6         10.91         10.28         0.88 o                         
  -1   9   6          2.57          2.10         0.31 o                         
   0   9   6         35.84         34.01         0.89 o                         
   1   9   6         34.95         36.34         1.03 o                         
   2   9   6         14.40         14.78         1.03 o                         
   3   9   6          5.48          4.39         0.73 o                         
   4   9   6          0.07          0.00         0.54 o                         
   5   9   6          0.94          0.95         0.61 o                         
   6   9   6          0.33          0.52         0.69 o                         
   7   9   6          0.45          0.52         0.86 o                         
 -11  10   6          0.02          0.69         0.38 o                         
 -10  10   6          0.02         -0.21         0.37 o                         
  -9  10   6          1.15          1.18         0.37 o                         
  -8  10   6          4.75          4.50         0.49 o                         
  -7  10   6          0.03          0.12         0.31 o                         
  -6  10   6          0.00         -0.17         0.27 o                         
  -5  10   6         13.53         14.15         0.56 o                         
  -4  10   6          7.08          6.32         0.32 o                         
  -3  10   6         38.06         36.61         0.78 o                         
  -2  10   6         16.37         16.91         0.75 o                         
  -1  10   6          0.33         -0.15         0.50 o                         
   0  10   6         16.66         18.40         0.91 o                         
   1  10   6         21.28         21.30         0.85 o                         
   2  10   6          0.45         -0.26         0.49 o                         
   3  10   6          0.04          0.08         0.54 o                         
   4  10   6          1.12          1.03         0.66 o                         
   5  10   6          0.13          1.20         0.86 o                         
   6  10   6          0.14          0.17         0.69 o                         
 -10  11   6          0.35          0.34         0.34 o                         
  -9  11   6          0.70          0.49         0.33 o                         
  -8  11   6          0.01          0.19         0.33 o                         
  -7  11   6          9.15         10.58         0.80 o                         
  -6  11   6          2.58          3.47         0.43 o                         
  -5  11   6          7.93          7.67         0.51 o                         
  -4  11   6          7.24          7.83         0.77 o                         
  -3  11   6          0.65          0.51         0.29 o                         
  -2  11   6         17.46         17.57         1.27 o                         
  -1  11   6          3.30          2.50         0.43 o                         
   0  11   6          0.98          1.39         0.36 o                         
   1  11   6         11.89         11.33         1.12 o                         
   2  11   6          0.41          1.29         0.61 o                         
   3  11   6          6.28          4.99         1.03 o                         
   4  11   6          6.19          8.09         1.20 o                         
  -9  12   6          2.81          3.08         0.44 o                         
  -8  12   6          1.90          2.62         0.42 o                         
  -7  12   6          0.25          0.92         0.39 o                         
  -6  12   6          0.39          0.06         0.38 o                         
  -5  12   6          6.88          6.94         0.59 o                         
  -4  12   6          5.21          5.98         0.55 o                         
  -3  12   6          0.13         -0.25         0.40 o                         
  -2  12   6         30.68         33.53         1.25 o                         
  -1  12   6          3.29          3.49         0.46 o                         
   0  12   6          4.02          2.55         0.77 o                         
   1  12   6          4.85          3.96         0.86 o                         
  -7  13   6          1.31          0.98         0.48 o                         
  -6  13   6          0.37          0.69         0.85 o                         
  -5  13   6          0.11         -0.31         0.39 o                         
  -4  13   6          0.75          1.12         0.61 o                         
  -3  13   6          9.99          8.18         0.97 o                         
  -2  13   6          3.89          3.51         0.78 o                         
  -1  13   6          0.05          0.00         0.86 o                         
  -2 -15   7          0.98          1.20         0.86 o                         
  -1 -15   7          0.70          2.75         1.03 o                         
   0 -15   7          1.96          3.61         1.03 o                         
   1 -15   7          0.15          0.86         0.69 o                         
  -4 -14   7          1.59          2.58         0.73 o                         
  -3 -14   7          4.14          4.51         0.86 o                         
  -2 -14   7          0.51          0.09         0.49 o                         
  -1 -14   7          3.96          3.36         0.73 o                         
   0 -14   7          0.05         -0.19         0.35 o                         
   1 -14   7          0.21         -0.32         0.32 o                         
   2 -14   7          0.45          0.86         0.52 o                         
   3 -14   7          0.01         -0.17         0.34 o                         
   4 -14   7          0.47          0.69         0.52 o                         
   6 -14   7          0.24          1.03         0.69 o                         
   7 -14   7          0.01          0.17         0.44 o                         
  -6 -13   7          0.01         -0.34         0.49 o                         
  -5 -13   7          1.12          0.40         0.54 o                         
  -4 -13   7          0.43          0.61         0.69 o                         
  -3 -13   7          0.62          0.08         0.54 o                         
  -2 -13   7          0.36         -0.23         0.54 o                         
  -1 -13   7          2.97          2.84         0.61 o                         
   0 -13   7          0.06          0.09         0.35 o                         
   1 -13   7          0.32          0.55         0.32 o                         
   2 -13   7          1.02          1.06         0.41 o                         
   3 -13   7          0.82          1.35         0.41 o                         
   4 -13   7          0.01         -0.29         0.29 o                         
   5 -13   7          0.57         -0.25         0.41 o                         
   6 -13   7          0.16          1.38         0.86 o                         
   7 -13   7          0.03          0.52         0.86 o                         
   8 -13   7          0.00         -0.69         0.69 o                         
  -7 -12   7          0.50          0.41         0.95 o                         
  -6 -12   7          0.57          0.71         0.60 o                         
  -5 -12   7          2.07          1.63         0.61 o                         
  -4 -12   7          5.39          5.87         0.85 o                         
  -3 -12   7          4.76          4.29         0.95 o                         
  -2 -12   7          1.74          1.46         0.61 o                         
  -1 -12   7          1.09          0.86         0.69 o                         
   0 -12   7          0.01          0.06         0.32 o                         
   1 -12   7          0.02         -0.30         0.30 o                         
   2 -12   7          3.36          2.97         0.54 o                         
   3 -12   7          1.16          0.44         0.41 o                         
   4 -12   7          0.68          0.17         0.26 o                         
   5 -12   7          0.17          0.05         0.31 o                         
   6 -12   7          0.36          0.15         0.54 o                         
   7 -12   7          0.22         -0.49         0.49 o                         
   8 -12   7          0.00          0.34         0.54 o                         
   9 -12   7          0.50          0.52         1.03 o                         
  -8 -11   7          0.13          0.26         0.61 o                         
  -7 -11   7          3.28          3.16         0.45 o                         
  -6 -11   7          1.14          1.72         0.52 o                         
  -5 -11   7          0.22          0.17         0.49 o                         
  -4 -11   7          0.11         -0.09         0.49 o                         
  -3 -11   7          0.23          0.17         0.49 o                         
  -2 -11   7          7.78          7.56         1.98 o                         
  -1 -11   7          4.73          4.53         0.66 o                         
   0 -11   7          0.01         -0.38         0.38 o                         
   1 -11   7          2.93          3.16         1.03 o                         
   2 -11   7         41.42         44.92         1.89 o                         
   3 -11   7          0.33          0.74         0.32 o                         
   4 -11   7          1.06          0.71         0.41 o                         
   5 -11   7          1.32          0.98         0.31 o                         
   6 -11   7          0.07         -0.05         0.35 o                         
   7 -11   7          0.01         -0.49         0.49 o                         
   8 -11   7          0.34          0.52         0.86 o                         
   9 -11   7          0.05          0.09         0.77 o                         
  10 -11   7          0.06          0.52         0.61 o                         
  -9 -10   7          0.12         -0.34         0.77 o                         
  -8 -10   7          1.53          1.13         0.64 o                         
  -7 -10   7          2.29          2.28         0.39 o                         
  -6 -10   7          0.02         -0.34         0.40 o                         
  -5 -10   7          5.65          5.21         0.66 o                         
  -4 -10   7         22.09         22.63         1.98 o                         
  -3 -10   7          2.03          2.13         0.95 o                         
  -2 -10   7          1.30          1.57         0.60 o                         
  -1 -10   7          4.85          4.75         0.66 o                         
   0 -10   7          0.48          0.50         0.32 o                         
   1 -10   7         14.88         15.67         1.55 o                         
   2 -10   7          0.11          0.15         0.25 o                         
   3 -10   7         10.70         11.15         0.95 o                         
   4 -10   7          2.54          1.90         0.31 o                         
   5 -10   7          6.00          5.06         0.45 o                         
   6 -10   7          3.26          3.72         0.71 o                         
   7 -10   7          0.00          0.09         0.35 o                         
   8 -10   7          0.03          0.63         0.54 o                         
   9 -10   7          0.64          0.86         0.61 o                         
  10 -10   7          0.07          0.43         0.61 o                         
  11 -10   7          0.00          0.17         0.61 o                         
 -10  -9   7          1.26          1.24         0.44 o                         
  -9  -9   7          0.64          1.09         0.50 o                         
  -8  -9   7          0.32          0.86         0.46 o                         
  -7  -9   7          0.72          0.72         0.49 o                         
  -6  -9   7          3.63          4.24         0.45 o                         
  -5  -9   7          0.16          0.06         0.40 o                         
  -4  -9   7          0.16          0.30         0.62 o                         
  -3  -9   7          5.84          6.37         1.03 o                         
  -2  -9   7         18.15         21.34         1.03 o                         
  -1  -9   7         13.46         13.10         0.85 o                         
   0  -9   7         15.78         17.02         0.72 o                         
   1  -9   7         17.18         15.51         0.85 o                         
   2  -9   7          2.20          2.94         1.20 o                         
   3  -9   7          0.93          1.83         0.35 o                         
   4  -9   7          0.38          0.19         0.24 o                         
   5  -9   7          1.93          1.68         0.25 o                         
   6  -9   7          0.01         -0.03         0.35 o                         
   7  -9   7          0.01         -0.05         0.35 o                         
   8  -9   7          1.05          0.97         0.39 o                         
   9  -9   7          0.75         -0.26         0.49 o                         
  10  -9   7          0.00          0.00         0.77 o                         
  11  -9   7          0.01         -0.54         0.54 o                         
 -11  -8   7          0.12          0.03         0.50 o                         
 -10  -8   7          0.43          0.42         0.36 o                         
  -9  -8   7          3.04          3.07         0.47 o                         
  -8  -8   7          2.56          3.17         0.40 o                         
  -7  -8   7          6.91          7.91         0.42 o                         
  -6  -8   7         18.49         20.81         0.79 o                         
  -5  -8   7         39.15         41.68         1.29 o                         
  -4  -8   7          0.53          0.11         0.30 o                         
  -3  -8   7          0.15         -0.34         0.37 o                         
  -2  -8   7         33.38         32.87         1.22 o                         
  -1  -8   7          0.17          1.03         0.37 o                         
   0  -8   7          1.63          1.68         0.32 o                         
   1  -8   7         11.18         10.67         0.95 o                         
   2  -8   7         10.46          9.83         1.20 o                         
   3  -8   7          0.91          0.95         0.24 o                         
   4  -8   7          0.13          0.15         0.24 o                         
   5  -8   7          0.00          0.08         0.32 o                         
   6  -8   7          0.66          0.45         0.35 o                         
   7  -8   7          0.05         -0.14         0.35 o                         
   8  -8   7          1.30          1.61         0.51 o                         
   9  -8   7          0.01          0.77         0.61 o                         
  10  -8   7          0.02         -0.60         0.60 o                         
  11  -8   7          0.03         -0.69         0.69 o                         
 -11  -7   7          1.97          1.76         0.43 o                         
 -10  -7   7          0.36          0.30         0.32 o                         
  -9  -7   7          0.64          0.94         0.34 o                         
  -8  -7   7          5.13          5.08         0.42 o                         
  -7  -7   7          0.06          0.23         0.21 o                         
  -6  -7   7          1.79          1.77         0.25 o                         
  -5  -7   7          0.04          0.45         0.24 o                         
  -4  -7   7         52.65         56.97         1.42 o                         
  -3  -7   7          0.08         -0.17         0.32 o                         
  -2  -7   7         16.61         17.39         0.85 o                         
  -1  -7   7         10.93         10.25         0.67 o                         
   0  -7   7          2.46          2.15         0.23 o                         
   1  -7   7         15.62         17.37         0.67 o                         
   2  -7   7          0.74          1.02         0.21 o                         
   3  -7   7          1.98          2.23         0.29 o                         
   4  -7   7          0.00         -0.05         0.20 o                         
   5  -7   7          0.00          0.09         0.20 o                         
   6  -7   7          0.00          0.34         0.35 o                         
   7  -7   7          0.23          0.27         0.32 o                         
   8  -7   7          0.21          1.05         0.37 o                         
   9  -7   7          0.13         -0.28         0.35 o                         
  10  -7   7          0.03          0.26         0.61 o                         
  11  -7   7          0.24          0.43         0.61 o                         
  12  -7   7          0.22         -0.09         0.61 o                         
 -12  -6   7          0.02         -0.04         0.46 o                         
 -11  -6   7          0.74          0.59         0.35 o                         
 -10  -6   7          2.84          2.93         0.43 o                         
  -9  -6   7          0.00          0.32         0.26 o                         
  -8  -6   7          7.63          8.21         0.48 o                         
  -7  -6   7          3.03          2.88         0.28 o                         
  -6  -6   7         36.19         35.20         0.75 o                         
  -5  -6   7         31.21         32.85         0.71 o                         
  -4  -6   7          5.83          6.15         0.45 o                         
  -3  -6   7          2.17          2.81         0.32 o                         
  -2  -6   7         10.74          9.94         0.52 o                         
  -1  -6   7          2.09          2.13         0.30 o                         
   0  -6   7          1.11          1.11         0.23 o                         
   1  -6   7          2.38          2.48         0.26 o                         
   2  -6   7         14.91         15.03         0.40 o                         
   3  -6   7          7.41          7.37         0.33 o                         
   4  -6   7          2.18          1.07         0.18 o                         
   5  -6   7         15.72         17.87         0.63 o                         
   6  -6   7          0.10          0.20         0.22 o                         
   7  -6   7          0.33         -0.21         0.36 o                         
   8  -6   7          0.74          0.88         0.44 o                         
   9  -6   7          0.02         -0.35         0.35 o                         
  10  -6   7          0.14          0.08         0.86 o                         
  11  -6   7          0.01          0.47         0.66 o                         
  12  -6   7          0.01          0.45         0.69 o                         
 -12  -5   7          2.03          2.93         0.56 o                         
 -11  -5   7          0.16          0.14         0.31 o                         
 -10  -5   7          1.77          1.38         0.33 o                         
  -9  -5   7          0.81          0.82         0.27 o                         
  -8  -5   7          8.60          9.54         0.51 o                         
  -7  -5   7          0.35          0.47         0.14 o                         
  -6  -5   7          7.96          7.90         0.69 o                         
  -5  -5   7          1.18          0.67         0.17 o                         
  -4  -5   7        134.02        136.91         1.61 o                         
  -3  -5   7         29.19         30.29         0.55 o                         
  -2  -5   7          4.23          4.63         0.43 o                         
  -1  -5   7         35.71         39.29         0.98 o                         
   0  -5   7        137.14        131.45         2.29 o                         
   1  -5   7          0.21          0.34         0.24 o                         
   2  -5   7          4.95          5.07         0.24 o                         
   3  -5   7          1.24          1.30         0.19 o                         
   4  -5   7         21.21         22.93         0.55 o                         
   5  -5   7         32.76         32.45         0.73 o                         
   6  -5   7          0.27          0.00         0.15 o                         
   7  -5   7          0.33         -0.02         0.32 o                         
   8  -5   7          0.02         -0.32         0.32 o                         
   9  -5   7          0.90          0.60         0.43 o                         
  10  -5   7          0.05         -0.71         1.12 o                         
  11  -5   7          0.04         -0.38         0.54 o                         
  12  -5   7          0.00          1.12         0.95 o                         
 -13  -4   7          0.00          0.23         0.40 o                         
 -12  -4   7          0.06         -0.31         0.31 o                         
 -11  -4   7          0.02         -0.03         0.31 o                         
 -10  -4   7          6.01          5.99         0.42 o                         
  -9  -4   7          2.54          1.66         0.30 o                         
  -8  -4   7          2.38          1.64         0.40 o                         
  -7  -4   7         56.29         61.91         1.15 o                         
  -6  -4   7         76.76         75.80         1.05 o                         
  -5  -4   7          0.05         -0.07         0.11 o                         
  -4  -4   7          3.07          3.12         0.23 o                         
  -3  -4   7         74.95         73.31         0.91 o                         
  -2  -4   7          0.11         -0.09         0.10 o                         
  -1  -4   7         20.39         22.60         0.62 o                         
   0  -4   7         29.09         26.23         0.66 o                         
   1  -4   7         41.79         40.13         0.98 o                         
   2  -4   7         79.62         80.36         1.07 o                         
   3  -4   7          1.33          1.67         0.18 o                         
   4  -4   7         25.53         24.78         0.56 o                         
   5  -4   7          1.92          2.12         0.27 o                         
   6  -4   7          0.97          0.48         0.25 o                         
   7  -4   7          0.10          0.00         0.30 o                         
   8  -4   7          6.03          6.26         0.67 o                         
   9  -4   7          0.74          0.29         0.37 o                         
  10  -4   7          0.19          0.02         0.54 o                         
  11  -4   7          0.01         -0.54         0.54 o                         
  12  -4   7          0.01         -0.86         0.86 o                         
 -13  -3   7          0.30         -0.34         0.49 o                         
 -12  -3   7          5.83          7.51         0.77 o                         
 -11  -3   7          0.06         -0.29         0.29 o                         
 -10  -3   7          2.35          2.20         0.32 o                         
  -9  -3   7         12.39         12.96         0.57 o                         
  -8  -3   7          0.39          0.83         0.32 o                         
  -7  -3   7          4.07          4.60         0.36 o                         
  -6  -3   7          2.27          3.36         0.37 o                         
  -5  -3   7         44.56         43.36         0.69 o                         
  -4  -3   7         10.40         10.87         0.35 o                         
  -3  -3   7         28.28         27.66         0.51 o                         
  -2  -3   7         70.73         71.93         1.00 o                         
  -1  -3   7        147.46        146.69         1.96 o                         
   0  -3   7          0.00          0.06         0.10 o                         
   1  -3   7         64.44         63.18         1.28 o                         
   2  -3   7         64.62         66.59         1.00 o                         
   3  -3   7         59.26         58.81         0.86 o                         
   4  -3   7          1.47          2.03         0.24 o                         
   5  -3   7          0.86          0.43         0.19 o                         
   6  -3   7          0.43          0.10         0.23 o                         
   7  -3   7          0.06          0.19         0.32 o                         
   8  -3   7          3.97          4.57         0.54 o                         
   9  -3   7          0.33          0.55         0.37 o                         
  10  -3   7          0.09          0.75         0.54 o                         
  11  -3   7          0.27          0.10         0.57 o                         
  12  -3   7          0.15          1.20         1.03 o                         
 -13  -2   7          0.39         -0.04         0.54 o                         
 -12  -2   7          0.26         -0.34         0.34 o                         
 -11  -2   7          2.26          1.22         0.33 o                         
 -10  -2   7          0.14         -0.17         0.25 o                         
  -9  -2   7          0.14         -0.13         0.26 o                         
  -8  -2   7         27.28         26.97         0.89 o                         
  -7  -2   7         41.50         42.94         0.98 o                         
  -6  -2   7          0.34          0.05         0.18 o                         
  -5  -2   7         15.59         15.05         0.37 o                         
  -4  -2   7        298.17        294.57         2.98 o                         
  -3  -2   7         32.76         36.22         0.87 o                         
  -2  -2   7          1.81          1.77         0.15 o                         
  -1  -2   7          0.48          0.38         0.15 o                         
   0  -2   7          4.91          5.43         0.31 o                         
   1  -2   7         62.61         62.37         1.64 o                         
   2  -2   7         42.40         42.12         0.78 o                         
   3  -2   7          2.02          2.12         0.20 o                         
   4  -2   7          1.93          1.85         0.24 o                         
   5  -2   7          5.76          5.56         0.35 o                         
   6  -2   7          4.03          3.92         0.45 o                         
   7  -2   7          2.16          2.56         0.42 o                         
   8  -2   7          0.42          0.48         0.37 o                         
   9  -2   7          1.46          1.05         0.37 o                         
  10  -2   7          0.18          0.23         0.54 o                         
  11  -2   7          0.06         -0.69         0.69 o                         
  12  -2   7          0.00          0.17         0.86 o                         
 -13  -1   7          0.12          0.86         0.54 o                         
 -12  -1   7          0.17         -0.34         0.34 o                         
 -11  -1   7          1.09          1.23         0.34 o                         
 -10  -1   7          2.27          2.61         0.36 o                         
  -9  -1   7          0.07          0.02         0.27 o                         
  -8  -1   7          0.50          0.04         0.23 o                         
  -7  -1   7         11.38         11.10         0.52 o                         
  -6  -1   7          2.60          1.85         0.21 o                         
  -5  -1   7        100.63         97.26         1.37 o                         
  -4  -1   7          7.15          7.58         0.41 o                         
  -3  -1   7         36.90         32.82         0.66 o                         
  -2  -1   7         48.78         42.92         0.75 o                         
  -1  -1   7         23.00         20.49         0.53 o                         
   0  -1   7         54.00         62.16         1.28 o                         
   1  -1   7          9.18          8.03         0.49 o                         
   2  -1   7         19.16         17.03         0.44 o                         
   3  -1   7          0.05         -0.11         0.11 o                         
   4  -1   7          1.08          1.00         0.21 o                         
   5  -1   7          7.03          7.43         0.42 o                         
   6  -1   7          3.51          3.27         0.33 o                         
   7  -1   7          0.27          0.33         0.32 o                         
   8  -1   7          2.60          3.32         0.50 o                         
   9  -1   7          0.06          0.60         0.37 o                         
  10  -1   7          0.20         -0.34         0.86 o                         
  11  -1   7          0.08          0.17         0.86 o                         
  12  -1   7          0.03          0.69         1.03 o                         
 -14   0   7          0.08          0.52         0.86 o                         
 -13   0   7          0.03         -0.27         0.54 o                         
 -12   0   7          0.43          0.71         0.42 o                         
 -11   0   7          3.96          4.37         0.48 o                         
 -10   0   7          1.61          2.04         0.34 o                         
  -9   0   7          3.01          3.02         0.34 o                         
  -8   0   7          1.71          1.28         0.20 o                         
  -7   0   7         24.80         26.99         0.73 o                         
  -6   0   7         50.83         46.19         0.96 o                         
  -5   0   7          0.12         -0.17         0.17 o                         
  -4   0   7         21.01         17.33         0.52 o                         
  -3   0   7         11.03         10.19         0.35 o                         
  -2   0   7          1.09          2.33         0.25 o                         
  -1   0   7         25.83         21.77         0.75 o                         
   0   0   7          4.44          5.17         0.34 o                         
   1   0   7         54.16         53.37         1.09 o                         
   2   0   7          1.03          1.10         0.23 o                         
   3   0   7         57.94         62.20         0.99 o                         
   4   0   7          1.10          0.99         0.19 o                         
   5   0   7          2.82          3.07         0.29 o                         
   6   0   7          1.35          1.17         0.33 o                         
   7   0   7          8.78          9.03         0.68 o                         
   8   0   7          3.16          3.64         0.53 o                         
   9   0   7          0.02          0.19         0.37 o                         
  10   0   7          0.23         -0.52         0.86 o                         
  11   0   7          0.06          0.52         0.86 o                         
 -14   1   7          0.01         -0.49         0.49 o                         
 -13   1   7          0.07         -0.54         0.54 o                         
 -12   1   7          0.12          0.11         0.46 o                         
 -11   1   7          0.15          0.28         0.26 o                         
 -10   1   7          2.91          3.47         0.49 o                         
  -9   1   7          0.25         -0.13         0.19 o                         
  -8   1   7          2.97          3.41         0.52 o                         
  -7   1   7          0.10          0.40         0.39 o                         
  -6   1   7         16.72         16.04         0.58 o                         
  -5   1   7        140.93        143.43         2.15 o                         
  -4   1   7         60.77         65.70         0.99 o                         
  -3   1   7          0.85          0.75         0.12 o                         
  -2   1   7        174.96        172.90         2.47 o                         
  -1   1   7         14.64         14.89         0.70 o                         
   0   1   7         57.71         53.91         0.98 o                         
   1   1   7         57.31         56.43         1.03 o                         
   2   1   7         13.77         14.43         0.61 o                         
   3   1   7          4.08          4.76         0.31 o                         
   4   1   7          4.76          4.72         0.32 o                         
   5   1   7          0.45          0.19         0.21 o                         
   6   1   7          2.94          3.17         0.36 o                         
   7   1   7         12.19         12.15         0.66 o                         
   8   1   7          0.91          1.20         0.40 o                         
   9   1   7          0.06          0.94         0.54 o                         
  10   1   7          0.04         -0.69         0.69 o                         
  11   1   7          0.22         -0.17         0.86 o                         
 -13   2   7          0.19          0.52         0.69 o                         
 -12   2   7          0.02          0.05         0.37 o                         
 -11   2   7          2.19          2.52         0.36 o                         
 -10   2   7          4.59          4.83         0.36 o                         
  -9   2   7         17.51         16.86         0.64 o                         
  -8   2   7         29.31         34.04         0.87 o                         
  -7   2   7         34.06         32.23         0.64 o                         
  -6   2   7         15.73         13.48         0.76 o                         
  -5   2   7         64.32         59.48         1.16 o                         
  -4   2   7        181.75        170.04         2.35 o                         
  -3   2   7          3.65          1.76         0.23 o                         
  -2   2   7        116.22        109.71         1.71 o                         
  -1   2   7          3.84          4.36         0.30 o                         
   0   2   7        145.66        140.49         1.86 o                         
   1   2   7         11.78         11.68         0.49 o                         
   2   2   7          3.34          3.30         0.29 o                         
   3   2   7          5.03          5.13         0.38 o                         
   4   2   7          0.50          0.37         0.25 o                         
   5   2   7          0.03          0.07         0.25 o                         
   6   2   7          3.63          5.10         0.87 o                         
   7   2   7          0.06         -0.09         0.31 o                         
   8   2   7          0.02          0.07         0.35 o                         
   9   2   7          0.02         -0.69         0.69 o                         
  10   2   7          0.11          0.17         0.86 o                         
  11   2   7          0.04          0.86         0.86 o                         
 -12   3   7          0.40         -0.26         0.49 o                         
 -11   3   7          0.09          0.08         0.20 o                         
 -10   3   7          1.02          0.92         0.27 o                         
  -9   3   7          2.33          1.56         0.31 o                         
  -8   3   7          6.32          5.84         0.50 o                         
  -7   3   7         34.44         36.61         0.76 o                         
  -6   3   7         11.51         11.38         0.41 o                         
  -5   3   7          0.54          0.52         0.16 o                         
  -4   3   7          0.19          0.14         0.12 o                         
  -3   3   7         64.61         62.12         1.00 o                         
  -2   3   7          2.12          2.49         0.23 o                         
  -1   3   7        105.19         94.15         1.15 o                         
   0   3   7          0.16          0.27         0.19 o                         
   1   3   7          6.29          6.27         0.49 o                         
   2   3   7         40.69         45.82         0.89 o                         
   3   3   7         33.04         33.17         0.96 o                         
   4   3   7          1.09          0.97         0.32 o                         
   5   3   7          8.01          9.17         0.73 o                         
   6   3   7          1.54          0.86         0.86 o                         
   7   3   7          1.08          0.86         0.69 o                         
   8   3   7          0.42          0.17         0.69 o                         
   9   3   7          0.02          0.17         0.86 o                         
  10   3   7          0.01         -0.17         0.86 o                         
 -12   4   7          1.36          2.58         0.86 o                         
 -11   4   7          0.01          0.38         0.26 o                         
 -10   4   7          2.33          1.79         0.37 o                         
  -9   4   7          0.97          1.27         0.35 o                         
  -8   4   7          0.00         -0.02         0.25 o                         
  -7   4   7          7.11          5.87         0.34 o                         
  -6   4   7         11.10         10.80         0.42 o                         
  -5   4   7         10.57          9.55         0.40 o                         
  -4   4   7         16.57         16.79         0.42 o                         
  -3   4   7         40.69         35.01         0.71 o                         
  -2   4   7          3.18          3.80         0.29 o                         
  -1   4   7        209.51        209.93         2.61 o                         
   0   4   7          3.90          3.36         0.40 o                         
   1   4   7         17.60         15.93         0.64 o                         
   2   4   7          2.63          1.69         0.35 o                         
   3   4   7          5.25          5.24         0.50 o                         
   4   4   7          2.35          2.33         0.49 o                         
   5   4   7          0.26          0.43         0.60 o                         
   6   4   7          0.07         -0.49         0.49 o                         
   7   4   7          0.25          0.52         0.69 o                         
   8   4   7          0.13          0.34         0.86 o                         
   9   4   7          0.01          0.69         0.86 o                         
  10   4   7          0.04          0.00         0.86 o                         
 -12   5   7          1.13          0.34         0.69 o                         
 -11   5   7          0.97         -0.17         0.52 o                         
 -10   5   7          0.09          0.07         0.34 o                         
  -9   5   7          8.17          9.51         0.66 o                         
  -8   5   7          9.77         10.83         0.46 o                         
  -7   5   7         13.44         13.14         0.72 o                         
  -6   5   7          4.00          4.62         0.42 o                         
  -5   5   7          0.19          0.36         0.17 o                         
  -4   5   7         35.94         37.25         0.66 o                         
  -3   5   7         48.71         48.92         0.91 o                         
  -2   5   7          9.10         10.59         0.44 o                         
  -1   5   7          3.53          3.44         0.35 o                         
   0   5   7          4.91          4.18         0.38 o                         
   1   5   7          3.00          2.31         0.34 o                         
   2   5   7          7.38          8.12         0.60 o                         
   3   5   7          2.19          2.39         0.37 o                         
   4   5   7          0.52          0.22         0.41 o                         
   5   5   7          4.76          5.59         0.73 o                         
   6   5   7          2.42          1.72         0.86 o                         
   7   5   7          0.02         -0.52         0.69 o                         
   8   5   7          0.12          0.52         0.86 o                         
   9   5   7          0.12          0.86         0.86 o                         
 -12   6   7          0.16          0.17         0.69 o                         
 -11   6   7          1.52          1.20         0.69 o                         
 -10   6   7          0.15          0.00         0.31 o                         
  -9   6   7         22.43         25.78         1.08 o                         
  -8   6   7          4.55          4.07         0.32 o                         
  -7   6   7         29.30         29.51         1.04 o                         
  -6   6   7          1.63          1.49         0.26 o                         
  -5   6   7          1.72          1.44         0.27 o                         
  -4   6   7          5.22          4.80         0.28 o                         
  -3   6   7         11.16         10.71         0.49 o                         
  -2   6   7         24.76         24.80         0.66 o                         
  -1   6   7         34.09         35.19         0.87 o                         
   0   6   7          8.63          8.34         0.52 o                         
   1   6   7         23.60         25.65         0.86 o                         
   2   6   7         13.53         16.04         0.82 o                         
   3   6   7          0.78          0.40         0.35 o                         
   4   6   7          2.34          2.11         0.77 o                         
   5   6   7          2.89          3.61         1.03 o                         
   6   6   7          3.84          5.51         1.03 o                         
   7   6   7          0.51          0.52         0.86 o                         
   8   6   7          0.86          0.69         0.86 o                         
   9   6   7          0.34          0.69         0.86 o                         
 -12   7   7          0.06         -0.34         0.52 o                         
 -11   7   7          0.55          0.17         0.69 o                         
 -10   7   7          0.97          0.17         0.69 o                         
  -9   7   7          0.10         -0.08         0.24 o                         
  -8   7   7          6.03          5.97         0.48 o                         
  -7   7   7         12.49         13.29         0.57 o                         
  -6   7   7          3.71          3.19         0.31 o                         
  -5   7   7         10.62         10.34         0.48 o                         
  -4   7   7         10.05          9.77         0.41 o                         
  -3   7   7          0.37          0.23         0.19 o                         
  -2   7   7          3.60          3.40         0.50 o                         
  -1   7   7         34.65         36.30         0.77 o                         
   0   7   7          2.80          3.10         0.38 o                         
   1   7   7          2.39          2.34         0.38 o                         
   2   7   7          1.51          1.70         0.49 o                         
   3   7   7          4.09          3.86         0.52 o                         
   4   7   7          0.56          0.09         0.49 o                         
   5   7   7          0.36         -0.17         0.69 o                         
   6   7   7          0.38          0.52         0.69 o                         
   7   7   7          0.48          1.03         0.86 o                         
   8   7   7          0.01          0.00         0.69 o                         
 -12   8   7          0.07         -0.52         0.69 o                         
 -11   8   7          0.35         -0.17         0.69 o                         
 -10   8   7          1.89          2.84         0.41 o                         
  -9   8   7          0.15         -0.22         0.29 o                         
  -8   8   7          0.45          0.69         0.29 o                         
  -7   8   7         25.26         26.83         0.82 o                         
  -6   8   7         36.57         33.74         0.91 o                         
  -5   8   7          1.28          1.67         0.37 o                         
  -4   8   7         86.20         87.12         1.25 o                         
  -3   8   7          7.99          8.01         0.39 o                         
  -2   8   7         68.22         67.64         1.13 o                         
  -1   8   7         25.82         26.43         0.69 o                         
   0   8   7         13.80         13.01         0.78 o                         
   1   8   7          4.15          4.71         0.49 o                         
   2   8   7          8.23          9.46         0.76 o                         
   3   8   7          4.21          5.04         0.60 o                         
   4   8   7          0.68          0.55         0.54 o                         
   5   8   7          2.27          2.58         0.86 o                         
   6   8   7          0.01         -0.34         0.69 o                         
   7   8   7          0.12         -0.34         0.69 o                         
 -11   9   7          0.68          1.10         0.77 o                         
 -10   9   7          1.07          1.20         0.38 o                         
  -9   9   7          7.30          8.73         0.62 o                         
  -8   9   7          0.29          0.59         0.35 o                         
  -7   9   7          9.20          7.95         0.53 o                         
  -6   9   7          4.80          4.69         0.55 o                         
  -5   9   7          4.49          4.71         0.42 o                         
  -4   9   7          5.35          5.10         0.31 o                         
  -3   9   7         15.11         15.20         0.56 o                         
  -2   9   7          3.57          3.13         0.34 o                         
  -1   9   7          0.81          0.91         0.29 o                         
   0   9   7         10.07          9.66         0.61 o                         
   1   9   7          5.48          6.07         0.55 o                         
   2   9   7          1.99          1.43         0.50 o                         
   3   9   7          0.55         -0.04         0.54 o                         
   4   9   7          0.89          1.12         0.61 o                         
   5   9   7          0.68          0.17         0.69 o                         
   6   9   7          3.05          4.30         1.03 o                         
 -10  10   7          0.01          0.06         0.37 o                         
  -9  10   7          0.01          0.51         0.37 o                         
  -8  10   7          0.04          0.26         0.37 o                         
  -7  10   7          0.29          0.11         0.33 o                         
  -6  10   7          1.74          2.46         0.46 o                         
  -5  10   7          0.01          0.20         0.26 o                         
  -4  10   7          0.73          0.56         0.23 o                         
  -3  10   7          5.41          5.97         0.55 o                         
  -2  10   7          0.64          0.38         0.33 o                         
  -1  10   7          3.20          3.19         0.39 o                         
   0  10   7         12.39         11.08         1.09 o                         
   1  10   7          0.10          0.27         0.47 o                         
   2  10   7          5.35          4.22         0.73 o                         
   3  10   7          8.78          8.15         1.38 o                         
   4  10   7          0.04         -0.69         0.69 o                         
   5  10   7          0.05          0.34         0.69 o                         
  -9  11   7          0.26          0.59         0.40 o                         
  -8  11   7          0.07          0.06         0.33 o                         
  -7  11   7          2.71          3.86         0.51 o                         
  -6  11   7         18.10         21.01         0.79 o                         
  -5  11   7          3.86          4.13         0.48 o                         
  -4  11   7          0.54         -0.11         0.46 o                         
  -3  11   7          1.80          0.73         0.48 o                         
  -2  11   7          2.91          2.15         0.57 o                         
  -1  11   7          4.89          4.81         0.57 o                         
   0  11   7          0.20         -0.09         0.37 o                         
   1  11   7          0.71          0.77         0.60 o                         
   2  11   7          0.30          0.52         0.69 o                         
   3  11   7          0.01          0.17         0.69 o                         
  -8  12   7          0.94          1.25         0.40 o                         
  -7  12   7          0.75          0.34         0.40 o                         
  -6  12   7          3.13          3.90         0.92 o                         
  -5  12   7          9.83          8.00         0.71 o                         
  -4  12   7          8.97          8.10         0.97 o                         
  -3  12   7          0.14         -0.05         0.29 o                         
  -2  12   7          0.09          0.34         0.39 o                         
  -1  12   7          0.19          0.45         1.20 o                         
  -5  13   7          3.87          2.24         1.03 o                         
  -4  13   7          1.17          0.09         0.61 o                         
  -3  13   7          2.96          2.50         0.73 o                         
  -2  13   7          3.65          2.32         0.77 o                         
  -1 -15   8          0.07         -0.19         0.95 o                         
   0 -15   8          0.55          0.33         0.54 o                         
   1 -15   8          0.67          0.34         0.69 o                         
  -4 -14   8          0.01          0.48         0.54 o                         
  -3 -14   8          0.03          0.08         0.54 o                         
  -2 -14   8          0.26          0.00         0.77 o                         
  -1 -14   8          0.38          0.09         0.61 o                         
   0 -14   8          0.00         -0.28         0.35 o                         
   1 -14   8          0.94          0.34         0.41 o                         
   2 -14   8          0.06         -0.26         0.37 o                         
   3 -14   8          0.00          0.15         0.41 o                         
   4 -14   8          0.10         -0.31         0.31 o                         
   6 -14   8          0.00         -0.17         0.52 o                         
  -6 -13   8          0.04          0.04         0.54 o                         
  -5 -13   8          2.31          1.08         0.66 o                         
  -4 -13   8          0.09         -0.25         0.69 o                         
  -3 -13   8          0.28         -0.09         0.49 o                         
  -2 -13   8          3.37          3.44         0.73 o                         
  -1 -13   8          0.05          0.00         0.49 o                         
   0 -13   8          0.06          0.57         0.40 o                         
   1 -13   8          0.34          0.10         0.41 o                         
   2 -13   8          0.09         -0.17         0.41 o                         
   3 -13   8          0.02         -0.29         0.29 o                         
   4 -13   8          0.01         -0.29         0.29 o                         
   5 -13   8          0.21          0.32         0.41 o                         
   6 -13   8          0.16         -0.52         0.69 o                         
   7 -13   8          0.49          0.69         0.61 o                         
   8 -13   8          0.23         -0.52         0.69 o                         
  -7 -12   8          0.00         -0.54         0.54 o                         
  -6 -12   8          0.05          0.52         0.61 o                         
  -5 -12   8          1.40          0.69         0.61 o                         
  -4 -12   8          0.39          0.65         0.54 o                         
  -3 -12   8          0.51          1.46         0.61 o                         
  -2 -12   8          4.64          3.97         0.73 o                         
  -1 -12   8          1.68          1.46         0.49 o                         
   0 -12   8          0.48         -0.13         0.34 o                         
   1 -12   8          0.36          0.52         0.41 o                         
   2 -12   8          0.43          0.64         0.41 o                         
   3 -12   8          0.34          0.30         0.41 o                         
   4 -12   8          0.39          0.17         0.32 o                         
   5 -12   8          0.10          0.63         0.34 o                         
   6 -12   8          0.01         -0.30         1.20 o                         
   7 -12   8          0.00          0.10         0.69 o                         
   8 -12   8          0.00         -0.17         0.61 o                         
   9 -12   8          0.13         -0.09         0.61 o                         
  -8 -11   8          0.52          0.77         1.03 o                         
  -7 -11   8          2.35          2.45         0.50 o                         
  -6 -11   8          1.90          2.42         0.69 o                         
  -5 -11   8          3.34          3.00         0.66 o                         
  -4 -11   8          0.48          0.09         0.49 o                         
  -3 -11   8          3.72          3.87         0.73 o                         
  -2 -11   8          3.14          2.67         0.61 o                         
  -1 -11   8          0.31          1.07         0.54 o                         
   0 -11   8         13.48         14.10         1.02 o                         
   1 -11   8         11.50          8.98         0.86 o                         
   2 -11   8          6.17          6.82         0.70 o                         
   3 -11   8          2.14          2.43         0.69 o                         
   4 -11   8          0.51          0.17         0.31 o                         
   5 -11   8          0.03          0.22         0.28 o                         
   6 -11   8          0.13          0.09         0.49 o                         
   7 -11   8          0.25          0.11         0.54 o                         
   8 -11   8          0.00          0.23         0.54 o                         
   9 -11   8          0.10          0.17         0.77 o                         
  -9 -10   8          0.94          1.47         0.86 o                         
  -8 -10   8          0.38          0.43         0.61 o                         
  -7 -10   8          0.52          0.17         0.36 o                         
  -6 -10   8          0.05          0.15         0.42 o                         
  -5 -10   8          0.76          0.96         0.37 o                         
  -4 -10   8          1.09          1.11         0.54 o                         
  -3 -10   8         12.19         12.05         1.38 o                         
  -2 -10   8          0.71          0.69         0.69 o                         
  -1 -10   8         12.55         14.97         1.20 o                         
   0 -10   8          0.02          0.17         0.30 o                         
   1 -10   8          8.85          7.49         1.38 o                         
   2 -10   8          0.26         -0.09         0.37 o                         
   3 -10   8          0.19          0.39         0.41 o                         
   4 -10   8          0.44          0.60         0.35 o                         
   5 -10   8          0.77          0.87         0.25 o                         
   6 -10   8          0.01         -0.02         0.35 o                         
   7 -10   8          0.34         -0.26         0.49 o                         
   8 -10   8          0.08          0.31         0.54 o                         
   9 -10   8          0.01         -0.60         0.77 o                         
  10 -10   8          0.03          0.34         0.61 o                         
 -10  -9   8          0.00          0.52         0.69 o                         
  -9  -9   8          3.35          3.20         0.73 o                         
  -8  -9   8          6.42          7.29         0.79 o                         
  -7  -9   8          0.27         -0.13         0.27 o                         
  -6  -9   8         20.59         23.21         0.99 o                         
  -5  -9   8          6.70          7.14         0.52 o                         
  -4  -9   8          0.42          0.60         0.49 o                         
  -3  -9   8          2.28          2.72         0.54 o                         
  -2  -9   8          0.29          0.05         0.41 o                         
  -1  -9   8          0.03         -0.09         0.37 o                         
   0  -9   8          0.30          0.47         0.41 o                         
   1  -9   8          5.16          4.99         0.54 o                         
   2  -9   8          1.99          2.24         0.41 o                         
   3  -9   8          1.06          0.93         0.35 o                         
   4  -9   8          0.22         -0.17         0.25 o                         
   5  -9   8          3.68          3.29         0.36 o                         
   6  -9   8          0.36          0.28         0.35 o                         
   7  -9   8          0.08         -0.02         0.35 o                         
   8  -9   8          0.25         -0.43         0.60 o                         
   9  -9   8          0.31          0.00         0.61 o                         
  10  -9   8          0.01         -0.10         0.54 o                         
  11  -9   8          0.01         -0.69         0.69 o                         
 -11  -8   8          0.83          0.86         0.86 o
[truncated: 229,393 more chars]
